# Supplementary material for: Gut microbiota diversity in human strongyloidiasis differs little in two different regions in endemic areas of Thailand
Source: PLoS One. 2022 Dec 30;17(12):e0279766. doi: 10.1371/journal.pone.0279766 (PMC9803247; doi:10.1371/journal.pone.0279766)
Supplement: S1 Table — (XLSX) [file pone.0279766.s002.xlsx]

## Sheet: Tags_stat
S1 Table. Numbers of reads and OTUs for each sample.
Sample_Name	Total_Tags	Taxon_Tags	Unclassified_Tags	Unique_Tags	OTU_number
NegNE1	71472	71295	177	14	267
NegNE2	61391	60843	548	35	370
NegNE3	69908	69254	654	24	212
NegNE4	69739	68982	757	17	253
NegNE5	70611	69997	614	37	496
NegST1	71619	71516	103	14	349
NegST2	68041	67788	253	34	391
NegST3	82916	82185	731	32	411
NegST4	65291	65039	252	44	398
NegST5	68003	67882	121	21	325
SsNE1	65400	64848	552	17	267
SsNE2	53377	52769	608	25	206
SsNE3	66085	65090	995	26	292
SsNE4	66571	65435	1136	21	324
SsNE5	64838	64310	528	43	446
SsST1	65722	65156	566	23	450
SsST2	68248	67952	296	21	262
SsST3	73633	73621	12	32	662
SsST4	90941	90917	24	41	544
SsST5	76392	76365	27	37	529
