# Supplementary material for: Gut microbiota diversity in human strongyloidiasis differs little in two different regions in endemic areas of Thailand
Source: PLoS One. 2022 Dec 30;17(12):e0279766. doi: 10.1371/journal.pone.0279766 (PMC9803247; doi:10.1371/journal.pone.0279766)
Supplement: S2 Table — (XLSX) [file pone.0279766.s003.xlsx]

## Sheet: OTU_table-group-taxonomy
S2 Table. Complete list of bacterial OTUs found across 4 sample groups.
Sequences sharing ≥ 97% similarity were assigned to the same OTU (k;Kingdom, p;Phylum, c;Class, o;Order, f;Family, g;genus, species;s)
#OTU ID	Mean sequence count of each OTU per sample group				Taxonomy	Sequence count of each OTU per individual sample
	SsNE	NegNE	SsST	NegST		NegNE1	NegNE2	NegNE3	NegNE4	NegNE5	NegST1	NegST2	NegST3	NegST4	NegST5	SsNE1	SsNE2	SsNE3	SsNE4	SsNE5	SsST1	SsST2	SsST3	SsST4	SsST5
OTU_1	286	7603	1878	4322	d__Bacteria; p__Firmicutes; c__Clostridia; o__Oscillospirales; f__Ruminococcaceae; g__Subdoligranulum; s__uncultured_bacterium	36714	102	0	645	552	448	857	648	1747	17907	26	63	445	61	831	747	7108	510	845	179
OTU_2	2873	1451	2669	5772	d__Bacteria; p__Firmicutes; c__Clostridia; o__Oscillospirales; f__Ruminococcaceae; g__Faecalibacterium; s__uncultured_bacterium	1412	296	39	4459	1048	1778	14824	3336	8045	874	68	321	7525	4947	1503	8067	538	3697	616	424
OTU_3	505	986	5303	5663	d__Bacteria; p__Firmicutes; c__Clostridia; o__Peptostreptococcales-Tissierellales; f__Peptostreptococcaceae; g__Romboutsia; s__uncultured_bacterium	99	3923	110	131	665	16617	2339	3968	3131	2257	153	48	1378	125	821	1078	22705	739	1903	89
OTU_4	8908	354	238	466	d__Bacteria; p__Firmicutes; c__Bacilli; o__Erysipelotrichales; f__Erysipelatoclostridiaceae; g__Erysipelotrichaceae_UCG-003; s__uncultured_bacterium	8	727	650	7	376	26	179	795	1329	0	37235	7	3389	3518	388	877	72	234	0	3
OTU_5	338	7807	108	7	d__Bacteria; p__Actinobacteriota; c__Actinobacteria; o__Bifidobacteriales; f__Bifidobacteriaceae; g__Bifidobacterium; s__uncultured_bacterium	0	0	39019	0	12	0	23	0	11	0	1239	0	24	21	404	23	0	13	472	28
OTU_6	1917	5092	254	195	d__Bacteria; p__Fusobacteriota; c__Fusobacteriia; o__Fusobacteriales; f__Fusobacteriaceae; g__Fusobacterium; s__uncultured_bacterium	9	37	2071	23330	10	16	51	904	0	0	1283	12	7084	1169	34	16	8	10	7	1227
OTU_7	6991	4	0	3	d__Bacteria; p__Firmicutes; c__Clostridia; o__Clostridia_UCG-014; f__Clostridia_UCG-014; g__Clostridia_UCG-014; s__uncultured_bacterium	0	0	0	6	11	0	0	0	11	0	30	34887	14	9	14	0	0	0	0	0
OTU_8	587	3668	31	1112	d__Bacteria; p__Proteobacteria; c__Gammaproteobacteria; o__Enterobacterales; f__Enterobacteriaceae; g__Escherichia-Shigella	738	17030	19	265	288	5298	67	94	0	100	0	0	64	82	2789	151	0	0	0	0
OTU_9	39	143	2825	1980	d__Bacteria; p__Firmicutes; c__Clostridia; o__Lachnospirales; f__Lachnospiraceae; g__Roseburia; s__uncultured_bacterium	92	381	30	0	212	52	4657	2403	2764	22	26	37	27	83	21	8979	148	3123	115	1756
OTU_10	984	454	2339	1148	d__Bacteria; p__Firmicutes; c__Clostridia; o__Lachnospirales; f__Lachnospiraceae; g__Lachnospiraceae_NK4A136_group; s__uncultured_bacterium	774	343	30	98	1023	35	325	5032	304	42	76	24	143	168	4508	158	4798	328	6297	111
OTU_11	2400	406	647	718	d__Bacteria; p__Firmicutes; c__Clostridia; o__Lachnospirales; f__Lachnospiraceae; g__Roseburia; s__uncultured_bacterium	209	1269	38	22	489	680	498	1192	1152	65	964	0	8612	2232	190	1897	103	540	633	60
OTU_12	86	136	33	3605	d__Bacteria; p__Firmicutes; c__Clostridia; o__Oscillospirales; f__Ruminococcaceae; g__Subdoligranulum; s__uncultured_bacterium	150	90	40	27	371	110	318	17412	47	134	38	37	161	75	119	52	110	0	0	0
OTU_13	980	251	318	2040	d__Bacteria; p__Firmicutes; c__Clostridia; o__Oscillospirales; f__Ruminococcaceae; g__Faecalibacterium; s__uncultured_bacterium	58	226	0	0	971	278	2491	1735	5529	165	0	0	4477	217	205	665	40	452	251	182
OTU_14	140	100	931	2310	d__Bacteria; p__Firmicutes; c__Clostridia; o__Oscillospirales; f__Ruminococcaceae; g__Subdoligranulum; s__uncultured_bacterium	192	27	0	185	93	7828	536	1336	729	1118	683	0	0	16	0	433	3069	784	356	13
OTU_15	804	202	791	1182	d__Bacteria; p__Firmicutes; c__Clostridia; o__Oscillospirales; f__Ruminococcaceae; g__Faecalibacterium; s__uncultured_bacterium	160	309	166	209	163	32	644	2539	2046	645	30	74	195	2635	1083	463	125	2698	118	548
OTU_16	718	558	914	718	d__Bacteria; p__Firmicutes; c__Clostridia; o__Lachnospirales; f__Lachnospiraceae; g__Roseburia; s__uncultured_bacterium	874	58	0	0	1856	528	1563	0	1345	150	0	0	0	1284	2306	1370	70	1550	1319	258
OTU_17	0	0	2707	0	d__Bacteria; p__Proteobacteria; c__Gammaproteobacteria; o__Enterobacterales; f__Enterobacteriaceae; g__Escherichia-Shigella; s__Escherichia_coli	0	0	0	0	0	0	0	0	0	0	0	0	0	0	0	0	0	2177	10885	472
OTU_18	28	2627	0	0	d__Bacteria; p__Fusobacteriota; c__Fusobacteriia; o__Fusobacteriales; f__Fusobacteriaceae; g__Fusobacterium; s__uncultured_bacterium	0	0	459	12672	0	0	0	0	0	0	138	0	0	0	0	0	0	0	0	0
OTU_19	598	318	212	1458	d__Bacteria; p__Firmicutes; c__Clostridia; o__Clostridiales; f__Clostridiaceae; g__Clostridium_sensu_stricto_1; s__uncultured_bacterium	0	161	0	178	1249	6043	75	776	262	131	71	0	0	0	2919	206	854	0	0	0
OTU_20	4	297	650	1541	d__Bacteria; p__Firmicutes; c__Clostridia; o__Oscillospirales; f__Ruminococcaceae; g__Subdoligranulum; s__uncultured_bacterium	1080	0	0	34	368	5523	72	799	1054	256	0	19	0	0	0	109	2963	111	64	0
OTU_21	305	1147	77	941	d__Bacteria; p__Proteobacteria; c__Gammaproteobacteria; o__Enterobacterales; f__Enterobacteriaceae; g__Klebsiella	478	1390	0	3697	168	719	253	3504	139	87	0	0	104	293	1128	134	249	0	0	0
OTU_22	7	951	1083	209	d__Bacteria; p__Bacteroidota; c__Bacteroidia; o__Bacteroidales; f__Prevotellaceae; g__Prevotella; s__uncultured_bacterium	78	0	0	0	4673	0	435	0	150	459	0	35	0	0	0	474	0	2511	109	2319
OTU_23	273	32	923	984	d__Bacteria; p__Firmicutes; c__Clostridia; o__Oscillospirales; f__Ruminococcaceae; g__Faecalibacterium; s__uncultured_bacterium	48	0	0	36	73	293	2226	0	381	2018	0	97	0	1202	64	477	67	237	1299	2535
OTU_24	1295	216	293	375	d__Bacteria; p__Firmicutes; c__Clostridia; o__Lachnospirales; f__Lachnospiraceae	0	109	0	29	940	427	615	244	392	194	24	25	68	5500	854	203	166	651	225	218
OTU_25	734	0	1354	0	d__Bacteria; p__Proteobacteria; c__Gammaproteobacteria; o__Aeromonadales; f__Succinivibrionaceae; g__Succinivibrio; s__uncultured_bacterium	0	0	0	0	0	0	0	0	0	0	0	3670	0	0	0	6770	0	0	0	0
OTU_26	0	626	989	447	d__Bacteria; p__Bacteroidota; c__Bacteroidia; o__Bacteroidales; f__Prevotellaceae; g__Prevotella; s__uncultured_bacterium	3110	19	0	0	0	41	275	0	1833	85	0	0	0	0	0	1047	0	2850	0	1045
OTU_27	51	156	685	1152	d__Bacteria; p__Firmicutes; c__Clostridia; o__Peptostreptococcales-Tissierellales; f__Peptostreptococcaceae; g__Intestinibacter; s__uncultured_bacterium	0	0	0	86	692	2186	49	95	231	3197	67	0	0	0	188	0	3140	64	218	0
OTU_28	116	535	785	530	d__Bacteria; p__Bacteroidota; c__Bacteroidia; o__Bacteroidales; f__Prevotellaceae; g__Prevotella; s__uncultured_bacterium	0	0	0	0	2671	0	550	0	1659	439	0	0	0	0	580	272	0	891	213	2546
OTU_29	1163	531	146	120	d__Bacteria; p__Firmicutes; c__Clostridia; o__Lachnospirales; f__Lachnospiraceae; g__Blautia; s__uncultured_bacterium	0	0	382	0	2272	0	339	0	259	0	38	118	4010	0	1647	726	0	0	0	0
OTU_30	59	257	1102	389	d__Bacteria; p__Desulfobacterota; c__Desulfovibrionia; o__Desulfovibrionales; f__Desulfovibrionaceae; g__Bilophila; s__uncultured_bacterium	0	600	586	98	0	23	42	64	0	1816	3	0	281	0	10	23	31	61	5332	60
OTU_31	0	0	1628	113	d__Bacteria; p__Firmicutes; c__Negativicutes; o__Veillonellales-Selenomonadales; f__Veillonellaceae; g__Dialister; s__uncultured_bacterium	0	0	0	0	0	0	564	0	0	0	0	0	0	0	0	0	0	8013	70	55
OTU_32	0	0	1739	0	d__Bacteria; p__Firmicutes; c__Negativicutes; o__Veillonellales-Selenomonadales; f__Selenomonadaceae; g__Megamonas; s__uncultured_bacterium	0	0	0	0	0	0	0	0	0	0	0	0	0	0	0	0	0	102	90	8499
OTU_33	0	0	1719	0	d__Bacteria; p__Proteobacteria; c__Gammaproteobacteria; o__Enterobacterales; f__Enterobacteriaceae; g__Klebsiella	0	0	0	0	0	0	0	0	0	0	0	0	0	0	0	0	0	364	5804	2425
OTU_34	0	1645	0	0	d__Bacteria; p__Actinobacteriota; c__Actinobacteria; o__Bifidobacteriales; f__Bifidobacteriaceae; g__Bifidobacterium; s__uncultured_bacterium	0	0	8222	0	0	0	0	0	0	0	0	0	0	0	0	0	0	0	0	0
OTU_35	151	1176	252	49	d__Bacteria; p__Firmicutes; c__Clostridia; o__Lachnospirales; f__Lachnospiraceae; g__[Ruminococcus]_torques_group; s__uncultured_bacterium	1791	3052	660	0	376	0	73	0	22	148	41	50	526	138	0	87	92	711	39	331
OTU_36	1576	10	0	2	d__Bacteria; p__Proteobacteria; c__Gammaproteobacteria; o__Burkholderiales; f__Sutterellaceae; g__Parasutterella; s__uncultured_bacterium	26	12	0	11	0	0	3	0	0	7	0	21	0	7855	0	0	0	0	0	0
OTU_37	94	713	356	399	d__Bacteria; p__Actinobacteriota; c__Coriobacteriia; o__Coriobacteriales; f__Coriobacteriaceae; g__Collinsella; s__uncultured_bacterium	48	3375	0	124	17	123	49	0	38	1784	63	0	282	122	0	23	34	300	153	1269
OTU_38	328	1052	67	86	d__Bacteria; p__Proteobacteria; c__Gammaproteobacteria; o__Enterobacterales; f__Enterobacteriaceae; g__Klebsiella	498	1058	50	3563	91	299	92	0	0	36	134	0	57	155	1294	114	218	0	0	0
OTU_39	49	539	371	559	d__Bacteria; p__Firmicutes; c__Clostridia; o__Lachnospirales; f__Lachnospiraceae; g__Roseburia; s__uncultured_bacterium	0	520	0	463	1711	593	0	689	1510	0	37	0	45	0	159	777	173	36	868	0
OTU_40	41	269	85	1049	d__Bacteria; p__Bacteroidota; c__Bacteroidia; o__Bacteroidales; f__Bacteroidaceae; g__Bacteroides; s__uncultured_bacterium	1161	69	111	0	0	175	147	4816	0	103	114	0	80	11	0	23	21	0	0	377
OTU_41	136	153	365	634	d__Bacteria; p__Firmicutes; c__Clostridia; o__Lachnospirales; f__Lachnospiraceae; g__Blautia; s__uncultured_bacterium	614	103	0	47	0	842	0	1617	0	711	0	0	0	677	0	0	638	1098	60	26
OTU_42	0	0	1261	0	d__Bacteria; p__Proteobacteria; c__Gammaproteobacteria; o__Enterobacterales; f__Enterobacteriaceae; g__Klebsiella	0	0	0	0	0	0	0	0	0	0	0	0	0	0	0	0	0	193	5483	627
OTU_43	0	0	1239	0	d__Bacteria; p__Proteobacteria; c__Gammaproteobacteria; o__Enterobacterales; f__Enterobacteriaceae; g__Klebsiella	0	0	0	0	0	0	0	0	0	0	0	0	0	0	0	0	0	421	5180	590
OTU_44	90	862	32	237	d__Bacteria; p__Proteobacteria; c__Gammaproteobacteria; o__Enterobacterales; f__Enterobacteriaceae; g__Klebsiella	343	1618	0	2294	52	1008	85	46	0	43	0	0	0	0	450	53	106	0	0	0
OTU_45	0	44	6	1151	d__Bacteria; p__Firmicutes; c__Clostridia; o__Oscillospirales; f__Ruminococcaceae; g__Subdoligranulum; s__uncultured_bacterium	0	0	0	0	219	0	0	0	0	5753	0	0	0	0	0	0	0	0	0	29
OTU_46	35	696	395	5	d__Bacteria; p__Firmicutes; c__Bacilli; o__Erysipelotrichales; f__Erysipelotrichaceae; g__Holdemanella; s__uncultured_bacterium	2763	0	0	395	320	0	23	0	0	0	0	175	0	0	0	266	1709	0	0	0
OTU_47	231	882	2	16	d__Bacteria; p__Firmicutes; c__Bacilli; o__Lactobacillales; f__Streptococcaceae; g__Streptococcus; s__uncultured_bacterium	0	0	4408	0	0	0	0	0	80	0	1084	0	0	0	69	0	0	0	0	8
OTU_48	533	436	6	132	d__Bacteria; p__Firmicutes; c__Negativicutes; o__Acidaminococcales; f__Acidaminococcaceae; g__Phascolarctobacterium; s__uncultured_bacterium	0	130	0	176	1871	0	594	63	0	0	13	0	0	2648	2	0	0	0	24	5
OTU_49	0	0	991	92	d__Bacteria; p__Proteobacteria; c__Gammaproteobacteria; o__Burkholderiales; f__Sutterellaceae; g__Sutterella; s__uncultured_bacterium	0	0	0	0	0	0	0	435	0	24	0	0	0	0	0	0	0	139	91	4725
OTU_50	0	317	609	149	d__Bacteria; p__Bacteroidota; c__Bacteroidia; o__Bacteroidales; f__Prevotellaceae; g__Prevotella; s__uncultured_bacterium	1541	42	0	0	0	49	525	0	171	0	0	0	0	0	0	83	805	1939	108	109
OTU_51	0	0	7	1019	d__Bacteria; p__Firmicutes; c__Clostridia; o__Oscillospirales; f__Ruminococcaceae; g__Subdoligranulum; s__uncultured_bacterium	0	0	0	0	0	0	0	0	0	5094	0	0	0	0	0	0	0	0	0	35
OTU_52	0	0	1006	0	d__Bacteria; p__Firmicutes; c__Clostridia; o__Clostridiales; f__Clostridiaceae; g__Clostridium_sensu_stricto_1; s__uncultured_bacterium	0	0	0	0	0	0	0	0	0	0	0	0	0	0	0	0	0	4667	296	67
OTU_53	319	70	329	279	d__Bacteria; p__Firmicutes; c__Clostridia; o__Clostridiales; f__Clostridiaceae; g__Clostridium_sensu_stricto_1; s__uncultured_bacterium	0	0	0	0	349	0	1199	0	194	0	16	0	1438	0	140	880	761	0	0	0
OTU_54	81	216	311	381	d__Bacteria; p__Firmicutes; c__Clostridia; o__Lachnospirales; f__Lachnospiraceae; g__Dorea; s__uncultured_bacterium	700	37	184	16	140	0	447	295	950	213	0	0	47	53	303	578	159	357	38	421
OTU_55	276	563	68	47	d__Bacteria; p__Proteobacteria; c__Gammaproteobacteria; o__Enterobacterales; f__Enterobacteriaceae; g__Enterobacter	115	280	0	2418	0	104	0	89	0	41	0	0	42	62	1273	309	31	0	0	0
OTU_56	23	84	24	823	d__Bacteria; p__Firmicutes; c__Clostridia; o__Lachnospirales; f__Lachnospiraceae; g__[Eubacterium]_ruminantium_group; s__uncultured_bacterium	0	0	0	0	418	210	3415	16	331	140	0	0	0	0	111	112	8	0	0	0
OTU_57	0	189	505	247	d__Bacteria; p__Bacteroidota; c__Bacteroidia; o__Bacteroidales; f__Prevotellaceae; g__Prevotella; s__uncultured_bacterium	941	0	0	0	0	42	320	0	870	0	0	0	0	0	0	439	232	404	55	1392
OTU_58	114	807	0	0	d__Bacteria; p__Proteobacteria; c__Gammaproteobacteria; o__Enterobacterales; f__Enterobacteriaceae; g__Escherichia-Shigella; s__uncultured_bacterium	0	4035	0	0	0	0	0	0	0	0	271	0	0	0	295	0	0	0	0	0
OTU_59	864	0	19	0	d__Bacteria; p__Firmicutes; c__Clostridia; o__Clostridia_UCG-014; f__Clostridia_UCG-014; g__Clostridia_UCG-014; s__uncultured_bacterium	0	0	0	0	0	0	0	0	0	0	0	4320	0	0	0	94	0	0	0	0
OTU_60	201	132	435	110	d__Bacteria; p__Firmicutes; c__Clostridia; o__Lachnospirales; f__Lachnospiraceae; g__Dorea; s__uncultured_bacterium	325	142	0	39	153	228	130	0	192	0	269	0	58	0	678	224	496	1255	26	170
OTU_61	846	25	0	0	d__Bacteria; p__Fusobacteriota; c__Fusobacteriia; o__Fusobacteriales; f__Fusobacteriaceae; g__Fusobacterium; s__uncultured_bacterium	0	0	122	0	0	0	0	0	0	0	111	0	3975	143	0	0	0	0	0	0
OTU_62	367	480	0	0	d__Bacteria; p__Fusobacteriota; c__Fusobacteriia; o__Fusobacteriales; f__Fusobacteriaceae; g__Fusobacterium; s__uncultured_bacterium	0	0	2360	36	0	0	0	0	0	0	0	0	927	0	907	0	0	0	0	0
OTU_63	86	150	0	609	d__Bacteria; p__Proteobacteria; c__Gammaproteobacteria; o__Enterobacterales; f__Enterobacteriaceae; g__Klebsiella	54	211	0	485	0	0	0	3045	0	0	0	0	0	149	280	0	0	0	0	0
OTU_64	0	0	532	288	d__Bacteria; p__Actinobacteriota; c__Actinobacteria; o__Bifidobacteriales; f__Bifidobacteriaceae; g__Bifidobacterium	0	0	0	0	0	0	0	0	0	1440	0	0	0	0	0	0	0	43	477	2139
OTU_65	105	414	62	214	d__Bacteria; p__Bacteroidota; c__Bacteroidia; o__Bacteroidales; f__Bacteroidaceae; g__Bacteroides; s__uncultured_bacterium	66	1666	8	98	230	46	279	686	0	58	125	5	61	136	198	14	0	166	18	108
OTU_66	164	379	103	121	d__Bacteria; p__Bacteroidota; c__Bacteroidia; o__Bacteroidales; f__Bacteroidaceae; g__Bacteroides; s__uncultured_bacterium	270	1396	60	0	165	0	24	261	244	72	49	0	468	0	299	0	0	134	74	304
OTU_67	129	143	368	116	d__Bacteria; p__Firmicutes; c__Clostridia; o__Lachnospirales; f__Lachnospiraceae; g__Lachnospira; s__uncultured_bacterium	212	22	0	0	480	27	327	76	135	12	13	12	316	271	31	703	50	391	26	669
OTU_68	334	135	157	122	d__Bacteria; p__Firmicutes; c__Clostridia; o__Lachnospirales; f__Lachnospiraceae; g__Fusicatenibacter; s__uncultured_bacterium	553	38	0	7	75	62	88	262	102	96	747	0	105	693	122	451	51	264	4	13
OTU_69	72	149	300	220	d__Bacteria; p__Bacteroidota; c__Bacteroidia; o__Bacteroidales; f__Bacteroidaceae; g__Bacteroides; s__uncultured_bacterium	0	0	656	85	0	8	84	766	241	0	0	0	360	0	0	0	110	0	65	1323
OTU_70	373	205	156	7	d__Bacteria; p__Desulfobacterota; c__Desulfovibrionia; o__Desulfovibrionales; f__Desulfovibrionaceae; g__Desulfovibrio; s__uncultured_bacterium	0	0	18	0	1004	0	0	15	16	0	0	0	27	469	1367	0	604	138	0	35
OTU_71	677	37	5	15	d__Bacteria; p__Firmicutes; c__Clostridia; o__Lachnospirales; f__Lachnospiraceae; g__[Ruminococcus]_gnavus_group; s__uncultured_bacterium	0	0	181	0	0	0	0	63	0	11	2718	0	610	0	56	0	0	0	0	21
OTU_72	0	148	60	514	d__Bacteria; p__Firmicutes; c__Clostridia; o__Lachnospirales; f__Lachnospiraceae; g__Coprococcus	0	0	0	0	736	6	2562	0	0	0	0	0	0	0	0	0	0	283	13	4
OTU_73	535	82	83	19	d__Bacteria; p__Firmicutes; c__Clostridia; o__Lachnospirales; f__Lachnospiraceae	36	0	0	0	372	0	56	0	37	0	47	0	326	2298	0	60	9	293	0	50
OTU_74	190	121	85	318	d__Bacteria; p__Firmicutes; c__Clostridia; o__Lachnospirales; f__Lachnospiraceae; g__[Eubacterium]_hallii_group; s__uncultured_bacterium	103	0	37	6	458	483	196	301	309	301	131	0	67	56	692	108	38	76	19	182
OTU_75	0	261	246	195	d__Bacteria; p__Firmicutes; c__Clostridia; o__Lachnospirales; f__Lachnospiraceae; g__Lachnospiraceae_NK4A136_group; s__uncultured_bacterium	0	0	0	0	1305	70	651	139	112	0	0	0	0	0	0	1123	0	46	43	17
OTU_76	77	95	195	326	d__Bacteria; p__Firmicutes; c__Clostridia; o__Lachnospirales; f__Lachnospiraceae; g__Anaerostipes; s__uncultured_bacterium	91	0	260	10	111	0	232	235	1000	160	0	56	34	121	171	145	60	307	22	440
OTU_77	411	4	63	186	d__Bacteria; p__Firmicutes; c__Clostridia; o__Clostridiales; f__Clostridiaceae; g__Clostridium_sensu_stricto_1; s__uncultured_bacterium	0	19	0	0	0	168	0	0	0	761	0	0	0	2055	0	0	0	56	247	9
OTU_78	145	118	163	236	d__Bacteria; p__Firmicutes; c__Bacilli; o__Erysipelotrichales; f__Erysipelotrichaceae; g__Holdemanella; s__uncultured_bacterium	590	0	0	0	0	77	1100	0	0	0	12	118	594	0	0	812	0	0	0	0
OTU_79	0	0	651	0	d__Bacteria; p__Firmicutes; c__Negativicutes; o__Veillonellales-Selenomonadales; f__Veillonellaceae; g__Dialister; s__uncultured_bacterium	0	0	0	0	0	0	0	0	0	0	0	0	0	0	0	0	0	58	3154	42
OTU_80	1	2	56	590	d__Bacteria; p__Proteobacteria; c__Gammaproteobacteria; o__Burkholderiales; f__Comamonadaceae; g__Comamonas	0	7	0	0	0	41	0	0	0	2907	0	0	5	0	0	0	279	0	0	0
OTU_81	64	87	9	481	d__Bacteria; p__Firmicutes; c__Clostridia; o__Lachnospirales; f__Lachnospiraceae; g__Roseburia; s__uncultured_bacterium	0	0	0	0	431	0	2142	0	261	0	0	0	0	191	128	0	0	45	0	0
OTU_82	423	59	52	98	d__Bacteria; p__Firmicutes; c__Clostridia; o__Lachnospirales; f__Lachnospiraceae; g__[Eubacterium]_eligens_group	0	64	110	71	46	0	135	199	107	49	0	0	613	1501	0	176	66	14	0	0
OTU_83	129	87	99	316	d__Bacteria; p__Actinobacteriota; c__Actinobacteria; o__Bifidobacteriales; f__Bifidobacteriaceae; g__Bifidobacterium	0	124	0	308	0	40	0	33	0	1506	0	0	601	43	0	41	67	25	37	325
OTU_84	0	10	563	43	d__Bacteria; p__Bacteroidota; c__Bacteroidia; o__Bacteroidales; f__Prevotellaceae; g__Prevotella; s__uncultured_bacterium	46	0	0	0	0	0	0	0	180	33	0	0	0	0	0	602	0	85	0	2128
OTU_85	0	5	344	261	d__Bacteria; p__Firmicutes; c__Clostridia; o__Lachnospirales; f__Lachnospiraceae; g__Coprococcus; s__uncultured_bacterium	0	0	6	0	18	10	86	0	1206	0	0	0	0	0	0	1564	122	13	17	0
OTU_86	318	42	222	24	d__Bacteria; p__Firmicutes; c__Clostridia; o__Clostridiales; f__Clostridiaceae; g__Clostridium_sensu_stricto_1; s__uncultured_bacterium	47	98	0	42	20	118	0	0	0	0	71	0	0	177	1340	17	1060	24	0	9
OTU_87	263	212	1	123	d__Bacteria; p__Firmicutes; c__Bacilli; o__Erysipelotrichales; f__Erysipelatoclostridiaceae; g__Erysipelatoclostridium; s__uncultured_bacterium	199	43	26	785	5	0	8	568	0	39	1121	0	146	14	30	0	2	0	0	0
OTU_88	192	0	404	0	d__Bacteria; p__Firmicutes; c__Clostridia; o__Clostridia_UCG-014; f__Clostridia_UCG-014; g__Clostridia_UCG-014; s__uncultured_bacterium	0	0	0	0	0	0	0	0	0	0	0	959	0	0	0	0	0	20	1985	13
OTU_89	0	0	595	0	d__Bacteria; p__Proteobacteria; c__Gammaproteobacteria; o__Burkholderiales; f__Sutterellaceae; g__Sutterella; s__uncultured_bacterium	0	0	0	0	0	0	0	0	0	0	0	0	0	0	0	0	0	46	38	2889
OTU_90	194	202	72	126	d__Bacteria; p__Bacteroidota; c__Bacteroidia; o__Bacteroidales; f__Bacteroidaceae; g__Bacteroides; s__uncultured_bacterium	0	0	163	0	844	0	204	425	0	0	86	0	73	809	0	19	0	0	0	339
OTU_91	0	42	11	530	d__Bacteria; p__Firmicutes; c__Clostridia; o__Oscillospirales; f__Ruminococcaceae; g__Faecalibacterium; s__uncultured_bacterium	0	0	0	0	207	0	0	328	2269	50	0	0	0	0	0	0	0	0	0	55
OTU_92	184	385	7	0	d__Bacteria; p__Desulfobacterota; c__Desulfovibrionia; o__Desulfovibrionales; f__Desulfovibrionaceae; g__Desulfovibrio	0	274	0	0	1649	0	0	0	0	0	0	916	0	0	0	0	0	0	0	32
OTU_93	46	239	49	222	d__Bacteria; p__Proteobacteria; c__Gammaproteobacteria; o__Enterobacterales; f__Enterobacteriaceae; g__Enterobacter	130	168	0	895	0	1064	0	0	0	44	0	87	0	0	140	0	245	0	0	0
OTU_94	26	0	0	514	d__Bacteria; p__Firmicutes; c__Clostridia; o__Oscillospirales; f__Ruminococcaceae; g__Faecalibacterium; s__uncultured_bacterium	0	0	0	0	0	0	0	459	2107	0	130	0	0	0	0	0	0	0	0	0
OTU_95	0	489	25	22	d__Bacteria; p__Firmicutes; c__Clostridia; o__Lachnospirales; f__Lachnospiraceae	0	0	0	0	2442	10	85	0	0	13	0	0	0	0	0	28	25	25	43	0
OTU_96	520	0	0	2	d__Bacteria; p__Proteobacteria; c__Gammaproteobacteria; o__Burkholderiales; f__Sutterellaceae; g__Parasutterella; s__uncultured_bacterium	0	0	0	0	0	0	0	0	6	0	0	0	0	2599	0	0	0	0	0	0
OTU_97	21	355	143	0	d__Bacteria; p__Firmicutes; c__Clostridia; o__Lachnospirales; f__Lachnospiraceae; g__Lachnospiraceae_NK4A136_group; s__uncultured_bacterium	0	0	0	0	1773	0	0	0	0	0	0	0	0	0	104	711	0	0	0	0
OTU_98	462	0	53	0	d__Bacteria; p__Proteobacteria; c__Gammaproteobacteria; o__Enterobacterales; f__Enterobacteriaceae; g__Escherichia-Shigella	0	0	0	0	0	0	0	0	0	0	2236	70	0	0	0	0	265	0	0	0
OTU_99	32	45	4	430	d__Bacteria; p__Firmicutes; c__Bacilli; o__Erysipelotrichales; f__Erysipelatoclostridiaceae; g__Erysipelotrichaceae_UCG-003; s__uncultured_bacterium	0	0	223	0	0	0	0	1697	417	33	0	0	0	0	157	0	0	0	17	0
OTU_100	0	0	505	0	d__Bacteria; p__Proteobacteria; c__Gammaproteobacteria; o__Enterobacterales; f__Enterobacteriaceae; g__Klebsiella; s__Klebsiella_pneumoniae	0	0	0	0	0	0	0	0	0	0	0	0	0	0	0	0	0	33	2489	0
OTU_101	389	83	26	7	d__Bacteria; p__Firmicutes; c__Bacilli; o__Lactobacillales; f__Streptococcaceae; g__Lactococcus; s__uncultured_bacterium	113	238	55	6	3	0	34	0	0	0	122	21	5	0	1796	128	0	0	0	0
OTU_102	0	5	242	247	d__Bacteria; p__Bacteroidota; c__Bacteroidia; o__Bacteroidales; f__Prevotellaceae; g__Prevotella; s__uncultured_bacterium	0	24	0	0	0	0	391	22	517	301	0	0	0	0	0	0	0	0	32	1176
OTU_103	164	113	81	127	d__Bacteria; p__Firmicutes; c__Bacilli; o__Lactobacillales; f__Enterococcaceae; g__Enterococcus; s__Enterococcus_durans	63	149	66	189	98	73	62	93	259	147	156	76	77	113	397	339	62	0	0	0
OTU_104	27	71	105	280	d__Bacteria; p__Firmicutes; c__Clostridia; o__Lachnospirales; f__Lachnospiraceae; g__Blautia; s__uncultured_bacterium	48	165	0	67	75	62	95	849	365	29	0	0	0	41	94	156	0	341	19	8
OTU_105	483	0	0	0	d__Bacteria; p__Proteobacteria; c__Gammaproteobacteria; o__Aeromonadales; f__Succinivibrionaceae; g__Succinivibrio; s__uncultured_bacterium	0	0	0	0	0	0	0	0	0	0	2414	0	0	0	0	0	0	0	0	0
OTU_106	0	0	191	287	d__Bacteria; p__Firmicutes; c__Clostridia; o__Peptostreptococcales-Tissierellales; f__Peptostreptococcaceae; g__Terrisporobacter; s__uncultured_bacterium	0	0	0	0	0	344	0	24	883	180	0	0	0	0	0	0	804	0	151	0
OTU_107	5	77	279	82	d__Bacteria; p__Firmicutes; c__Clostridia; o__Lachnospirales; f__Lachnospiraceae; g__CAG-56; s__uncultured_bacterium	308	19	0	0	57	0	58	247	105	0	0	0	0	0	21	8	59	1264	43	17
OTU_108	167	259	15	2	d__Bacteria; p__Firmicutes; c__Clostridia; o__Monoglobales; f__Monoglobaceae; g__Monoglobus; s__uncultured_bacterium	9	66	8	25	1183	0	0	4	5	0	15	4	50	549	215	0	16	37	19	0
OTU_109	0	0	436	0	d__Bacteria; p__Proteobacteria; c__Gammaproteobacteria; o__Enterobacterales; f__Enterobacteriaceae; g__Klebsiella; s__Klebsiella_pneumoniae	0	0	0	0	0	0	0	0	0	0	0	0	0	0	0	0	0	24	2073	80
OTU_110	0	134	81	218	d__Bacteria; p__Firmicutes; c__Clostridia; o__Lachnospirales; f__Lachnospiraceae; g__Roseburia; s__uncultured_bacterium	0	0	0	0	668	0	1038	0	48	0	0	0	0	0	0	0	0	401	0	0
OTU_111	35	344	15	38	d__Bacteria; p__Bacteroidota; c__Bacteroidia; o__Bacteroidales; f__Bacteroidaceae; g__Bacteroides; s__uncultured_bacterium	1127	183	0	50	359	42	0	109	36	0	0	0	113	0	59	0	0	51	22	0
OTU_112	351	27	35	14	d__Bacteria; p__Firmicutes; c__Clostridia; o__Peptostreptococcales-Tissierellales; f__Peptostreptococcaceae; g__Paraclostridium	0	0	30	0	104	36	0	0	31	0	0	0	0	0	1755	0	175	0	0	0
OTU_113	97	36	76	212	d__Bacteria; p__Firmicutes; c__Bacilli; o__Lactobacillales; f__Streptococcaceae; g__Streptococcus; s__Streptococcus_salivarius	61	11	34	46	26	10	68	20	315	645	189	0	7	26	263	323	18	19	10	7
OTU_114	44	349	7	14	d__Bacteria; p__Bacteroidota; c__Bacteroidia; o__Bacteroidales; f__Bacteroidaceae; g__Bacteroides	0	1386	0	0	356	69	0	0	0	0	50	0	0	0	168	0	0	0	0	31
OTU_115	231	74	0	104	d__Bacteria; p__Bacteroidota; c__Bacteroidia; o__Bacteroidales; f__Bacteroidaceae; g__Bacteroides; s__uncultured_bacterium	0	160	159	0	50	0	0	442	0	78	1152	0	0	0	0	0	0	0	0	0
OTU_116	0	0	397	0	d__Bacteria; p__Firmicutes; c__Negativicutes; o__Veillonellales-Selenomonadales; f__Selenomonadaceae; g__Mitsuokella; s__uncultured_bacterium	0	0	0	0	0	0	0	0	0	0	0	0	0	0	0	0	0	28	1931	22
OTU_117	0	0	326	60	d__Bacteria; p__Firmicutes; c__Clostridia; o__Peptostreptococcales-Tissierellales; f__Peptostreptococcaceae; g__Romboutsia; s__uncultured_bacterium	0	0	0	0	0	299	0	0	0	0	0	0	0	0	0	0	1497	35	98	0
OTU_118	4	0	377	0	d__Bacteria; p__Firmicutes; c__Bacilli; o__Erysipelotrichales; f__Erysipelatoclostridiaceae; g__Catenibacterium; s__uncultured_bacterium	0	0	0	0	0	0	0	0	0	0	0	19	0	0	0	185	0	31	31	1636
OTU_119	44	58	59	220	d__Bacteria; p__Firmicutes; c__Clostridia; o__Lachnospirales; f__Lachnospiraceae; g__[Eubacterium]_hallii_group; s__uncultured_bacterium	0	59	0	0	230	0	302	264	469	63	126	0	0	0	94	184	0	0	47	62
OTU_120	0	0	336	40	d__Bacteria; p__Firmicutes; c__Clostridia; o__Clostridiales; f__Clostridiaceae; g__Sarcina; s__uncultured_bacterium	0	0	0	0	0	0	0	0	0	199	0	0	0	0	0	0	1043	14	617	5
OTU_121	0	374	2	0	d__Bacteria; p__Firmicutes; c__Bacilli; o__Erysipelotrichales; f__Erysipelotrichaceae; g__Holdemanella; s__uncultured_bacterium	0	0	1868	0	0	0	0	0	0	0	0	0	0	0	0	0	0	0	0	9
OTU_122	0	0	375	0	d__Bacteria; p__Firmicutes; c__Negativicutes; o__Veillonellales-Selenomonadales; f__Selenomonadaceae; g__Megamonas; s__uncultured_bacterium	0	0	0	0	0	0	0	0	0	0	0	0	0	0	0	0	0	0	0	1871
OTU_123	225	17	92	33	d__Bacteria; p__Firmicutes; c__Clostridia; o__Clostridiales; f__Clostridiaceae; g__Clostridium_sensu_stricto_1; s__uncultured_bacterium	0	0	84	0	0	0	48	0	0	115	0	0	0	0	1121	70	389	0	0	0
OTU_124	328	30	0	1	d__Bacteria; p__Firmicutes; c__Bacilli; o__Lactobacillales; f__Lactobacillaceae; g__Pediococcus; s__Pediococcus_pentosaceus	0	0	149	0	0	0	0	0	4	0	0	0	0	0	1636	0	0	0	0	0
OTU_125	0	0	353	0	d__Bacteria; p__Proteobacteria; c__Gammaproteobacteria; o__Burkholderiales; f__Sutterellaceae; g__Sutterella	0	0	0	0	0	0	0	0	0	0	0	0	0	0	0	0	0	58	1657	47
OTU_126	0	347	0	0	d__Bacteria; p__Proteobacteria; c__Gammaproteobacteria; o__Burkholderiales; f__Sutterellaceae; g__Sutterella; s__uncultured_bacterium	0	0	0	1732	0	0	0	0	0	0	0	0	0	0	0	0	0	0	0	0
OTU_127	262	62	6	12	d__Bacteria; p__Firmicutes; c__Clostridia; o__Lachnospirales; f__Lachnospiraceae; g__[Eubacterium]_eligens_group	0	60	247	0	0	56	0	0	0	0	0	0	904	388	17	0	0	29	0	0
OTU_128	0	0	338	0	d__Bacteria; p__Bacteroidota; c__Bacteroidia; o__Bacteroidales; f__Prevotellaceae; g__Prevotella; s__uncultured_bacterium	0	0	0	0	0	0	0	0	0	0	0	0	0	0	0	0	0	1689	0	0
OTU_129	323	6	0	0	d__Bacteria; p__Fusobacteriota; c__Fusobacteriia; o__Fusobacteriales; f__Fusobacteriaceae; g__Fusobacterium; s__uncultured_organism	0	10	16	0	0	0	0	0	0	0	0	0	174	0	1439	0	0	0	0	0
OTU_130	35	43	161	91	d__Bacteria; p__Firmicutes; c__Clostridia; o__Lachnospirales; f__Lachnospiraceae; g__Blautia; s__uncultured_bacterium	0	0	56	0	155	0	172	57	149	74	20	0	0	0	151	164	0	527	15	96
OTU_131	0	0	320	0	d__Bacteria; p__Proteobacteria; c__Gammaproteobacteria; o__Burkholderiales; f__Sutterellaceae; g__Sutterella; s__uncultured_bacterium	0	0	0	0	0	0	0	0	0	0	0	0	0	0	0	0	0	0	33	1565
OTU_132	0	8	25	287	d__Bacteria; p__Firmicutes; c__Clostridia; o__Lachnospirales; f__Lachnospiraceae; g__Lachnospiraceae_UCG-001; s__uncultured_bacterium	0	0	0	0	37	0	1415	0	17	0	0	0	0	0	0	0	0	21	102	0
OTU_133	313	0	0	0	d__Bacteria; p__Proteobacteria; c__Gammaproteobacteria; o__Burkholderiales; f__Sutterellaceae; g__Parasutterella; s__uncultured_bacterium	0	0	0	0	0	0	0	0	0	0	0	0	0	1562	0	0	0	0	0	0
OTU_134	306	0	0	0	d__Bacteria; p__Firmicutes; c__Clostridia; o__Lachnospirales; f__Lachnospiraceae	0	0	0	0	0	0	0	0	0	0	0	0	0	1530	0	0	0	0	0	0
OTU_135	0	0	0	304	d__Bacteria; p__Firmicutes; c__Clostridia; o__Lachnospirales; f__Lachnospiraceae; g__Lachnospiraceae_NK4A136_group; s__uncultured_bacterium	0	0	0	0	0	642	0	0	0	874	0	0	0	0	0	0	0	0	0	0
OTU_136	301	2	0	0	d__Bacteria; p__Firmicutes; c__Clostridia; o__Clostridia_UCG-014; f__Clostridia_UCG-014; g__Clostridia_UCG-014; s__uncultured_bacterium	0	10	0	0	0	0	0	0	0	0	0	1502	0	0	0	0	0	0	0	0
OTU_137	0	300	0	0	d__Bacteria; p__Firmicutes; c__Negativicutes; o__Acidaminococcales; f__Acidaminococcaceae; g__Phascolarctobacterium; s__uncultured_bacterium	0	0	0	1497	0	0	0	0	0	0	0	0	0	0	0	0	0	0	0	0
OTU_138	0	282	6	5	d__Bacteria; p__Firmicutes; c__Clostridia; o__Lachnospirales; f__Lachnospiraceae; g__Lachnospiraceae_NK4A136_group; s__uncultured_bacterium	0	0	0	0	1407	0	25	0	0	0	0	0	0	0	0	10	0	0	17	0
OTU_139	74	151	43	18	d__Bacteria; p__Proteobacteria; c__Gammaproteobacteria; o__Enterobacterales; f__Enterobacteriaceae; g__Enterobacter	0	179	0	342	233	90	0	0	0	0	0	0	0	0	368	212	0	0	0	0
OTU_140	223	25	5	33	d__Bacteria; p__Firmicutes; c__Clostridia; o__Lachnospirales; f__Lachnospiraceae; g__Lachnospiraceae_NK4A136_group; s__uncultured_bacterium	0	24	0	0	97	0	81	81	0	0	0	0	202	860	50	0	24	0	0	0
OTU_141	0	68	55	159	d__Bacteria; p__Actinobacteriota; c__Actinobacteria; o__Bifidobacteriales; f__Bifidobacteriaceae; g__Bifidobacterium; s__Bifidobacterium_bifidum	0	337	0	0	0	0	0	0	0	793	0	0	0	0	0	0	0	0	23	252
OTU_142	5	13	179	82	d__Bacteria; p__Proteobacteria; c__Gammaproteobacteria; o__Burkholderiales; f__Sutterellaceae; g__Sutterella	0	63	0	0	0	0	0	0	410	0	0	0	21	0	0	0	0	110	36	746
OTU_143	0	0	273	0	d__Bacteria; p__Bacteroidota; c__Bacteroidia; o__Bacteroidales; f__Prevotellaceae; g__Prevotella; s__uncultured_bacterium	0	0	0	0	0	0	0	0	0	0	0	0	0	0	0	0	0	0	0	1363
OTU_144	0	33	39	201	d__Bacteria; p__Firmicutes; c__Clostridia; o__Oscillospirales; f__Ruminococcaceae; g__Ruminococcus; s__uncultured_bacterium	0	149	13	0	0	0	0	0	1002	0	0	0	0	0	0	173	21	0	0	0
OTU_145	270	0	0	0	d__Bacteria; p__Proteobacteria; c__Gammaproteobacteria; o__Burkholderiales; f__Sutterellaceae; g__Sutterella; s__uncultured_bacterium	0	0	0	0	0	0	0	0	0	0	0	0	1350	0	0	0	0	0	0	0
OTU_146	0	0	0	269	d__Bacteria; p__Firmicutes; c__Clostridia; o__Oscillospirales; f__Ruminococcaceae; g__Ruminococcus; s__uncultured_bacterium	0	0	0	0	0	0	0	1341	0	0	0	0	0	0	0	0	0	0	0	0
OTU_147	0	0	268	0	d__Bacteria; p__Bacteroidota; c__Bacteroidia; o__Bacteroidales; f__Prevotellaceae; g__Prevotella; s__uncultured_bacterium	0	0	0	0	0	0	0	0	0	0	0	0	0	0	0	0	0	0	0	1336
OTU_148	0	0	267	0	d__Bacteria; p__Bacteroidota; c__Bacteroidia; o__Bacteroidales; f__Prevotellaceae; g__Prevotella; s__uncultured_bacterium	0	0	0	0	0	0	0	0	0	0	0	0	0	0	0	0	0	0	0	1331
OTU_149	5	113	13	132	d__Bacteria; p__Firmicutes; c__Clostridia; o__Oscillospirales; f__Ruminococcaceae; g__Ruminococcus; s__uncultured_bacterium	0	0	0	0	565	29	15	612	0	0	0	0	0	22	0	35	0	0	29	0
OTU_150	8	23	144	84	d__Bacteria; p__Firmicutes; c__Bacilli; o__Erysipelotrichales; f__Erysipelotrichaceae; g__Turicibacter; s__uncultured_bacterium	0	10	0	26	79	150	37	62	151	19	19	0	0	0	18	720	0	0	0	0
OTU_151	0	208	28	21	d__Bacteria; p__Bacteroidota; c__Bacteroidia; o__Bacteroidales; f__Prevotellaceae; g__Prevotella; s__uncultured_bacterium	0	0	0	0	1037	0	0	0	105	0	0	0	0	0	0	136	0	0	0	0
OTU_152	100	43	29	85	d__Bacteria; p__Firmicutes; c__Clostridia; o__Lachnospirales; f__Lachnospiraceae; g__Coprococcus; s__uncultured_bacterium	87	0	0	54	72	11	48	322	40	0	0	0	434	0	63	29	17	42	20	36
OTU_153	137	42	14	60	d__Bacteria; p__Firmicutes; c__Clostridia; o__Lachnospirales; f__Lachnospiraceae; g__Lachnoclostridium; s__uncultured_bacterium	21	0	0	0	186	0	80	0	146	74	0	0	0	0	681	29	0	0	16	25
OTU_154	0	0	250	0	d__Bacteria; p__Firmicutes; c__Negativicutes; o__Veillonellales-Selenomonadales; f__Veillonellaceae; g__Megasphaera	0	0	0	0	0	0	0	0	0	0	0	0	0	0	0	0	0	0	1225	24
OTU_155	48	59	33	111	d__Bacteria; p__Firmicutes; c__Clostridia; o__Lachnospirales; f__Lachnospiraceae; g__Lachnospiraceae_ND3007_group; s__uncultured_bacterium	9	0	0	0	283	48	85	221	147	51	0	0	138	85	17	141	15	0	5	0
OTU_156	0	0	246	0	d__Bacteria; p__Firmicutes; c__Clostridia; o__Peptostreptococcales-Tissierellales; f__Peptostreptococcaceae; g__Romboutsia; s__uncultured_bacterium	0	0	0	0	0	0	0	0	0	0	0	0	0	0	0	0	1226	0	0	0
OTU_157	241	5	0	0	d__Bacteria; p__Firmicutes; c__Bacilli; o__Lactobacillales; f__Lactobacillaceae; g__Lactobacillus; s__Lactobacillus_plantarum	0	20	2	0	0	0	0	0	0	0	7	0	0	0	1196	0	0	0	0	0
OTU_158	242	0	0	0	d__Bacteria; p__Proteobacteria; c__Gammaproteobacteria; o__Burkholderiales; f__Sutterellaceae; g__Sutterella; s__uncultured_bacterium	0	0	0	0	0	0	0	0	0	0	0	0	1207	0	0	0	0	0	0	0
OTU_159	239	0	0	0	d__Bacteria; p__Proteobacteria; c__Gammaproteobacteria; o__Burkholderiales; f__Sutterellaceae; g__Sutterella; s__uncultured_bacterium	0	0	0	0	0	0	0	0	0	0	0	0	1194	0	0	0	0	0	0	0
OTU_160	0	187	31	22	d__Bacteria; p__Bacteroidota; c__Bacteroidia; o__Bacteroidales; f__Bacteroidaceae; g__Bacteroides; s__uncultured_bacterium	127	228	0	444	133	20	26	0	60	0	0	0	0	0	0	0	0	16	19	118
OTU_161	0	63	137	38	d__Bacteria; p__Firmicutes; c__Clostridia; o__Oscillospirales; f__Ruminococcaceae; g__Subdoligranulum; s__uncultured_bacterium	315	0	0	0	0	0	0	187	0	0	0	0	0	0	0	0	639	0	45	0
OTU_162	74	37	69	55	d__Bacteria; p__Firmicutes; c__Clostridia; o__Lachnospirales; f__Lachnospiraceae; g__[Eubacterium]_ventriosum_group; s__uncultured_bacterium	28	0	0	14	141	39	46	188	0	0	27	0	0	280	61	0	17	110	0	218
OTU_163	179	31	11	14	d__Bacteria; p__Firmicutes; c__Clostridia; o__Oscillospirales; f__Ruminococcaceae; g__Ruminococcus; s__uncultured_bacterium	0	0	0	18	134	0	67	0	0	0	0	0	0	894	0	0	52	0	0	0
OTU_164	0	0	230	0	d__Bacteria; p__Proteobacteria; c__Gammaproteobacteria; o__Burkholderiales; f__Sutterellaceae; g__Sutterella; s__uncultured_bacterium	0	0	0	0	0	0	0	0	0	0	0	0	0	0	0	0	0	0	0	1149
OTU_165	0	0	25	205	d__Bacteria; p__Firmicutes; c__Clostridia; o__Oscillospirales; f__Ruminococcaceae; g__Faecalibacterium; s__uncultured_bacterium	0	0	0	0	0	0	0	0	1024	0	0	0	0	0	0	0	0	123	0	0
OTU_166	0	0	0	226	d__Bacteria; p__Firmicutes; c__Clostridia; o__Oscillospirales; f__Ruminococcaceae; g__Faecalibacterium; s__uncultured_bacterium	0	0	0	0	0	0	0	0	1127	0	0	0	0	0	0	0	0	0	0	0
OTU_167	129	45	23	28	d__Bacteria; p__Firmicutes; c__Clostridia; o__Lachnospirales; f__Lachnospiraceae; g__Lachnospiraceae_UCG-004; s__uncultured_bacterium	83	0	29	0	109	0	0	41	80	18	0	0	28	98	516	77	0	20	0	15
OTU_168	14	42	0	165	d__Bacteria; p__Proteobacteria; c__Gammaproteobacteria; o__Enterobacterales; f__Enterobacteriaceae; g__Enterobacter	20	0	68	121	0	669	154	0	0	0	0	0	0	0	67	0	0	0	0	0
OTU_169	0	0	218	0	d__Bacteria; p__Bacteroidota; c__Bacteroidia; o__Bacteroidales; f__Prevotellaceae; g__Prevotella; s__uncultured_bacterium	0	0	0	0	0	0	0	0	0	0	0	0	0	0	0	0	0	0	0	1088
OTU_170	0	0	218	0	d__Bacteria; p__Firmicutes; c__Negativicutes; o__Veillonellales-Selenomonadales; f__Selenomonadaceae; g__Mitsuokella; s__uncultured_bacterium	0	0	0	0	0	0	0	0	0	0	0	0	0	0	0	0	0	0	1086	0
OTU_171	0	0	213	0	d__Bacteria; p__Actinobacteriota; c__Coriobacteriia; o__Coriobacteriales; f__Eggerthellaceae; g__uncultured; s__uncultured_bacterium	0	0	0	0	0	0	0	0	0	0	0	0	0	0	0	0	0	974	62	25
OTU_172	0	0	213	0	d__Bacteria; p__Firmicutes; c__Negativicutes; o__Veillonellales-Selenomonadales; f__Selenomonadaceae; g__Mitsuokella; s__uncultured_bacterium	0	0	0	0	0	0	0	0	0	0	0	0	0	0	0	0	0	10	1042	9
OTU_173	0	55	38	120	d__Bacteria; p__Actinobacteriota; c__Coriobacteriia; o__Coriobacteriales; f__Eggerthellaceae; g__Senegalimassilia; s__uncultured_bacterium	0	0	0	0	274	0	0	0	597	0	0	0	0	0	0	89	0	0	0	97
OTU_174	0	0	211	0	d__Bacteria; p__Spirochaetota; c__Brachyspirae; o__Brachyspirales; f__Brachyspiraceae; g__Brachyspira	0	0	0	0	0	0	0	0	0	0	0	0	0	0	0	0	0	1051	3	0
OTU_175	0	15	196	0	d__Bacteria; p__Firmicutes; c__Clostridia; o__Lachnospirales; f__Lachnospiraceae; g__Lachnospiraceae_NK4A136_group; s__uncultured_bacterium	74	0	0	0	0	0	0	0	0	0	0	0	0	0	0	0	947	32	0	0
OTU_176	210	0	0	0	d__Bacteria; p__Fusobacteriota; c__Fusobacteriia; o__Fusobacteriales; f__Fusobacteriaceae; g__Cetobacterium; s__uncultured_bacterium	0	0	0	0	0	0	0	0	0	0	203	0	0	0	843	0	0	0	0	0
OTU_177	0	67	11	125	d__Bacteria; p__Bacteroidota; c__Bacteroidia; o__Bacteroidales; f__Prevotellaceae; g__Prevotella; s__uncultured_bacterium	0	0	335	0	0	0	0	0	0	624	0	0	0	0	0	55	0	0	0	0
OTU_178	0	0	200	0	d__Bacteria; p__Firmicutes; c__Negativicutes; o__Veillonellales-Selenomonadales; f__Veillonellaceae; g__Dialister; s__uncultured_bacterium	0	0	0	0	0	0	0	0	0	0	0	0	0	0	0	0	0	34	0	964
OTU_179	0	139	59	2	d__Bacteria; p__Firmicutes; c__Clostridia; o__Lachnospirales; f__Lachnospiraceae; g__Lachnospiraceae_NK4A136_group; s__uncultured_bacterium	0	0	0	0	693	0	0	0	0	10	0	0	0	0	0	294	0	0	0	0
OTU_180	0	0	199	0	d__Bacteria; p__Desulfobacterota; c__Desulfovibrionia; o__Desulfovibrionales; f__Desulfovibrionaceae; g__Desulfovibrio	0	0	0	0	0	0	0	0	0	0	0	0	0	0	0	0	0	32	946	13
OTU_181	0	0	3	196	d__Bacteria; p__Desulfobacterota; c__Desulfovibrionia; o__Desulfovibrionales; f__Desulfovibrionaceae; g__Desulfovibrio; s__Desulfovibrio_piger	0	0	0	0	0	976	0	0	0	0	0	0	0	0	0	0	14	0	0	0
OTU_182	34	85	46	34	d__Bacteria; p__Firmicutes; c__Clostridia; o__Lachnospirales; f__Lachnospiraceae	240	182	0	0	0	78	0	0	49	43	0	0	107	15	46	83	27	116	0	0
OTU_183	0	0	196	0	d__Bacteria; p__Firmicutes; c__Clostridia; o__Lachnospirales; f__Lachnospiraceae; g__Lachnospiraceae_NK4A136_group; s__uncultured_bacterium	0	0	0	0	0	0	0	0	0	0	0	0	0	0	0	0	980	0	0	0
OTU_184	122	54	7	11	d__Bacteria; p__Firmicutes; c__Clostridia; o__Lachnospirales; f__Lachnospiraceae; g__[Ruminococcus]_gauvreauii_group; s__uncultured_bacterium	270	0	0	0	0	0	25	28	0	0	103	0	506	0	0	0	0	31	0	0
OTU_185	0	0	21	171	d__Bacteria; p__Firmicutes; c__Clostridia; o__Peptostreptococcales-Tissierellales; f__Anaerovoracaceae; g__Family_XIII_AD3011_group; s__uncultured_bacterium	0	0	0	0	0	0	0	42	14	795	0	0	0	0	0	0	101	3	0	0
OTU_186	0	162	10	19	d__Bacteria; p__Firmicutes; c__Clostridia; o__Lachnospirales; f__Lachnospiraceae; g__[Ruminococcus]_torques_group; s__uncultured_bacterium	0	807	0	0	0	94	0	0	0	0	0	0	0	0	0	0	0	0	20	28
OTU_187	0	64	44	81	d__Bacteria; p__Firmicutes; c__Clostridia; o__Lachnospirales; f__Lachnospiraceae; g__Blautia; s__uncultured_bacterium	296	0	23	0	0	74	0	100	0	230	0	0	0	0	0	80	0	109	0	29
OTU_188	188	0	0	0	d__Bacteria; p__Firmicutes; c__Clostridia; o__Oscillospirales; f__Ruminococcaceae; g__Faecalibacterium; s__uncultured_bacterium	0	0	0	0	0	0	0	0	0	0	0	0	940	0	0	0	0	0	0	0
OTU_189	187	0	0	0	d__Bacteria; p__Actinobacteriota; c__Coriobacteriia; o__Coriobacteriales; f__Eggerthellaceae; g__Eggerthella	0	0	0	0	0	0	0	0	0	0	0	0	0	0	934	0	0	0	0	0
OTU_190	135	21	20	5	d__Bacteria; p__Bacteroidota; c__Bacteroidia; o__Bacteroidales; f__Bacteroidaceae; g__Bacteroides; s__uncultured_bacterium	0	0	0	0	103	0	25	0	0	0	80	0	129	0	464	0	6	57	0	36
OTU_191	24	17	88	52	d__Bacteria; p__Firmicutes; c__Clostridia; o__Oscillospirales; f__[Eubacterium]_coprostanoligenes_group; g__[Eubacterium]_coprostanoligenes_group; s__uncultured_bacterium	0	0	0	0	82	0	0	0	258	0	0	0	0	0	116	438	0	0	0	0
OTU_192	83	20	20	57	d__Bacteria; p__Firmicutes; c__Clostridia; o__Lachnospirales; f__Lachnospiraceae; g__Lachnospira; s__uncultured_bacterium	0	15	0	0	82	94	74	114	0	0	30	0	63	139	181	0	0	88	11	0
OTU_193	167	11	0	0	d__Bacteria; p__Firmicutes; c__Clostridia; o__Lachnospirales; f__Lachnospiraceae; g__uncultured	0	0	55	0	0	0	0	0	0	0	689	0	37	0	107	0	0	0	0	0
OTU_194	0	0	178	0	d__Bacteria; p__Firmicutes; c__Negativicutes; o__Veillonellales-Selenomonadales; f__Veillonellaceae; g__Dialister; s__uncultured_bacterium	0	0	0	0	0	0	0	0	0	0	0	0	0	0	0	0	0	886	0	0
OTU_195	0	0	178	0	d__Bacteria; p__Firmicutes; c__Negativicutes; o__Veillonellales-Selenomonadales; f__Selenomonadaceae; g__Mitsuokella; s__uncultured_bacterium	0	0	0	0	0	0	0	0	0	0	0	0	0	0	0	0	0	21	854	11
OTU_196	0	0	177	0	d__Bacteria; p__Firmicutes; c__Negativicutes; o__Veillonellales-Selenomonadales; f__Selenomonadaceae; g__Megamonas; s__uncultured_bacterium	0	0	0	0	0	0	0	0	0	0	0	0	0	0	0	0	0	0	0	885
OTU_197	176	0	0	0	d__Bacteria; p__Firmicutes; c__Clostridia; o__Lachnospirales; f__Lachnospiraceae; g__Lachnospiraceae_UCG-003; s__uncultured_bacterium	0	0	0	0	0	0	0	0	0	0	0	0	0	877	0	0	0	0	0	0
OTU_198	0	0	0	175	d__Bacteria; p__Proteobacteria; c__Gammaproteobacteria; o__Enterobacterales; f__Enterobacteriaceae; g__Klebsiella	0	0	0	0	0	0	0	871	0	0	0	0	0	0	0	0	0	0	0	0
OTU_199	3	89	62	14	d__Bacteria; p__Firmicutes; c__Clostridia; o__Lachnospirales; f__Lachnospiraceae; g__[Ruminococcus]_gauvreauii_group; s__uncultured_bacterium	105	0	0	0	337	0	0	0	70	0	0	0	0	0	14	310	0	0	0	0
OTU_200	0	5	51	112	d__Bacteria; p__Bacteroidota; c__Bacteroidia; o__Bacteroidales; f__Prevotellaceae; g__Prevotella; s__uncultured_bacterium	0	22	0	0	0	20	503	0	36	0	0	0	0	0	0	191	0	0	0	63
OTU_201	65	102	0	0	d__Bacteria; p__Bacteroidota; c__Bacteroidia; o__Bacteroidales; f__Bacteroidaceae; g__Bacteroides; s__uncultured_bacterium	0	205	0	0	302	0	0	0	0	0	49	0	156	0	120	0	0	0	0	0
OTU_202	99	41	22	6	d__Bacteria; p__Firmicutes; c__Clostridia; o__Lachnospirales; f__Lachnospiraceae	0	0	0	0	202	11	0	18	0	0	0	0	262	0	230	55	0	53	0	0
OTU_203	0	26	18	121	d__Bacteria; p__Firmicutes; c__Clostridia; o__Lachnospirales; f__Lachnospiraceae; g__[Eubacterium]_hallii_group; s__uncultured_bacterium	130	0	0	0	0	346	52	161	0	46	0	0	0	0	0	0	0	87	0	0
OTU_204	0	0	164	0	d__Bacteria; p__Firmicutes; c__Clostridia; o__Oscillospirales; f__[Eubacterium]_coprostanoligenes_group; g__[Eubacterium]_coprostanoligenes_group; s__uncultured_bacterium	0	0	0	0	0	0	0	0	0	0	0	0	0	0	0	0	0	795	15	8
OTU_205	0	70	93	0	d__Bacteria; p__Bacteroidota; c__Bacteroidia; o__Bacteroidales; f__Prevotellaceae; g__Prevotella; s__uncultured_bacterium	348	0	0	0	0	0	0	0	0	0	0	0	0	0	0	81	0	383	0	0
OTU_206	155	7	0	0	d__Bacteria; p__Firmicutes; c__Clostridia; o__Lachnospirales; f__Lachnospiraceae; g__[Eubacterium]_ventriosum_group; s__uncultured_bacterium	0	0	0	0	33	0	0	0	0	0	0	0	0	775	0	0	0	0	0	0
OTU_207	0	0	157	0	d__Bacteria; p__Firmicutes; c__Negativicutes; o__Veillonellales-Selenomonadales; f__Veillonellaceae; g__Megasphaera; s__uncultured_bacterium	0	0	0	0	0	0	0	0	0	0	0	0	0	0	0	0	0	15	770	0
OTU_208	33	77	42	6	d__Bacteria; p__Firmicutes; c__Bacilli; o__Lactobacillales; f__Leuconostocaceae; g__Weissella	195	152	0	6	32	12	15	0	0	0	0	9	0	3	149	208	0	0	0	0
OTU_209	0	0	0	156	d__Bacteria; p__Proteobacteria; c__Gammaproteobacteria; o__Aeromonadales; f__Succinivibrionaceae; g__Succinivibrio; s__uncultured_bacterium	0	0	0	0	0	780	0	0	0	0	0	0	0	0	0	0	0	0	0	0
OTU_210	40	97	10	7	d__Bacteria; p__Firmicutes; c__Clostridia; o__Peptostreptococcales-Tissierellales; f__Peptostreptococcaceae; g__Romboutsia; s__uncultured_bacterium	0	0	0	0	484	0	0	34	0	0	0	0	0	0	200	50	0	0	0	0
OTU_211	4	8	80	62	d__Bacteria; p__Firmicutes; c__Clostridia; o__Oscillospirales; f__Oscillospiraceae; g__UCG-002; s__uncultured_bacterium	0	5	0	0	32	0	229	0	45	33	8	0	5	0	6	209	23	106	59	3
OTU_212	27	32	35	59	d__Bacteria; p__Firmicutes; c__Clostridia; o__Lachnospirales; f__Lachnospiraceae; g__Anaerostipes; s__uncultured_bacterium	91	0	68	0	0	0	173	0	121	0	28	0	0	0	107	0	0	49	0	124
OTU_213	146	3	0	3	d__Bacteria; p__Firmicutes; c__Bacilli; o__Lactobacillales; f__Streptococcaceae; g__Streptococcus; s__Streptococcus_anginosus	0	0	0	0	12	0	0	0	0	14	78	0	0	0	652	0	0	0	0	0
OTU_214	0	0	135	17	d__Bacteria; p__Bacteroidota; c__Bacteroidia; o__Bacteroidales; f__Prevotellaceae; g__Prevotella; s__uncultured_bacterium	0	0	0	0	0	0	0	0	0	84	0	0	0	0	0	0	0	0	0	672
OTU_215	128	0	5	19	d__Bacteria; p__Firmicutes; c__Clostridia; o__Lachnospirales; f__Lachnospiraceae; g__Eisenbergiella; s__uncultured_organism	0	0	0	0	0	71	0	0	0	22	55	0	0	0	582	0	11	0	12	0
OTU_216	134	16	0	0	d__Bacteria; p__Firmicutes; c__Clostridia; o__Lachnospirales; f__Lachnospiraceae; g__Tyzzerella; s__uncultured_bacterium	0	0	13	67	0	0	0	0	0	0	50	0	617	0	0	0	0	0	0	0
OTU_217	149	0	0	0	d__Bacteria; p__Firmicutes; c__Clostridia; o__Christensenellales; f__Christensenellaceae; g__Christensenellaceae_R-7_group; s__uncultured_bacterium	0	0	0	0	0	0	0	0	0	0	0	743	0	0	0	0	0	0	0	0
OTU_218	54	44	47	4	d__Bacteria; p__Firmicutes; c__Clostridia; o__Lachnospirales; f__Lachnospiraceae; g__Blautia	0	0	0	0	217	20	0	0	0	0	0	0	0	0	270	0	0	183	48	0
OTU_219	137	0	12	0	d__Bacteria; p__Firmicutes; c__Clostridia; o__Lachnospirales; f__Lachnospiraceae; g__Roseburia; s__uncultured_bacterium	0	0	0	0	0	0	0	0	0	0	0	0	0	244	437	0	0	0	0	56
OTU_220	0	0	148	0	d__Bacteria; p__Firmicutes; c__Clostridia; o__Lachnospirales; f__Lachnospiraceae	0	0	0	0	0	0	0	0	0	0	0	0	0	0	0	0	0	736	0	0
OTU_221	0	0	147	0	d__Bacteria; p__Firmicutes; c__Negativicutes; o__Veillonellales-Selenomonadales; f__Selenomonadaceae; g__Mitsuokella; s__uncultured_bacterium	0	0	0	0	0	0	0	0	0	0	0	0	0	0	0	0	0	0	734	0
OTU_222	0	45	45	57	d__Bacteria; p__Firmicutes; c__Clostridia; o__Lachnospirales; f__Lachnospiraceae; g__[Eubacterium]_hallii_group; s__uncultured_bacterium	93	0	131	0	0	284	0	0	0	0	0	0	0	0	0	205	0	16	0	0
OTU_223	17	7	21	103	d__Bacteria; p__Proteobacteria; c__Gammaproteobacteria; o__Enterobacterales; f__Enterobacteriaceae; g__Enterobacter	0	0	0	0	33	513	0	0	0	0	0	0	0	0	81	101	0	0	0	0
OTU_224	0	0	0	146	d__Bacteria; p__Firmicutes; c__Clostridia; o__Oscillospirales; f__[Eubacterium]_coprostanoligenes_group; g__[Eubacterium]_coprostanoligenes_group; s__uncultured_bacterium	0	0	0	0	0	0	727	0	0	0	0	0	0	0	0	0	0	0	0	0
OTU_225	25	3	108	11	d__Bacteria; p__Firmicutes; c__Clostridia; o__Oscillospirales; f__Oscillospiraceae; g__UCG-002; s__uncultured_bacterium	0	14	0	0	0	37	15	0	0	0	0	118	0	5	0	0	0	0	527	10
OTU_226	133	6	0	7	d__Bacteria; p__Firmicutes; c__Bacilli; o__Lactobacillales; f__Streptococcaceae; g__Streptococcus	7	0	0	0	21	0	32	0	0	0	664	0	0	0	0	0	0	0	0	0
OTU_227	0	0	135	10	d__Bacteria; p__Firmicutes; c__Clostridia; o__Oscillospirales; f__Ruminococcaceae; g__Faecalibacterium; s__uncultured_bacterium	0	0	0	0	0	0	0	0	47	0	0	0	0	0	0	0	0	659	14	0
OTU_228	40	49	13	42	d__Bacteria; p__Proteobacteria; c__Gammaproteobacteria; o__Xanthomonadales; f__Xanthomonadaceae; g__Stenotrophomonas	52	89	18	50	36	50	29	27	78	24	38	16	31	48	67	35	30	0	0	0
OTU_229	44	48	7	44	d__Bacteria; p__Firmicutes; c__Clostridia; o__Lachnospirales; f__Lachnospiraceae; g__Lachnoclostridium; s__uncultured_bacterium	79	0	0	0	159	9	68	47	84	8	0	0	70	0	150	34	0	0	0	0
OTU_230	42	29	49	23	d__Bacteria; p__Firmicutes; c__Clostridia; o__Lachnospirales; f__Lachnospiraceae; g__uncultured	0	0	35	0	110	0	0	0	111	0	0	0	0	65	142	128	0	54	15	47
OTU_231	30	54	24	33	d__Bacteria; p__Firmicutes; c__Clostridia; o__Lachnospirales; f__Lachnospiraceae; g__uncultured; s__uncultured_bacterium	0	0	0	0	266	19	0	0	146	0	0	0	0	0	146	83	37	0	0	0
OTU_232	26	89	13	13	d__Bacteria; p__Firmicutes; c__Clostridia; o__Christensenellales; f__Christensenellaceae; g__Christensenellaceae_R-7_group; s__uncultured_bacterium	0	54	0	11	378	62	0	0	0	0	0	127	0	0	0	0	14	0	49	0
OTU_233	0	0	139	0	d__Bacteria; p__Firmicutes; c__Clostridia; o__Oscillospirales; f__[Eubacterium]_coprostanoligenes_group; g__[Eubacterium]_coprostanoligenes_group; s__uncultured_bacterium	0	0	0	0	0	0	0	0	0	0	0	0	0	0	0	654	10	0	28	0
OTU_234	36	0	103	0	d__Bacteria; p__Firmicutes; c__Clostridia; o__Oscillospirales; f__Ruminococcaceae; g__Faecalibacterium; s__uncultured_bacterium	0	0	0	0	0	0	0	0	0	0	0	0	0	0	178	0	0	511	0	0
OTU_235	39	56	34	9	d__Bacteria; p__Firmicutes; c__Clostridia; o__Lachnospirales; f__Lachnospiraceae; g__Coprococcus; s__uncultured_bacterium	80	7	30	0	163	9	35	0	0	0	0	0	23	0	171	33	0	111	16	10
OTU_236	0	0	23	115	d__Bacteria; p__Firmicutes; c__Clostridia; o__Clostridia_UCG-014; f__Clostridia_UCG-014; g__Clostridia_UCG-014; s__uncultured_bacterium	0	0	0	0	0	0	573	0	0	0	0	0	0	0	0	0	16	51	47	0
OTU_237	0	0	0	137	d__Bacteria; p__Firmicutes; c__Clostridia; o__Oscillospirales; f__Ruminococcaceae; g__Faecalibacterium; s__uncultured_bacterium	0	0	0	0	0	0	0	0	684	0	0	0	0	0	0	0	0	0	0	0
OTU_238	0	47	36	54	d__Bacteria; p__Actinobacteriota; c__Actinobacteria; o__Bifidobacteriales; f__Bifidobacteriaceae; g__Bifidobacterium; s__uncultured_bacterium	0	233	0	0	0	0	0	17	0	252	0	0	0	0	0	0	178	0	0	0
OTU_239	4	14	52	67	d__Bacteria; p__Bacteroidota; c__Bacteroidia; o__Bacteroidales; f__Rikenellaceae; g__Alistipes; s__uncultured_bacterium	0	49	0	14	6	56	254	0	0	22	5	0	13	0	0	0	6	112	52	86
OTU_240	134	0	0	0	d__Bacteria; p__Proteobacteria; c__Gammaproteobacteria; o__Enterobacterales; f__Enterobacteriaceae	0	0	0	0	0	0	0	0	0	0	0	0	0	0	670	0	0	0	0	0
OTU_241	132	0	0	0	d__Bacteria; p__Proteobacteria; c__Gammaproteobacteria; o__Aeromonadales; f__Succinivibrionaceae; g__Succinivibrio; s__uncultured_bacterium	0	0	0	0	0	0	0	0	0	0	0	660	0	0	0	0	0	0	0	0
OTU_242	50	44	12	27	d__Bacteria; p__Bacteroidota; c__Bacteroidia; o__Bacteroidales; f__Tannerellaceae; g__Parabacteroides	7	21	29	0	160	36	80	0	4	15	22	0	0	5	219	4	0	0	17	37
OTU_243	111	0	0	20	d__Bacteria; p__Bacteroidota; c__Bacteroidia; o__Bacteroidales; f__Bacteroidaceae; g__Bacteroides; s__uncultured_bacterium	0	0	0	0	0	51	46	0	0	0	553	0	0	0	0	0	0	0	0	0
OTU_244	0	0	130	0	d__Bacteria; p__Bacteroidota; c__Bacteroidia; o__Bacteroidales; f__Prevotellaceae; g__Alloprevotella; s__uncultured_bacterium	0	0	0	0	0	0	0	0	0	0	0	0	0	0	0	646	0	0	0	0
OTU_245	0	128	0	1	d__Bacteria; p__Firmicutes; c__Clostridia; o__Lachnospirales; f__Lachnospiraceae; g__[Bacteroides]_pectinophilus_group; s__uncultured_bacterium	0	0	0	0	636	0	0	0	0	2	0	0	0	0	0	0	0	0	0	0
OTU_246	0	0	127	0	d__Archaea; p__Euryarchaeota; c__Methanobacteria; o__Methanobacteriales; f__Methanobacteriaceae; g__Methanobrevibacter	0	0	0	0	0	0	0	0	0	0	0	0	0	0	0	0	0	0	630	5
OTU_247	0	0	0	127	d__Bacteria; p__Firmicutes; c__Clostridia; o__Oscillospirales; f__Oscillospiraceae; g__Colidextribacter; s__uncultured_bacterium	0	0	0	0	0	0	5	0	0	629	0	0	0	0	0	0	0	0	0	0
OTU_248	13	10	26	78	d__Bacteria; p__Bacteroidota; c__Bacteroidia; o__Bacteroidales; f__Bacteroidaceae; g__Bacteroides; s__uncultured_bacterium	0	0	48	0	0	4	0	148	0	237	64	0	0	0	0	0	0	35	24	67
OTU_249	0	102	0	24	d__Bacteria; p__Actinobacteriota; c__Coriobacteriia; o__Coriobacteriales; f__Coriobacteriales_Incertae_Sedis; g__uncultured; s__uncultured_bacterium	0	0	0	12	496	0	0	0	119	0	0	0	0	0	0	0	0	0	0	0
OTU_250	0	0	0	125	d__Bacteria; p__Proteobacteria; c__Gammaproteobacteria; o__Enterobacterales; f__Enterobacteriaceae; g__Enterobacter	0	0	0	0	0	621	0	0	0	0	0	0	0	0	0	0	0	0	0	0
OTU_251	48	24	6	47	d__Bacteria; p__Firmicutes; c__Clostridia; o__Lachnospirales; f__Lachnospiraceae; g__[Eubacterium]_ventriosum_group; s__uncultured_bacterium	29	0	0	0	90	26	153	0	52	0	0	0	0	240	0	0	5	22	0	0
OTU_252	0	99	0	24	d__Bacteria; p__Bacteroidota; c__Bacteroidia; o__Bacteroidales; f__Prevotellaceae; g__Prevotella; s__uncultured_bacterium	0	0	0	0	491	0	0	0	117	0	0	0	0	0	0	0	0	0	0	0
OTU_253	0	0	122	0	d__Bacteria; p__Proteobacteria; c__Gammaproteobacteria; o__Enterobacterales; f__Enterobacteriaceae; g__Escherichia-Shigella	0	0	0	0	0	0	0	0	0	0	0	0	0	0	0	0	0	108	500	0
OTU_254	0	32	34	57	d__Bacteria; p__Firmicutes; c__Clostridia; o__Lachnospirales; f__Lachnospiraceae; g__[Eubacterium]_eligens_group	0	72	86	0	0	0	28	119	136	0	0	0	0	0	0	80	0	54	0	32
OTU_255	49	28	25	18	d__Bacteria; p__Firmicutes; c__Clostridia; o__Peptostreptococcales-Tissierellales; f__Peptostreptococcaceae; g__Paeniclostridium	0	15	0	50	75	86	0	0	0	0	12	0	0	0	231	59	64	0	0	0
OTU_256	0	37	37	45	d__Bacteria; p__Firmicutes; c__Clostridia; o__Lachnospirales; f__Lachnospiraceae; g__uncultured; s__uncultured_bacterium	32	0	0	0	149	0	114	55	56	0	0	0	0	0	0	84	0	101	0	0
OTU_257	20	9	21	69	d__Bacteria; p__Firmicutes; c__Clostridia; o__Oscillospirales; f__Ruminococcaceae; g__UBA1819; s__uncultured_organism	0	12	0	5	27	278	13	18	0	33	12	4	8	53	19	16	85	0	0	4
OTU_258	0	44	14	61	d__Bacteria; p__Firmicutes; c__Clostridia; o__Oscillospirales; f__Ruminococcaceae; g__Ruminococcus; s__uncultured_bacterium	0	0	0	0	216	114	3	129	0	59	0	0	0	0	0	0	0	66	0	0
OTU_259	13	4	0	100	d__Bacteria; p__Bacteroidota; c__Bacteroidia; o__Bacteroidales; f__Bacteroidaceae; g__Bacteroides; s__uncultured_bacterium	0	19	0	0	0	0	87	411	0	0	0	0	0	24	37	0	0	0	0	0
OTU_260	4	0	110	0	d__Bacteria; p__Verrucomicrobiota; c__Lentisphaeria; o__Victivallales; f__vadinBE97; g__vadinBE97; s__uncultured_rumen	0	0	0	0	0	0	0	0	0	0	0	17	0	0	0	0	66	0	479	5
OTU_261	0	0	113	0	d__Bacteria; p__Bacteroidota; c__Bacteroidia; o__Bacteroidales; f__Prevotellaceae; g__Prevotella; s__uncultured_bacterium	0	0	0	0	0	0	0	0	0	0	0	0	0	0	0	0	0	0	0	561
OTU_262	0	92	4	17	d__Bacteria; p__Firmicutes; c__Clostridia; o__Lachnospirales; f__Lachnospiraceae; g__[Eubacterium]_xylanophilum_group; s__uncultured_bacterium	0	0	0	0	456	0	0	82	0	0	0	0	0	0	0	0	13	0	7	0
OTU_263	13	16	0	83	d__Bacteria; p__Actinobacteriota; c__Coriobacteriia; o__Coriobacteriales; f__Coriobacteriales_Incertae_Sedis; g__uncultured	0	34	0	0	42	0	411	0	0	0	65	0	0	0	0	0	0	0	0	0
OTU_264	0	0	63	48	d__Bacteria; p__Firmicutes; c__Clostridia; o__Oscillospirales; f__Ruminococcaceae; g__Ruminococcus; s__uncultured_bacterium	0	0	0	0	0	0	240	0	0	0	0	0	0	0	0	232	0	37	43	0
OTU_265	46	0	8	57	d__Bacteria; p__Firmicutes; c__Clostridia; o__Lachnospirales; f__Lachnospiraceae; g__Lachnospiraceae_UCG-004; s__uncultured_bacterium	0	0	0	0	0	75	72	41	93	0	0	0	0	103	127	0	37	0	0	0
OTU_266	32	0	0	78	d__Bacteria; p__Firmicutes; c__Clostridia; o__Peptostreptococcales-Tissierellales; f__Anaerovoracaceae; g__[Eubacterium]_brachy_group; s__uncultured_bacterium	0	0	0	0	0	0	0	8	0	380	0	0	0	0	157	0	0	0	0	0
OTU_267	48	37	13	12	d__Bacteria; p__Firmicutes; c__Clostridia; o__Lachnospirales; f__Lachnospiraceae; g__uncultured; s__uncultured_bacterium	95	0	0	0	88	0	13	0	44	0	0	21	218	0	0	61	0	0	0	0
OTU_268	6	102	0	0	d__Bacteria; p__Firmicutes; c__Negativicutes; o__Acidaminococcales; f__Acidaminococcaceae; g__Phascolarctobacterium; s__uncultured_bacterium	499	0	10	0	0	0	0	0	0	0	0	0	30	0	0	0	0	0	0	0
OTU_269	0	108	0	0	d__Bacteria; p__Proteobacteria; c__Gammaproteobacteria; o__Enterobacterales; f__Morganellaceae; g__Proteus; s__Proteus_mirabilis	0	0	0	537	0	0	0	0	0	0	0	0	0	0	0	0	0	0	0	0
OTU_270	35	70	0	2	d__Bacteria; p__Bacteroidota; c__Bacteroidia; o__Bacteroidales; f__Bacteroidaceae; g__Bacteroides	350	0	0	0	0	0	0	0	10	0	0	0	175	0	0	0	0	0	0	0
OTU_271	60	3	17	27	d__Bacteria; p__Proteobacteria; c__Gammaproteobacteria; o__Burkholderiales; f__Sutterellaceae; g__Sutterella; s__uncultured_bacterium	0	0	15	0	0	0	0	0	135	0	46	34	0	0	220	77	8	0	0	0
OTU_272	0	0	0	107	d__Bacteria; p__Bacteroidota; c__Bacteroidia; o__Bacteroidales; f__Prevotellaceae; g__Prevotella; s__uncultured_bacterium	0	0	0	0	0	0	0	0	533	0	0	0	0	0	0	0	0	0	0	0
OTU_273	15	0	16	76	d__Bacteria; p__Firmicutes; c__Clostridia; o__Clostridia_UCG-014; f__Clostridia_UCG-014; g__Clostridia_UCG-014; s__uncultured_bacterium	0	0	0	0	0	0	378	0	0	0	0	39	0	32	0	0	0	80	0	0
OTU_274	0	0	105	0	d__Bacteria; p__Bacteroidota; c__Bacteroidia; o__Bacteroidales; f__Prevotellaceae; g__Prevotella; s__uncultured_bacterium	0	0	0	0	0	0	0	0	0	0	0	0	0	0	0	523	0	0	0	0
OTU_275	0	0	104	0	d__Bacteria; p__Firmicutes; c__Clostridia; o__Clostridiales; f__Clostridiaceae; g__Clostridium_sensu_stricto_1; s__uncultured_bacterium	0	0	0	0	0	0	0	0	0	0	0	0	0	0	0	0	0	152	367	0
OTU_276	0	104	0	0	d__Bacteria; p__Proteobacteria; c__Gammaproteobacteria; o__Enterobacterales; f__Enterobacteriaceae; g__Enterobacter; s__Enterobacter_cloacae	0	0	0	322	194	0	0	0	0	0	0	0	0	0	0	0	0	0	0	0
OTU_277	0	0	103	0	d__Bacteria; p__Proteobacteria; c__Gammaproteobacteria; o__Burkholderiales; f__Sutterellaceae; g__Parasutterella	0	0	0	0	0	0	0	0	0	0	0	0	0	0	0	0	0	26	486	0
OTU_278	0	0	0	102	d__Bacteria; p__Firmicutes; c__Clostridia; o__Lachnospirales; f__Lachnospiraceae; g__Roseburia; s__uncultured_bacterium	0	0	0	0	0	0	0	510	0	0	0	0	0	0	0	0	0	0	0	0
OTU_279	0	0	102	0	d__Bacteria; p__Proteobacteria; c__Gammaproteobacteria; o__Oceanospirillales; f__Nitrincolaceae; g__Marinobacterium	0	0	0	0	0	0	0	0	0	0	0	0	0	0	0	0	0	215	147	146
OTU_280	0	0	101	0	d__Bacteria; p__Proteobacteria; c__Gammaproteobacteria; o__Burkholderiales; f__Sutterellaceae; g__Parasutterella	0	0	0	0	0	0	0	0	0	0	0	0	0	0	0	0	0	0	488	16
OTU_281	0	0	7	94	d__Bacteria; p__Bacteroidota; c__Bacteroidia; o__Bacteroidales; f__Prevotellaceae; g__Prevotella; s__uncultured_bacterium	0	0	0	0	0	38	428	0	0	0	0	0	0	0	0	33	0	0	0	0
OTU_282	61	39	0	0	d__Bacteria; p__Proteobacteria; c__Gammaproteobacteria; o__Enterobacterales; f__Enterobacteriaceae	0	58	0	105	32	0	0	0	0	0	0	0	0	0	303	0	0	0	0	0
OTU_283	100	0	0	0	d__Bacteria; p__Firmicutes; c__Clostridia; o__Oscillospirales; f__[Eubacterium]_coprostanoligenes_group; g__[Eubacterium]_coprostanoligenes_group; s__uncultured_bacterium	0	0	0	0	0	0	0	0	0	0	0	0	0	497	0	0	0	0	0	0
OTU_284	0	0	99	0	d__Bacteria; p__Proteobacteria; c__Gammaproteobacteria; o__Enterobacterales; f__Enterobacteriaceae; g__Escherichia-Shigella; s__uncultured_bacterium	0	0	0	0	0	0	0	0	0	0	0	0	0	0	0	0	0	242	209	44
OTU_285	0	0	99	0	d__Bacteria; p__Bacteroidota; c__Bacteroidia; o__Bacteroidales; f__Prevotellaceae; g__Prevotella; s__uncultured_bacterium	0	0	0	0	0	0	0	0	0	0	0	0	0	0	0	0	0	493	0	0
OTU_286	0	0	28	70	d__Bacteria; p__Bacteroidota; c__Bacteroidia; o__Bacteroidales; f__Prevotellaceae; g__Prevotella; s__uncultured_bacterium	0	0	0	0	0	0	0	0	348	0	0	0	0	0	0	136	0	0	0	0
OTU_287	95	0	0	0	d__Bacteria; p__Firmicutes; c__Clostridia; o__Lachnospirales; f__Lachnospiraceae; g__Blautia; s__uncultured_bacterium	0	0	0	0	0	0	0	0	0	0	0	0	473	0	0	0	0	0	0	0
OTU_288	94	0	0	0	d__Bacteria; p__Firmicutes; c__Clostridia; o__Oscillospirales; f__Ruminococcaceae; g__Ruminococcus; s__uncultured_bacterium	0	0	0	0	0	0	0	0	0	0	0	0	0	469	0	0	0	0	0	0
OTU_289	35	20	9	31	d__Bacteria; p__Firmicutes; c__Clostridia; o__Lachnospirales; f__Lachnospiraceae; g__Marvinbryantia; s__uncultured_bacterium	0	0	0	0	98	18	20	48	66	0	0	0	0	173	0	43	0	0	0	0
OTU_290	26	30	8	30	d__Bacteria; p__Bacteroidota; c__Bacteroidia; o__Bacteroidales; f__Bacteroidaceae; g__Bacteroides; s__uncultured_bacterium	62	41	0	29	16	0	82	44	24	0	30	0	23	40	36	0	0	0	17	20
OTU_291	23	23	0	47	d__Bacteria; p__Proteobacteria; c__Gammaproteobacteria; o__Enterobacterales; f__Enterobacteriaceae; g__Enterobacter	0	0	0	114	0	232	0	0	0	0	0	0	0	115	0	0	0	0	0	0
OTU_292	0	0	93	0	d__Bacteria; p__Proteobacteria; c__Gammaproteobacteria; o__Burkholderiales; f__Sutterellaceae; g__Parasutterella	0	0	0	0	0	0	0	0	0	0	0	0	0	0	0	0	0	0	461	0
OTU_293	0	92	0	0	d__Bacteria; p__Firmicutes; c__Bacilli; o__Erysipelotrichales; f__Erysipelotrichaceae; g__Holdemanella; s__uncultured_bacterium	0	0	0	0	460	0	0	0	0	0	0	0	0	0	0	0	0	0	0	0
OTU_294	0	92	0	0	d__Bacteria; p__Bacteroidota; c__Bacteroidia; o__Bacteroidales; f__Prevotellaceae; g__Prevotella; s__uncultured_bacterium	0	0	0	0	458	0	0	0	0	0	0	0	0	0	0	0	0	0	0	0
OTU_295	0	16	76	0	d__Bacteria; p__Firmicutes; c__Clostridia; o__Clostridia_UCG-014; f__Clostridia_UCG-014; g__Clostridia_UCG-014; s__uncultured_bacterium	0	0	0	0	79	0	0	0	0	0	0	0	0	0	0	227	0	152	0	0
OTU_296	0	75	16	0	d__Bacteria; p__Firmicutes; c__Clostridia; o__Peptostreptococcales-Tissierellales; f__Peptostreptococcaceae; g__Romboutsia; s__uncultured_bacterium	0	372	0	0	0	0	0	0	0	0	0	0	0	0	0	0	0	37	43	0
OTU_297	25	5	12	50	d__Bacteria; p__Firmicutes; c__Clostridia; o__Oscillospirales; f__[Eubacterium]_coprostanoligenes_group; g__[Eubacterium]_coprostanoligenes_group; s__uncultured_bacterium	0	0	0	5	17	0	245	0	2	3	0	0	0	0	123	0	38	0	18	0
OTU_298	0	0	90	0	d__Bacteria; p__Proteobacteria; c__Gammaproteobacteria; o__Burkholderiales; f__Sutterellaceae; g__Sutterella	0	0	0	0	0	0	0	0	0	0	0	0	0	0	0	0	0	0	448	0
OTU_299	9	0	3	79	d__Bacteria; p__Firmicutes; c__Clostridia; o__Oscillospirales; f__[Eubacterium]_coprostanoligenes_group; g__[Eubacterium]_coprostanoligenes_group; s__uncultured_bacterium	0	0	0	0	0	313	8	55	0	16	0	0	43	0	0	0	12	0	0	0
OTU_300	17	6	19	49	d__Bacteria; p__Bacteroidota; c__Bacteroidia; o__Bacteroidales; f__Bacteroidaceae; g__Bacteroides; s__uncultured_bacterium	27	0	0	0	0	0	245	0	0	0	0	0	0	82	0	0	0	48	0	44
OTU_301	0	32	13	45	d__Bacteria; p__Firmicutes; c__Clostridia; o__Christensenellales; f__Christensenellaceae; g__Christensenellaceae_R-7_group; s__uncultured_bacterium	0	0	0	0	159	0	135	0	12	75	0	0	0	0	0	46	0	17	0	0
OTU_302	0	0	0	89	d__Bacteria; p__Firmicutes; c__Bacilli; o__RF39; f__RF39; g__RF39; s__uncultured_bacterium	0	0	0	0	0	0	442	0	0	0	0	0	0	0	0	0	0	0	0	0
OTU_303	0	0	88	0	d__Bacteria; p__Firmicutes; c__Clostridia; o__Oscillospirales; f__Ruminococcaceae; g__Faecalibacterium; s__uncultured_bacterium	0	0	0	0	0	0	0	0	0	0	0	0	0	0	0	0	0	440	0	0
OTU_304	29	52	0	7	d__Bacteria; p__Firmicutes; c__Clostridia; o__Lachnospirales; f__Lachnospiraceae; g__Roseburia; s__uncultured_bacterium	0	0	0	0	260	0	34	0	0	0	0	0	0	144	0	0	0	0	0	0
OTU_305	0	0	88	0	d__Bacteria; p__Proteobacteria; c__Gammaproteobacteria; o__Burkholderiales; f__Sutterellaceae; g__Sutterella	0	0	0	0	0	0	0	0	0	0	0	0	0	0	0	0	0	0	438	0
OTU_306	0	81	3	3	d__Bacteria; p__Cyanobacteria; c__Cyanobacteriia; o__Chloroplast; f__Chloroplast; g__Chloroplast	0	398	6	0	0	0	0	14	0	0	0	0	0	0	0	0	0	0	11	0
OTU_307	0	85	0	0	d__Bacteria; p__Proteobacteria; c__Gammaproteobacteria; o__Enterobacterales; f__Enterobacteriaceae; g__Enterobacter	0	0	0	424	0	0	0	0	0	0	0	0	0	0	0	0	0	0	0	0
OTU_308	51	6	12	16	d__Bacteria; p__Firmicutes; c__Bacilli; o__Lactobacillales; f__Streptococcaceae; g__Streptococcus; s__uncultured_bacterium	0	0	0	0	30	0	23	0	43	12	89	0	0	0	166	53	7	0	0	0
OTU_309	84	0	0	0	d__Bacteria; p__Firmicutes; c__Bacilli; o__Erysipelotrichales; f__Erysipelatoclostridiaceae	0	0	0	0	0	0	0	0	0	0	419	0	0	0	0	0	0	0	0	0
OTU_310	0	0	68	17	d__Bacteria; p__Proteobacteria; c__Gammaproteobacteria; o__Burkholderiales; f__Sutterellaceae; g__Sutterella; s__uncultured_bacterium	0	0	0	0	0	0	0	0	81	0	0	0	0	0	0	0	0	135	0	201
OTU_311	0	17	39	29	d__Bacteria; p__Firmicutes; c__Clostridia; o__Oscillospirales; f__Oscillospiraceae; g__UCG-002; s__uncultured_bacterium	0	0	0	0	82	0	141	0	0	0	0	0	0	0	0	97	4	81	0	10
OTU_312	42	32	0	10	d__Bacteria; p__Proteobacteria; c__Gammaproteobacteria; o__Pasteurellales; f__Pasteurellaceae; g__Haemophilus; s__uncultured_bacterium	0	27	9	123	0	0	33	0	0	15	97	17	72	0	21	0	0	0	0	0
OTU_313	0	83	0	0	d__Bacteria; p__Firmicutes; c__Clostridia; o__Lachnospirales; f__Lachnospiraceae; g__Lachnospiraceae_UCG-001; s__uncultured_bacterium	0	0	0	0	414	0	0	0	0	0	0	0	0	0	0	0	0	0	0	0
OTU_314	15	55	0	14	d__Bacteria; p__Firmicutes; c__Clostridia; o__Oscillospirales; f__Oscillospiraceae; g__uncultured; s__uncultured_bacterium	174	0	0	0	99	48	0	0	19	0	0	0	0	73	0	0	0	0	0	0
OTU_315	0	83	0	0	d__Bacteria; p__Firmicutes; c__Bacilli; o__Erysipelotrichales; f__Erysipelotrichaceae; g__Holdemanella; s__uncultured_bacterium	0	0	0	0	413	0	0	0	0	0	0	0	0	0	0	0	0	0	0	0
OTU_316	20	13	32	18	d__Bacteria; p__Firmicutes; c__Clostridia; o__Lachnospirales; f__Lachnospiraceae	0	0	0	0	63	0	0	88	0	0	0	0	100	0	0	28	130	0	0	0
OTU_317	0	82	0	0	d__Bacteria; p__Bacteroidota; c__Bacteroidia; o__Bacteroidales; f__Prevotellaceae; g__Prevotella; s__uncultured_bacterium	0	0	408	0	0	0	0	0	0	0	0	0	0	0	0	0	0	0	0	0
OTU_318	0	0	11	71	d__Bacteria; p__Firmicutes; c__Clostridia; o__Oscillospirales; f__Ruminococcaceae; g__Faecalibacterium; s__uncultured_bacterium	0	0	0	0	0	0	353	0	0	0	0	0	0	0	0	0	0	0	0	54
OTU_319	40	0	0	41	d__Bacteria; p__Actinobacteriota; c__Actinobacteria; o__Bifidobacteriales; f__Bifidobacteriaceae; g__Bifidobacterium	0	0	0	0	0	201	0	0	0	0	0	196	0	0	0	0	0	0	0	0
OTU_320	54	0	0	26	d__Bacteria; p__Firmicutes; c__Clostridia; o__Lachnospirales; f__Lachnospiraceae; g__[Ruminococcus]_torques_group; s__uncultured_bacterium	0	0	0	0	0	0	0	130	0	0	0	0	0	267	0	0	0	0	0	0
OTU_321	0	0	79	0	d__Bacteria; p__Proteobacteria; c__Gammaproteobacteria; o__Enterobacterales; f__Enterobacteriaceae; g__Klebsiella	0	0	0	0	0	0	0	0	0	0	0	0	0	0	0	0	0	0	284	111
OTU_322	0	0	79	0	d__Bacteria; p__Firmicutes; c__Clostridia; o__Lachnospirales; f__Lachnospiraceae; g__Coprococcus; s__uncultured_bacterium	0	0	0	0	0	0	0	0	0	0	0	0	0	0	0	394	0	0	0	0
OTU_323	64	0	11	4	d__Bacteria; p__Firmicutes; c__Clostridia; o__Lachnospirales; f__Lachnospiraceae; g__Lachnoclostridium; s__uncultured_bacterium	0	0	0	0	0	0	0	0	0	18	155	0	130	0	32	0	0	22	0	29
OTU_324	0	0	0	77	d__Bacteria; p__Firmicutes; c__Clostridia; o__Lachnospirales; f__Lachnospiraceae; g__Roseburia; s__uncultured_bacterium	0	0	0	0	0	0	0	385	0	0	0	0	0	0	0	0	0	0	0	0
OTU_325	77	0	0	0	d__Bacteria; p__Firmicutes; c__Clostridia; o__Lachnospirales; f__Lachnospiraceae; g__Lachnospiraceae_UCG-003; s__uncultured_bacterium	0	0	0	0	0	0	0	0	0	0	0	0	0	384	0	0	0	0	0	0
OTU_326	0	16	27	33	d__Bacteria; p__Firmicutes; c__Clostridia; o__Clostridia_UCG-014; f__Clostridia_UCG-014; g__Clostridia_UCG-014; s__uncultured_bacterium	0	0	0	0	80	0	165	0	0	0	0	0	0	0	0	0	0	135	0	0
OTU_327	0	0	76	0	d__Bacteria; p__Proteobacteria; c__Gammaproteobacteria; o__Enterobacterales; f__Enterobacteriaceae; g__Escherichia-Shigella	0	0	0	0	0	0	0	0	0	0	0	0	0	0	0	0	0	71	305	0
OTU_328	14	2	0	60	d__Bacteria; p__Firmicutes; c__Negativicutes; o__Veillonellales-Selenomonadales; f__Veillonellaceae; g__Dialister; s__uncultured_bacterium	7	0	0	0	0	0	0	0	0	299	0	68	0	0	0	0	0	0	0	0
OTU_329	0	0	75	0	d__Bacteria; p__Firmicutes; c__Clostridia; o__Oscillospirales; f__[Eubacterium]_coprostanoligenes_group; g__[Eubacterium]_coprostanoligenes_group; s__uncultured_bacterium	0	0	0	0	0	0	0	0	0	0	0	0	0	0	0	374	0	0	0	0
OTU_330	75	0	0	0	d__Bacteria; p__Proteobacteria; c__Alphaproteobacteria; o__Rhodospirillales; f__uncultured; g__uncultured; s__uncultured_bacterium	0	0	0	0	0	0	0	0	0	0	0	0	0	373	0	0	0	0	0	0
OTU_331	75	0	0	0	d__Bacteria; p__Bacteroidota; c__Bacteroidia; o__Bacteroidales; f__Prevotellaceae; g__Prevotella; s__uncultured_bacterium	0	0	0	0	0	0	0	0	0	0	0	0	0	0	373	0	0	0	0	0
OTU_332	0	0	75	0	d__Bacteria; p__Proteobacteria; c__Gammaproteobacteria; o__Burkholderiales; f__Sutterellaceae; g__Parasutterella; s__uncultured_bacterium	0	0	0	0	0	0	0	0	0	0	0	0	0	0	0	0	0	12	359	0
OTU_333	25	12	34	5	d__Bacteria; p__Firmicutes; c__Negativicutes; o__Veillonellales-Selenomonadales; f__Selenomonadaceae; g__Megamonas; s__uncultured_bacterium	0	0	56	0	0	22	0	0	0	0	0	0	13	0	108	0	126	0	0	42
OTU_334	26	13	0	36	d__Bacteria; p__Fusobacteriota; c__Fusobacteriia; o__Fusobacteriales; f__Fusobacteriaceae; g__Fusobacterium; s__uncultured_bacterium	0	0	61	0	0	0	0	168	0	9	129	0	0	0	0	0	0	0	0	0
OTU_335	19	16	13	25	d__Bacteria; p__Firmicutes; c__Clostridia; o__Lachnospirales; f__Lachnospiraceae; g__Lachnospiraceae_FCS020_group; s__uncultured_bacterium	27	0	0	0	53	0	70	12	39	0	0	0	0	57	38	27	0	35	0	0
OTU_336	0	72	0	0	d__Bacteria; p__Bacteroidota; c__Bacteroidia; o__Bacteroidales; f__Prevotellaceae; g__Prevotella; s__uncultured_bacterium	0	0	0	0	358	0	0	0	0	0	0	0	0	0	0	0	0	0	0	0
OTU_337	0	42	18	12	d__Bacteria; p__Firmicutes; c__Clostridia; o__Peptostreptococcales-Tissierellales; f__Anaerovoracaceae; g__Family_XIII_UCG-001; s__uncultured_bacterium	0	0	0	0	210	10	21	0	27	0	0	0	0	0	0	0	89	0	0	0
OTU_338	0	0	72	0	d__Bacteria; p__Firmicutes; c__Negativicutes; o__Veillonellales-Selenomonadales; f__Veillonellaceae; g__Dialister; s__uncultured_bacterium	0	0	0	0	0	0	0	0	0	0	0	0	0	0	0	0	0	0	357	0
OTU_339	0	63	0	9	d__Bacteria; p__Firmicutes; c__Clostridia; o__Lachnospirales; f__Lachnospiraceae	312	0	0	0	0	0	10	0	32	0	0	0	0	0	0	0	0	0	0	0
OTU_340	0	71	0	0	d__Bacteria; p__Firmicutes; c__Clostridia; o__Lachnospirales; f__Lachnospiraceae; g__Anaerostipes; s__uncultured_bacterium	0	0	0	0	352	0	0	0	0	0	0	0	0	0	0	0	0	0	0	0
OTU_341	0	71	0	0	d__Bacteria; p__Firmicutes; c__Clostridia; o__Oscillospirales; f__Ruminococcaceae; g__Ruminococcus; s__uncultured_bacterium	0	0	0	0	351	0	0	0	0	0	0	0	0	0	0	0	0	0	0	0
OTU_342	69	0	0	0	d__Bacteria; p__Bacteroidota; c__Bacteroidia; o__Bacteroidales; f__Prevotellaceae; g__Prevotella; s__uncultured_bacterium	0	0	0	0	0	0	0	0	0	0	0	0	0	0	344	0	0	0	0	0
OTU_343	0	16	0	53	d__Bacteria; p__Firmicutes; c__Clostridia; o__Oscillospirales; f__Oscillospiraceae; g__uncultured; s__uncultured_bacterium	0	78	0	0	0	4	0	0	0	260	0	0	0	0	0	0	0	0	0	0
OTU_344	69	0	0	0	d__Bacteria; p__Fusobacteriota; c__Fusobacteriia; o__Fusobacteriales; f__Fusobacteriaceae; g__Fusobacterium; s__uncultured_bacterium	0	0	0	0	0	0	0	0	0	0	0	0	0	342	0	0	0	0	0	0
OTU_345	0	68	0	0	d__Bacteria; p__Desulfobacterota; c__Desulfovibrionia; o__Desulfovibrionales; f__Desulfovibrionaceae; g__Desulfovibrio; s__Desulfovibrio_piger	0	0	0	0	340	0	0	0	0	0	0	0	0	0	0	0	0	0	0	0
OTU_346	17	0	8	44	d__Bacteria; p__Firmicutes; c__Clostridia; o__Lachnospirales; f__Lachnospiraceae; g__[Ruminococcus]_torques_group; s__uncultured_bacterium	0	0	0	0	0	33	49	124	0	13	0	0	17	0	68	0	7	0	0	29
OTU_347	0	68	0	0	d__Bacteria; p__Firmicutes; c__Clostridia; o__Lachnospirales; f__Lachnospiraceae; g__[Bacteroides]_pectinophilus_group; s__uncultured_bacterium	0	0	0	0	338	0	0	0	0	0	0	0	0	0	0	0	0	0	0	0
OTU_348	0	68	0	0	d__Bacteria; p__Firmicutes; c__Negativicutes; o__Acidaminococcales; f__Acidaminococcaceae; g__Phascolarctobacterium; s__uncultured_bacterium	337	0	0	0	0	0	0	0	0	0	0	0	0	0	0	0	0	0	0	0
OTU_349	0	68	0	0	d__Bacteria; p__Firmicutes; c__Clostridia; o__Peptostreptococcales-Tissierellales; f__Peptostreptococcaceae; g__Romboutsia; s__uncultured_bacterium	0	337	0	0	0	0	0	0	0	0	0	0	0	0	0	0	0	0	0	0
OTU_350	11	48	0	10	d__Bacteria; p__Firmicutes; c__Negativicutes; o__Acidaminococcales; f__Acidaminococcaceae; g__Phascolarctobacterium; s__uncultured_bacterium	239	0	0	0	0	0	0	0	46	0	0	0	51	0	0	0	0	0	0	0
OTU_351	8	60	0	0	d__Bacteria; p__Bacteroidota; c__Bacteroidia; o__Bacteroidales; f__Prevotellaceae; g__Prevotella; s__uncultured_bacterium	0	0	299	0	0	0	0	0	0	0	36	0	0	0	0	0	0	0	0	0
OTU_352	0	10	10	48	d__Bacteria; p__Firmicutes; c__Bacilli	47	0	0	0	0	39	0	153	0	48	0	0	0	0	0	0	47	0	0	0
OTU_353	24	1	31	12	d__Bacteria; p__Firmicutes; c__Clostridia; o__Oscillospirales; f__Oscillospiraceae; g__uncultured; s__uncultured_bacterium	0	2	0	0	0	0	0	58	0	0	0	0	21	0	99	0	25	75	20	33
OTU_354	0	0	0	67	d__Bacteria; p__Desulfobacterota; c__Desulfovibrionia; o__Desulfovibrionales; f__Desulfovibrionaceae; g__Desulfovibrio; s__Desulfovibrio_piger	0	0	0	0	0	332	0	0	0	0	0	0	0	0	0	0	0	0	0	0
OTU_355	63	0	4	0	d__Bacteria; p__Proteobacteria; c__Gammaproteobacteria; o__Enterobacterales; f__Enterobacteriaceae; g__Enterobacter	0	0	0	0	0	0	0	0	0	0	0	0	0	0	312	0	0	19	0	0
OTU_356	0	66	0	0	d__Bacteria; p__Firmicutes; c__Clostridia; o__Oscillospirales; f__Ruminococcaceae; g__uncultured; s__uncultured_bacterium	0	0	0	0	330	0	0	0	0	0	0	0	0	0	0	0	0	0	0	0
OTU_357	0	66	0	0	d__Bacteria; p__Firmicutes; c__Clostridia; o__Oscillospirales; f__Oscillospiraceae; g__UCG-005; s__uncultured_bacterium	0	0	0	0	327	0	0	0	0	0	0	0	0	0	0	0	0	0	0	0
OTU_358	0	0	66	0	d__Bacteria; p__Bacteroidota; c__Bacteroidia; o__Bacteroidales; f__Prevotellaceae; g__Prevotella; s__uncultured_bacterium	0	0	0	0	0	0	0	0	0	0	0	0	0	0	0	327	0	0	0	0
OTU_359	0	65	0	0	d__Bacteria; p__Proteobacteria; c__Gammaproteobacteria; o__Enterobacterales; f__Enterobacteriaceae; g__Enterobacter	0	0	0	324	0	0	0	0	0	0	0	0	0	0	0	0	0	0	0	0
OTU_360	7	57	0	2	d__Bacteria; p__Bacteroidota; c__Bacteroidia; o__Bacteroidales; f__Bacteroidaceae; g__Bacteroides; s__uncultured_bacterium	0	281	0	0	0	7	0	0	0	0	35	0	0	0	0	0	0	0	0	0
OTU_361	0	33	22	10	d__Bacteria; p__Firmicutes; c__Clostridia; o__Lachnospirales; f__Lachnospiraceae; g__Blautia; s__uncultured_bacterium	25	0	0	0	138	50	0	0	0	0	0	0	0	0	0	0	34	75	0	0
OTU_362	10	11	2	43	d__Bacteria; p__Firmicutes; c__Clostridia; o__Lachnospirales; f__Lachnospiraceae; g__uncultured; s__uncultured_bacterium	0	0	0	0	52	0	50	0	165	0	0	0	0	47	0	0	0	8	0	0
OTU_363	0	64	0	0	d__Bacteria; p__Firmicutes; c__Bacilli; o__Erysipelotrichales; f__Erysipelotrichaceae; g__Holdemanella; s__uncultured_bacterium	320	0	0	0	0	0	0	0	0	0	0	0	0	0	0	0	0	0	0	0
OTU_364	52	3	5	6	d__Bacteria; p__Firmicutes; c__Clostridia; o__Lachnospirales; f__Lachnospiraceae; g__Lachnospiraceae_FCS020_group; s__uncultured_bacterium	0	0	0	0	13	27	0	0	0	0	0	0	0	258	0	0	11	10	0	0
OTU_365	0	0	1	63	d__Bacteria; p__Desulfobacterota; c__Desulfovibrionia; o__Desulfovibrionales; f__Desulfovibrionaceae; g__Desulfovibrio	0	0	0	0	0	314	0	0	0	0	0	0	0	0	0	0	4	0	0	0
OTU_366	59	0	0	5	d__Bacteria; p__Proteobacteria; c__Gammaproteobacteria; o__Enterobacterales; f__Enterobacteriaceae; g__Escherichia-Shigella	0	0	0	0	0	23	0	0	0	0	247	48	0	0	0	0	0	0	0	0
OTU_367	51	0	3	11	d__Bacteria; p__Bacteroidota; c__Bacteroidia; o__Bacteroidales; f__Prevotellaceae; g__Alloprevotella; s__uncultured_bacterium	0	0	0	0	0	0	0	0	51	0	73	0	181	0	0	13	0	0	0	0
OTU_368	22	30	0	13	d__Bacteria; p__Firmicutes; c__Clostridia; o__Lachnospirales; f__Lachnospiraceae; g__Lachnospiraceae_UCG-004	0	0	0	0	147	0	39	0	23	0	0	0	0	108	0	0	0	0	0	0
OTU_369	64	0	0	0	d__Bacteria; p__Bacteroidota; c__Bacteroidia; o__Bacteroidales; f__Prevotellaceae; g__Alloprevotella; s__uncultured_bacterium	0	0	0	0	0	0	0	0	0	0	148	0	168	0	0	0	0	0	0	0
OTU_370	0	63	0	0	d__Bacteria; p__Bacteroidota; c__Bacteroidia; o__Bacteroidales; f__Prevotellaceae; g__Prevotella; s__uncultured_bacterium	0	0	0	0	315	0	0	0	0	0	0	0	0	0	0	0	0	0	0	0
OTU_371	0	1	30	33	d__Bacteria; p__Firmicutes; c__Clostridia; o__Oscillospirales; f__[Eubacterium]_coprostanoligenes_group; g__[Eubacterium]_coprostanoligenes_group; s__uncultured_bacterium	0	0	0	0	5	35	128	0	0	0	0	0	0	0	0	0	0	86	0	61
OTU_372	0	45	0	18	d__Bacteria; p__Proteobacteria; c__Gammaproteobacteria; o__Enterobacterales; f__Enterobacteriaceae; g__Enterobacter	0	0	0	0	222	0	88	0	0	0	0	0	0	0	0	0	0	0	0	0
OTU_373	0	0	62	0	d__Bacteria; p__Actinobacteriota; c__Coriobacteriia; o__Coriobacteriales; f__Atopobiaceae; g__Olsenella	0	0	0	0	0	0	0	0	0	0	0	0	0	0	0	0	0	11	288	11
OTU_374	0	62	0	0	d__Bacteria; p__Firmicutes; c__Clostridia; o__Peptostreptococcales-Tissierellales; f__Peptostreptococcaceae; g__Romboutsia; s__uncultured_bacterium	0	309	0	0	0	0	0	0	0	0	0	0	0	0	0	0	0	0	0	0
OTU_375	7	34	6	15	d__Bacteria; p__Firmicutes; c__Bacilli; o__Lactobacillales; f__Streptococcaceae; g__Streptococcus	29	15	51	52	23	0	4	0	20	48	0	0	18	0	17	0	9	0	5	14
OTU_376	61	0	0	0	d__Bacteria; p__Bacteroidota; c__Bacteroidia; o__Bacteroidales; f__Prevotellaceae; g__Alloprevotella; s__uncultured_bacterium	0	0	0	0	0	0	0	0	0	0	0	0	305	0	0	0	0	0	0	0
OTU_377	0	0	61	0	d__Bacteria; p__Desulfobacterota; c__Desulfovibrionia; o__Desulfovibrionales; f__Desulfovibrionaceae; g__Bilophila; s__uncultured_bacterium	0	0	0	0	0	0	0	0	0	0	0	0	0	0	0	0	0	0	304	0
OTU_378	61	0	0	0	d__Bacteria; p__Proteobacteria; c__Gammaproteobacteria; o__Aeromonadales; f__Succinivibrionaceae; g__Succinivibrio	0	0	0	0	0	0	0	0	0	0	0	0	303	0	0	0	0	0	0	0
OTU_379	7	0	54	0	d__Bacteria; p__Firmicutes; c__Clostridia; o__Oscillospirales; f__Oscillospiraceae; g__UCG-002; s__uncultured_bacterium	0	0	0	0	0	0	0	0	0	0	0	33	0	0	0	269	0	0	0	0
OTU_380	0	0	61	0	d__Bacteria; p__Firmicutes; c__Clostridia; o__Peptostreptococcales-Tissierellales; f__Peptostreptococcaceae; g__Acetoanaerobium; s__uncultured_bacterium	0	0	0	0	0	0	0	0	0	0	0	0	0	0	0	0	0	127	97	78
OTU_381	38	0	2	21	d__Bacteria; p__Firmicutes; c__Clostridia; o__Lachnospirales; f__Lachnospiraceae; g__[Ruminococcus]_torques_group; s__uncultured_bacterium	0	0	0	0	0	0	102	0	0	0	189	0	0	0	0	0	10	0	0	0
OTU_382	0	0	0	61	d__Bacteria; p__Firmicutes; c__Clostridia; o__Oscillospirales; f__Ruminococcaceae; g__Subdoligranulum; s__uncultured_bacterium	0	0	0	0	0	0	0	0	0	301	0	0	0	0	0	0	0	0	0	0
OTU_383	0	0	61	0	d__Bacteria; p__Firmicutes; c__Negativicutes; o__Veillonellales-Selenomonadales; f__Veillonellaceae; g__Dialister; s__uncultured_bacterium	0	0	0	0	0	0	0	0	0	0	0	0	0	0	0	0	0	301	0	0
OTU_384	60	0	0	0	d__Bacteria; p__Firmicutes; c__Clostridia; o__Lachnospirales; f__Lachnospiraceae; g__Blautia; s__uncultured_bacterium	0	0	0	0	0	0	0	0	0	0	0	0	0	0	298	0	0	0	0	0
OTU_385	5	28	16	12	d__Bacteria; p__Firmicutes; c__Clostridia; o__Lachnospirales; f__Lachnospiraceae; g__GCA-900066575; s__uncultured_bacterium	0	0	0	0	138	0	0	8	51	0	0	0	0	22	0	52	0	15	0	10
OTU_386	0	59	0	0	d__Bacteria; p__Firmicutes; c__Bacilli; o__Lactobacillales; f__Streptococcaceae; g__Lactococcus; s__Lactococcus_lactis	6	283	0	4	0	0	0	0	0	0	0	0	0	0	0	0	0	0	0	0
OTU_387	18	27	0	16	d__Bacteria; p__Bacteroidota; c__Bacteroidia; o__Bacteroidales; f__Tannerellaceae; g__Parabacteroides	0	131	0	0	0	0	76	0	0	0	0	0	0	0	86	0	0	0	0	0
OTU_388	0	0	58	0	d__Bacteria; p__Firmicutes; c__Bacilli; o__Erysipelotrichales; f__Erysipelatoclostridiaceae; g__Catenibacterium; s__uncultured_bacterium	0	0	0	0	0	0	0	0	0	0	0	0	0	0	0	0	0	0	0	287
OTU_389	0	52	5	0	d__Bacteria; p__Firmicutes; c__Clostridia; o__Peptostreptococcales-Tissierellales; f__Peptostreptococcaceae; g__Romboutsia; s__uncultured_bacterium	0	260	0	0	0	0	0	0	0	0	0	0	0	0	0	0	0	0	24	0
OTU_390	0	57	0	0	d__Bacteria; p__Firmicutes; c__Negativicutes; o__Acidaminococcales; f__Acidaminococcaceae; g__Phascolarctobacterium; s__uncultured_bacterium	282	0	0	0	0	0	0	0	0	0	0	0	0	0	0	0	0	0	0	0
OTU_391	0	0	0	57	d__Bacteria; p__Firmicutes; c__Bacilli; o__Erysipelotrichales; f__Erysipelotrichaceae; g__Catenisphaera; s__uncultured_bacterium	0	0	0	0	0	12	23	247	0	0	0	0	0	0	0	0	0	0	0	0
OTU_392	0	0	0	57	d__Bacteria; p__Firmicutes; c__Bacilli; o__Erysipelotrichales; f__Erysipelatoclostridiaceae; g__Erysipelotrichaceae_UCG-003; s__uncultured_bacterium	0	0	0	0	0	0	0	282	0	0	0	0	0	0	0	0	0	0	0	0
OTU_393	30	19	0	8	d__Bacteria; p__Bacteroidota; c__Bacteroidia; o__Bacteroidales; f__Tannerellaceae; g__Parabacteroides; s__uncultured_bacterium	0	29	0	0	63	0	40	0	0	0	17	0	0	0	132	0	0	0	0	0
OTU_394	0	11	4	43	d__Bacteria; p__Firmicutes; c__Clostridia; o__Oscillospirales; f__Oscillospiraceae; g__NK4A214_group; s__uncultured_bacterium	0	0	0	0	52	32	156	0	0	23	0	0	0	0	0	0	17	0	0	0
OTU_395	0	0	38	19	d__Bacteria; p__Firmicutes; c__Clostridia; o__Lachnospirales; f__Lachnospiraceae; g__Roseburia; s__uncultured_bacterium	0	0	0	0	0	93	0	0	0	0	0	0	0	0	0	187	0	0	0	0
OTU_396	48	0	8	2	d__Bacteria; p__Bacteroidota; c__Bacteroidia; o__Bacteroidales; f__Tannerellaceae; g__Parabacteroides; s__uncultured_bacterium	0	0	0	0	0	0	0	7	0	0	16	0	0	0	220	0	0	19	0	18
OTU_397	0	0	56	0	d__Bacteria; p__Bacteroidota; c__Bacteroidia; o__Bacteroidales; f__Prevotellaceae; g__Prevotella; s__uncultured_bacterium	0	0	0	0	0	0	0	0	0	0	0	0	0	0	0	279	0	0	0	0
OTU_398	0	0	56	0	d__Bacteria; p__Firmicutes; c__Clostridia; o__Peptostreptococcales-Tissierellales; f__Peptostreptococcales-Tissierellales; g__uncultured	0	0	0	0	0	0	0	0	0	0	0	0	0	0	0	0	0	107	89	83
OTU_399	0	30	8	18	d__Bacteria; p__Proteobacteria; c__Gammaproteobacteria; o__Burkholderiales; f__Sutterellaceae; g__Parasutterella	0	0	0	150	0	28	62	0	0	0	0	0	0	0	0	0	0	34	0	4
OTU_400	0	0	24	32	d__Bacteria; p__Firmicutes; c__Clostridia; o__Peptostreptococcales-Tissierellales; f__Peptostreptococcaceae	0	0	0	0	0	61	0	98	0	0	0	0	0	0	0	0	119	0	0	0
OTU_401	42	13	0	2	d__Bacteria; p__Firmicutes; c__Clostridia; o__Lachnospirales; f__Lachnospiraceae; g__Lachnoclostridium; s__uncultured_bacterium	0	30	31	0	0	9	0	0	0	0	0	0	151	0	56	0	0	0	0	0
OTU_402	0	11	0	45	d__Bacteria; p__Proteobacteria; c__Gammaproteobacteria; o__Enterobacterales; f__Enterobacteriaceae; g__Enterobacter; s__Enterobacter_cloacae	55	0	0	0	0	221	0	0	0	0	0	0	0	0	0	0	0	0	0	0
OTU_403	0	55	0	0	d__Bacteria; p__Firmicutes; c__Clostridia; o__Oscillospirales; f__Ruminococcaceae; g__Ruminococcus; s__uncultured_bacterium	0	0	0	0	275	0	0	0	0	0	0	0	0	0	0	0	0	0	0	0
OTU_404	0	26	13	18	d__Bacteria; p__Firmicutes; c__Clostridia; o__Lachnospirales; f__Lachnospiraceae; g__uncultured	0	0	0	0	126	0	43	0	45	0	0	0	0	0	0	38	0	14	0	9
OTU_405	0	55	0	0	d__Bacteria; p__Firmicutes; c__Clostridia; o__Lachnospirales; f__Lachnospiraceae	274	0	0	0	0	0	0	0	0	0	0	0	0	0	0	0	0	0	0	0
OTU_406	0	53	0	3	d__Bacteria; p__Firmicutes; c__Bacilli; o__Lactobacillales; f__Lactobacillaceae; g__Lactobacillus; s__Lactobacillus_sakei	4	257	0	0	0	0	13	0	0	0	0	0	0	0	0	0	0	0	0	0
OTU_407	0	46	4	5	d__Bacteria; p__Firmicutes; c__Bacilli; o__Erysipelotrichales; f__Erysipelotrichaceae; g__Turicibacter; s__uncultured_bacterium	0	0	7	0	223	0	0	0	25	0	0	0	0	0	0	0	19	0	0	0
OTU_408	0	55	0	0	d__Bacteria; p__Firmicutes; c__Bacilli; o__Erysipelotrichales; f__Erysipelotrichaceae; g__Holdemanella; s__uncultured_bacterium	273	0	0	0	0	0	0	0	0	0	0	0	0	0	0	0	0	0	0	0
OTU_409	0	0	1	54	d__Bacteria; p__Firmicutes; c__Bacilli; o__Erysipelotrichales; f__Erysipelotrichaceae; g__uncultured; s__uncultured_bacterium	0	0	0	0	0	270	0	0	0	0	0	0	0	0	0	3	0	0	0	0
OTU_410	55	0	0	0	d__Bacteria; p__Firmicutes; c__Clostridia; o__Lachnospirales; f__Lachnospiraceae; g__Dorea; s__uncultured_bacterium	0	0	0	0	0	0	0	0	0	0	273	0	0	0	0	0	0	0	0	0
OTU_411	0	0	54	0	d__Bacteria; p__Bacteroidota; c__Bacteroidia; o__Bacteroidales; f__Prevotellaceae; g__Prevotella; s__uncultured_bacterium	0	0	0	0	0	0	0	0	0	0	0	0	0	0	0	270	0	0	0	0
OTU_412	0	0	54	0	d__Bacteria; p__Firmicutes; c__Clostridia; o__Proteinivoracales; f__uncultured; g__uncultured	0	0	0	0	0	0	0	0	0	0	0	0	0	0	0	0	0	104	92	71
OTU_413	50	4	0	0	d__Bacteria; p__Actinobacteriota; c__Coriobacteriia; o__Coriobacteriales; f__Eggerthellaceae; g__Slackia; s__uncultured_bacterium	0	0	18	0	0	0	0	0	0	0	0	0	0	0	247	0	0	0	0	0
OTU_414	42	5	7	0	d__Bacteria; p__Firmicutes; c__Bacilli; o__Lactobacillales; f__Streptococcaceae; g__Streptococcus; s__Streptococcus_parasanguinis	23	0	0	0	0	0	0	0	0	0	137	0	0	0	73	31	0	0	0	0
OTU_415	0	0	0	53	d__Bacteria; p__Verrucomicrobiota; c__Lentisphaeria; o__Victivallales; f__Victivallaceae; g__Victivallaceae	0	0	0	0	0	263	0	0	0	0	0	0	0	0	0	0	0	0	0	0
OTU_416	0	0	32	21	d__Bacteria; p__Firmicutes; c__Clostridia; o__Oscillospirales; f__Ruminococcaceae; g__Faecalibacterium; s__uncultured_bacterium	0	0	0	0	0	105	0	0	0	0	0	0	0	0	0	0	0	0	0	157
OTU_417	53	0	0	0	d__Bacteria; p__Proteobacteria; c__Gammaproteobacteria; o__Burkholderiales; f__Sutterellaceae; g__Parasutterella; s__uncultured_organism	0	0	0	0	0	0	0	0	0	0	0	0	0	262	0	0	0	0	0	0
OTU_418	53	0	0	0	d__Bacteria; p__Firmicutes; c__Clostridia; o__Lachnospirales; f__Lachnospiraceae; g__Blautia; s__uncultured_bacterium	0	0	0	0	0	0	0	0	0	0	0	0	0	0	262	0	0	0	0	0
OTU_419	1	2	11	41	d__Bacteria; p__Firmicutes; c__Clostridia; o__Oscillospirales; f__Ruminococcaceae; g__uncultured; s__uncultured_bacterium	0	6	0	0	0	79	0	3	3	116	0	0	0	0	2	4	33	0	15	0
OTU_420	0	0	0	53	d__Bacteria; p__Firmicutes; c__Clostridia; o__Oscillospirales; f__Ruminococcaceae; g__Faecalibacterium; s__uncultured_bacterium	0	0	0	0	0	0	0	261	0	0	0	0	0	0	0	0	0	0	0	0
OTU_421	20	0	33	0	d__Bacteria; p__Proteobacteria; c__Gammaproteobacteria; o__Enterobacterales; f__Enterobacteriaceae; g__Klebsiella	0	0	0	0	0	0	0	0	0	0	0	97	0	0	0	164	0	0	0	0
OTU_422	52	0	0	0	d__Bacteria; p__Firmicutes; c__Clostridia; o__Clostridia_UCG-014; f__Clostridia_UCG-014; g__Clostridia_UCG-014; s__uncultured_bacterium	0	0	0	0	0	0	0	0	0	0	0	260	0	0	0	0	0	0	0	0
OTU_423	52	0	0	0	d__Bacteria; p__Firmicutes; c__Clostridia; o__Clostridiales; f__Clostridiaceae; g__Clostridium_sensu_stricto_1; s__uncultured_bacterium	0	0	0	0	0	0	0	0	0	0	0	0	0	259	0	0	0	0	0	0
OTU_424	0	52	0	0	d__Bacteria; p__Bacteroidota; c__Bacteroidia; o__Bacteroidales; f__Bacteroidaceae; g__Bacteroides; s__uncultured_bacterium	0	0	0	0	258	0	0	0	0	0	0	0	0	0	0	0	0	0	0	0
OTU_425	8	44	0	0	d__Bacteria; p__Fusobacteriota; c__Fusobacteriia; o__Fusobacteriales; f__Fusobacteriaceae; g__Fusobacterium; s__uncultured_bacterium	0	0	218	0	0	0	0	0	0	0	0	0	0	0	39	0	0	0	0	0
OTU_426	0	51	0	0	d__Bacteria; p__Proteobacteria; c__Gammaproteobacteria; o__Enterobacterales; f__Enterobacteriaceae; g__Escherichia-Shigella; s__Escherichia_coli	0	255	0	0	0	0	0	0	0	0	0	0	0	0	0	0	0	0	0	0
OTU_427	0	0	51	0	d__Bacteria; p__Proteobacteria; c__Gammaproteobacteria; o__Burkholderiales; f__Sutterellaceae; g__Sutterella	0	0	0	0	0	0	0	0	0	0	0	0	0	0	0	0	0	0	0	254
OTU_428	51	0	0	0	d__Bacteria; p__Firmicutes; c__Clostridia; o__Lachnospirales; f__Lachnospiraceae; g__[Eubacterium]_ventriosum_group; s__uncultured_bacterium	0	0	0	0	0	0	0	0	0	0	0	0	0	253	0	0	0	0	0	0
OTU_429	0	51	0	0	d__Bacteria; p__Fusobacteriota; c__Fusobacteriia; o__Fusobacteriales; f__Fusobacteriaceae; g__Fusobacterium; s__uncultured_bacterium	0	0	252	0	0	0	0	0	0	0	0	0	0	0	0	0	0	0	0	0
OTU_430	51	0	0	0	d__Bacteria; p__Proteobacteria; c__Gammaproteobacteria; o__Enterobacterales; f__Enterobacteriaceae; g__Raoultella	0	0	0	0	0	0	0	0	0	0	0	0	0	0	252	0	0	0	0	0
OTU_431	0	0	0	51	d__Bacteria; p__Proteobacteria; c__Gammaproteobacteria; o__Enterobacterales; f__Enterobacteriaceae; g__Enterobacter	0	0	0	0	0	251	0	0	0	0	0	0	0	0	0	0	0	0	0	0
OTU_432	0	37	0	14	d__Bacteria; p__Firmicutes; c__Clostridia; o__Lachnospirales; f__Lachnospiraceae; g__uncultured	0	0	0	0	182	0	0	68	0	0	0	0	0	0	0	0	0	0	0	0
OTU_433	17	11	22	0	d__Bacteria; p__Firmicutes; c__Clostridia; o__Lachnospirales; f__Lachnospiraceae; g__Lachnospiraceae_UCG-001; s__uncultured_bacterium	0	0	0	0	55	0	0	0	0	0	0	0	85	0	0	0	86	10	13	0
OTU_434	22	25	4	0	d__Bacteria; p__Firmicutes; c__Clostridia; o__Lachnospirales; f__Lachnospiraceae; g__Blautia	15	0	0	0	108	0	0	0	0	0	0	0	0	68	40	0	0	17	0	0
OTU_435	0	50	0	0	d__Bacteria; p__Firmicutes; c__Clostridia; o__Peptostreptococcales-Tissierellales; f__Peptostreptococcaceae; g__Romboutsia; s__uncultured_bacterium	0	248	0	0	0	0	0	0	0	0	0	0	0	0	0	0	0	0	0	0
OTU_436	1	2	48	0	d__Bacteria; p__Firmicutes; c__Clostridia; o__Oscillospirales; f__Oscillospiraceae; g__NK4A214_group; s__uncultured_bacterium	0	0	0	0	6	0	0	0	0	0	0	5	0	0	0	230	0	0	7	0
OTU_437	0	0	50	0	d__Bacteria; p__Desulfobacterota; c__Desulfovibrionia; o__Desulfovibrionales; f__Desulfovibrionaceae; g__Bilophila; s__uncultured_bacterium	0	0	0	0	0	0	0	0	0	0	0	0	0	0	0	0	0	7	241	0
OTU_438	0	4	0	47	d__Bacteria; p__Firmicutes; c__Clostridia; o__Clostridia_UCG-014; f__Clostridia_UCG-014; g__Clostridia_UCG-014; s__uncultured_bacterium	0	0	0	0	16	0	206	0	25	0	0	0	0	0	0	0	0	0	0	0
OTU_439	0	0	50	0	d__Bacteria; p__Proteobacteria; c__Gammaproteobacteria; o__Enterobacterales; f__Enterobacteriaceae; g__Escherichia-Shigella	0	0	0	0	0	0	0	0	0	0	0	0	0	0	0	0	0	0	247	0
OTU_440	0	0	49	0	d__Bacteria; p__Firmicutes; c__Negativicutes; o__Veillonellales-Selenomonadales; f__Veillonellaceae; g__Dialister; s__uncultured_bacterium	0	0	0	0	0	0	0	0	0	0	0	0	0	0	0	0	0	245	0	0
OTU_441	0	0	49	0	d__Bacteria; p__Firmicutes; c__Clostridia; o__Christensenellales; f__Christensenellaceae; g__Christensenellaceae_R-7_group; s__uncultured_bacterium	0	0	0	0	0	0	0	0	0	0	0	0	0	0	0	0	0	8	236	0
OTU_442	0	0	49	0	d__Bacteria; p__Bacteroidota; c__Bacteroidia; o__Bacteroidales; f__Prevotellaceae; g__Prevotella; s__uncultured_organism	0	0	0	0	0	0	0	0	0	0	0	0	0	0	0	12	0	0	0	231
OTU_443	0	0	0	49	d__Bacteria; p__Firmicutes; c__Clostridia; o__Peptostreptococcales-Tissierellales; f__Peptostreptococcaceae	0	0	0	0	0	0	0	242	0	0	0	0	0	0	0	0	0	0	0	0
OTU_444	0	0	49	0	d__Bacteria; p__Firmicutes; c__Negativicutes; o__Veillonellales-Selenomonadales; f__Selenomonadaceae; g__Megamonas; s__uncultured_bacterium	0	0	0	0	0	0	0	0	0	0	0	0	0	0	0	0	0	0	0	241
OTU_445	0	0	49	0	d__Bacteria; p__Firmicutes; c__Negativicutes; o__Veillonellales-Selenomonadales; f__Selenomonadaceae; g__Megamonas; s__uncultured_bacterium	0	0	0	0	0	0	0	0	0	0	0	0	0	0	0	0	0	0	0	241
OTU_446	0	2	0	47	d__Bacteria; p__Proteobacteria; c__Gammaproteobacteria; o__Burkholderiales; f__Sutterellaceae; g__Sutterella; s__uncultured_bacterium	6	0	0	0	0	0	0	234	0	0	0	0	0	0	0	0	0	0	0	0
OTU_447	28	21	0	0	d__Bacteria; p__Proteobacteria; c__Gammaproteobacteria; o__Enterobacterales; f__Enterobacteriaceae; g__Klebsiella	0	0	101	0	0	0	0	0	0	0	139	0	0	0	0	0	0	0	0	0
OTU_448	0	48	0	0	d__Bacteria; p__Bacteroidota; c__Bacteroidia; o__Bacteroidales; f__Prevotellaceae; g__Prevotella; s__uncultured_bacterium	0	0	0	0	240	0	0	0	0	0	0	0	0	0	0	0	0	0	0	0
OTU_449	0	48	0	0	d__Bacteria; p__Proteobacteria; c__Gammaproteobacteria; o__Enterobacterales; f__Enterobacteriaceae; g__Escherichia-Shigella; s__uncultured_bacterium	0	239	0	0	0	0	0	0	0	0	0	0	0	0	0	0	0	0	0	0
OTU_450	0	36	0	13	d__Bacteria; p__Proteobacteria; c__Gammaproteobacteria; o__Enterobacterales; f__Enterobacteriaceae; g__Klebsiella	0	67	0	110	0	62	0	0	0	0	0	0	0	0	0	0	0	0	0	0
OTU_451	48	0	0	0	d__Bacteria; p__Firmicutes; c__Clostridia; o__Oscillospirales; f__[Eubacterium]_coprostanoligenes_group; g__[Eubacterium]_coprostanoligenes_group; s__uncultured_bacterium	0	0	0	0	0	0	0	0	0	0	0	0	0	238	0	0	0	0	0	0
OTU_452	48	0	0	0	d__Bacteria; p__Proteobacteria; c__Gammaproteobacteria; o__Burkholderiales; f__Sutterellaceae; g__Sutterella; s__uncultured_bacterium	0	0	0	0	0	0	0	0	0	0	0	0	0	237	0	0	0	0	0	0
OTU_453	0	19	8	21	d__Bacteria; p__Proteobacteria; c__Gammaproteobacteria; o__Enterobacterales; f__Enterobacteriaceae	56	0	0	37	0	48	0	55	0	0	0	0	0	0	0	0	40	0	0	0
OTU_454	0	48	0	0	d__Bacteria; p__Fusobacteriota; c__Fusobacteriia; o__Fusobacteriales; f__Fusobacteriaceae; g__Fusobacterium	0	0	236	0	0	0	0	0	0	0	0	0	0	0	0	0	0	0	0	0
OTU_455	0	0	48	0	d__Bacteria; p__Firmicutes; c__Negativicutes; o__Veillonellales-Selenomonadales; f__Veillonellaceae; g__Dialister; s__uncultured_bacterium	0	0	0	0	0	0	0	0	0	0	0	0	0	0	0	0	0	236	0	0
OTU_456	20	5	0	23	d__Bacteria; p__Bacteroidota; c__Bacteroidia; o__Bacteroidales; f__Bacteroidaceae; g__Bacteroides; s__uncultured_bacterium	0	0	0	22	0	9	0	104	0	0	7	0	0	93	0	0	0	0	0	0
OTU_457	36	8	0	4	d__Bacteria; p__Firmicutes; c__Clostridia; o__Lachnospirales; f__Lachnospiraceae; g__uncultured	0	15	0	22	0	0	0	0	0	18	49	0	46	0	84	0	0	0	0	0
OTU_458	0	0	47	0	d__Bacteria; p__Firmicutes; c__Clostridia; o__Oscillospirales; f__Ruminococcaceae; g__uncultured	0	0	0	0	0	0	0	0	0	0	0	0	0	0	0	0	72	9	148	4
OTU_459	3	1	16	28	d__Bacteria; p__Actinobacteriota; c__Coriobacteriia; o__Coriobacteriales; f__Eggerthellaceae; g__Senegalimassilia; s__uncultured_bacterium	0	0	2	0	0	64	0	0	0	74	0	11	0	0	0	0	79	0	0	0
OTU_460	0	0	20	26	d__Bacteria; p__Firmicutes; c__Clostridia; o__Lachnospirales; f__Lachnospiraceae	0	0	0	0	0	0	0	75	55	0	0	0	0	0	0	99	0	0	0	0
OTU_461	0	0	0	46	d__Bacteria; p__Firmicutes; c__Clostridia; o__Clostridiales; f__Clostridiaceae; g__Clostridium_sensu_stricto_1; s__uncultured_bacterium	0	0	0	0	0	206	0	22	0	0	0	0	0	0	0	0	0	0	0	0
OTU_462	19	20	8	0	d__Bacteria; p__Firmicutes; c__Clostridia; o__Lachnospirales; f__Lachnospiraceae; g__[Eubacterium]_hallii_group; s__uncultured_bacterium	0	0	0	0	98	0	0	0	0	0	0	0	0	0	92	0	0	0	0	37
OTU_463	17	0	0	29	d__Bacteria; p__Firmicutes; c__Clostridia; o__Oscillospirales; f__Oscillospiraceae; g__uncultured; s__uncultured_bacterium	0	0	0	0	0	0	24	11	3	106	0	0	14	64	5	0	0	0	0	0
OTU_464	37	9	0	0	d__Bacteria; p__Firmicutes; c__Clostridia; o__Lachnospirales; f__Lachnospiraceae; g__Lachnoclostridium; s__uncultured_bacterium	0	41	0	0	0	0	0	0	0	0	0	0	0	0	183	0	0	0	0	0
OTU_465	0	45	0	0	d__Bacteria; p__Proteobacteria; c__Gammaproteobacteria; o__Enterobacterales; f__Enterobacteriaceae	0	0	0	224	0	0	0	0	0	0	0	0	0	0	0	0	0	0	0	0
OTU_466	0	0	0	45	d__Bacteria; p__Cyanobacteria; c__Vampirivibrionia; o__Gastranaerophilales; f__Gastranaerophilales; g__Gastranaerophilales; s__uncultured_bacterium	0	0	0	0	0	0	224	0	0	0	0	0	0	0	0	0	0	0	0	0
OTU_467	11	21	9	5	d__Bacteria; p__Firmicutes; c__Clostridia; o__Oscillospirales; f__Butyricicoccaceae; g__Butyricicoccus; s__uncultured_bacterium	0	0	0	0	105	0	22	0	0	0	0	0	0	0	52	44	0	0	0	0
OTU_468	0	19	0	26	d__Bacteria; p__Firmicutes; c__Clostridia; o__Lachnospirales; f__Lachnospiraceae; g__Lachnospiraceae_UCG-001; s__uncultured_bacterium	20	0	0	0	75	8	119	0	0	0	0	0	0	0	0	0	0	0	0	0
OTU_469	0	45	0	0	d__Bacteria; p__Bacteroidota; c__Bacteroidia; o__Bacteroidales; f__Bacteroidaceae; g__Bacteroides; s__uncultured_organism	0	0	15	0	207	0	0	0	0	0	0	0	0	0	0	0	0	0	0	0
OTU_470	0	0	0	45	d__Bacteria; p__Firmicutes; c__Clostridia; o__Oscillospirales; f__Ruminococcaceae; g__Faecalibacterium; s__uncultured_bacterium	0	0	0	0	0	222	0	0	0	0	0	0	0	0	0	0	0	0	0	0
OTU_471	0	0	0	45	d__Bacteria; p__Bacteroidota; c__Bacteroidia; o__Bacteroidales; f__Prevotellaceae; g__Prevotella; s__uncultured_bacterium	0	0	0	0	0	0	0	0	222	0	0	0	0	0	0	0	0	0	0	0
OTU_472	0	0	33	12	d__Bacteria; p__Bacteroidota; c__Bacteroidia; o__Bacteroidales; f__Bacteroidaceae; g__Bacteroides; s__uncultured_bacterium	0	0	0	0	0	0	59	0	0	0	0	0	0	0	0	0	0	0	0	162
OTU_473	0	8	0	37	d__Bacteria; p__Firmicutes; c__Clostridia; o__Lachnospirales; f__Lachnospiraceae; g__GCA-900066575; s__uncultured_bacterium	0	0	0	0	39	0	116	0	65	0	0	0	0	0	0	0	0	0	0	0
OTU_474	0	0	0	44	d__Bacteria; p__Firmicutes; c__Negativicutes; o__Veillonellales-Selenomonadales; f__Veillonellaceae; g__Megasphaera; s__uncultured_bacterium	0	0	0	0	0	0	0	0	0	220	0	0	0	0	0	0	0	0	0	0
OTU_475	44	0	0	0	d__Bacteria; p__Fusobacteriota; c__Fusobacteriia; o__Fusobacteriales; f__Fusobacteriaceae; g__Fusobacterium; s__uncultured_bacterium	0	0	0	0	0	0	0	0	0	0	0	0	0	220	0	0	0	0	0	0
OTU_476	0	0	24	21	d__Bacteria; p__Bacteroidota; c__Bacteroidia; o__Bacteroidales; f__Prevotellaceae; g__Prevotella; s__uncultured_bacterium	0	0	0	0	0	14	0	0	88	0	0	0	0	0	0	116	0	0	0	0
OTU_477	0	23	0	21	d__Bacteria; p__Firmicutes; c__Clostridia; o__Peptostreptococcales-Tissierellales; f__Anaerovoracaceae	0	0	0	0	115	0	0	0	0	102	0	0	0	0	0	0	0	0	0	0
OTU_478	0	0	44	0	d__Bacteria; p__Proteobacteria; c__Gammaproteobacteria; o__Enterobacterales; f__Enterobacteriaceae; g__Citrobacter	0	0	0	0	0	0	0	0	0	0	0	0	0	0	0	0	0	217	0	0
OTU_479	0	43	0	0	d__Bacteria; p__Firmicutes; c__Clostridia; o__Oscillospirales; f__Ruminococcaceae; g__Subdoligranulum; s__uncultured_bacterium	215	0	0	0	0	0	0	0	0	0	0	0	0	0	0	0	0	0	0	0
OTU_480	0	0	0	43	d__Bacteria; p__Firmicutes; c__Clostridia; o__Lachnospirales; f__Lachnospiraceae; g__Blautia	0	0	0	0	0	0	39	0	176	0	0	0	0	0	0	0	0	0	0	0
OTU_481	0	0	0	43	d__Bacteria; p__Firmicutes; c__Clostridia; o__Peptostreptococcales-Tissierellales; f__Peptostreptococcaceae; g__Romboutsia; s__uncultured_bacterium	0	0	0	0	0	0	0	215	0	0	0	0	0	0	0	0	0	0	0	0
OTU_482	2	0	0	41	d__Bacteria; p__Firmicutes; c__Clostridia; o__Peptostreptococcales-Tissierellales; f__Anaerovoracaceae; g__Family_XIII_AD3011_group; s__uncultured_bacterium	0	0	0	0	0	70	0	0	0	135	0	0	0	0	9	0	0	0	0	0
OTU_483	0	0	43	0	d__Bacteria; p__Firmicutes; c__Clostridia; o__Lachnospirales; f__Lachnospiraceae; g__Dorea; s__uncultured_bacterium	0	0	0	0	0	0	0	0	0	0	0	0	0	0	0	0	0	212	0	0
OTU_484	0	0	43	0	d__Bacteria; p__Firmicutes; c__Clostridia; o__Lachnospirales; f__Lachnospiraceae; g__Dorea; s__uncultured_bacterium	0	0	0	0	0	0	0	0	0	0	0	0	0	0	0	0	0	0	0	212
OTU_485	0	0	0	43	d__Bacteria; p__Firmicutes; c__Clostridia; o__Oscillospirales; f__Ruminococcaceae; g__Subdoligranulum; s__uncultured_bacterium	0	0	0	0	0	211	0	0	0	0	0	0	0	0	0	0	0	0	0	0
OTU_486	0	0	0	43	d__Bacteria; p__Desulfobacterota; c__Desulfovibrionia; o__Desulfovibrionales; f__Desulfovibrionaceae; g__Desulfovibrio	0	0	0	0	0	211	0	0	0	0	0	0	0	0	0	0	0	0	0	0
OTU_487	0	0	42	0	d__Bacteria; p__Bacteroidota; c__Bacteroidia; o__Bacteroidales; f__Prevotellaceae; g__Prevotella; s__uncultured_bacterium	0	0	0	0	0	0	0	0	0	0	0	0	0	0	0	0	210	0	0	0
OTU_488	3	27	0	12	d__Bacteria; p__Firmicutes; c__Clostridia; o__Lachnospirales; f__Lachnospiraceae; g__uncultured	44	0	0	0	91	0	54	0	6	0	0	0	4	10	0	0	0	0	0	0
OTU_489	0	25	17	0	d__Bacteria; p__Firmicutes; c__Clostridia; o__Oscillospirales; f__Ruminococcaceae; g__Faecalibacterium; s__uncultured_bacterium	0	123	0	0	0	0	0	0	0	0	0	0	0	0	0	0	0	0	0	85
OTU_490	0	42	0	0	d__Bacteria; p__Proteobacteria; c__Gammaproteobacteria; o__Enterobacterales; f__Enterobacteriaceae; g__Escherichia-Shigella; s__uncultured_bacterium	0	207	0	0	0	0	0	0	0	0	0	0	0	0	0	0	0	0	0	0
OTU_491	0	0	0	41	d__Bacteria; p__Actinobacteriota; c__Coriobacteriia; o__Coriobacteriales; f__Eggerthellaceae; g__Senegalimassilia; s__uncultured_bacterium	0	0	0	0	0	165	0	0	0	40	0	0	0	0	0	0	0	0	0	0
OTU_492	0	35	0	7	d__Bacteria; p__Proteobacteria; c__Gammaproteobacteria; o__Enterobacterales; f__Enterobacteriaceae; g__Escherichia-Shigella; s__uncultured_bacterium	0	173	0	0	0	31	0	0	0	0	0	0	0	0	0	0	0	0	0	0
OTU_493	0	0	9	32	d__Bacteria; p__Bacteroidota; c__Bacteroidia; o__Bacteroidales; f__Prevotellaceae; g__Prevotella; s__uncultured_bacterium	0	0	0	0	0	0	0	0	159	0	0	0	0	0	0	45	0	0	0	0
OTU_494	0	34	0	8	d__Bacteria; p__Proteobacteria; c__Gammaproteobacteria; o__Burkholderiales; f__Sutterellaceae; g__Sutterella	130	26	0	11	0	0	36	0	0	0	0	0	0	0	0	0	0	0	0	0
OTU_495	0	7	8	27	d__Bacteria; p__Firmicutes; c__Clostridia; o__Oscillospirales; f__Butyricicoccaceae	33	0	0	0	0	0	120	0	14	0	0	0	0	0	0	25	0	11	0	0
OTU_496	0	0	41	0	d__Bacteria; p__Firmicutes; c__Clostridia; o__Oscillospirales; f__Ruminococcaceae; g__Faecalibacterium; s__uncultured_bacterium	0	0	0	0	0	0	0	0	0	0	0	0	0	0	0	0	0	203	0	0
OTU_497	4	31	7	0	d__Bacteria; p__Firmicutes; c__Clostridia; o__Lachnospirales; f__Lachnospiraceae; g__uncultured; s__uncultured_organism	153	0	0	0	0	0	0	0	0	0	0	0	0	0	17	31	0	0	0	0
OTU_498	0	0	0	41	d__Bacteria; p__Firmicutes; c__Clostridia; o__Oscillospirales; f__Ruminococcaceae; g__Subdoligranulum; s__uncultured_bacterium	0	0	0	0	0	0	0	0	0	201	0	0	0	0	0	0	0	0	0	0
OTU_499	0	26	15	0	d__Bacteria; p__Bacteroidota; c__Bacteroidia; o__Bacteroidales; f__Rikenellaceae; g__Alistipes	0	88	0	41	0	0	0	0	0	0	0	0	0	0	0	0	0	71	0	0
OTU_500	0	40	0	0	d__Bacteria; p__Fusobacteriota; c__Fusobacteriia; o__Fusobacteriales; f__Fusobacteriaceae; g__Fusobacterium; s__uncultured_bacterium	0	0	200	0	0	0	0	0	0	0	0	0	0	0	0	0	0	0	0	0
OTU_501	21	0	0	20	d__Bacteria; p__Bacteroidota; c__Bacteroidia; o__Bacteroidales; f__Bacteroidaceae; g__Bacteroides; s__uncultured_organism	0	0	0	0	0	99	0	0	0	0	0	0	101	0	0	0	0	0	0	0
OTU_502	25	0	0	16	d__Bacteria; p__Proteobacteria; c__Gammaproteobacteria; o__Enterobacterales; f__Enterobacteriaceae; g__Enterobacter	0	0	0	0	0	0	0	0	76	0	0	124	0	0	0	0	0	0	0	0
OTU_503	0	0	40	0	d__Bacteria; p__Proteobacteria; c__Gammaproteobacteria; o__Aeromonadales; f__Succinivibrionaceae; g__Succinivibrio	0	0	0	0	0	0	0	0	0	0	0	0	0	0	0	0	0	9	11	180
OTU_504	0	20	3	18	d__Bacteria; p__Firmicutes; c__Clostridia; o__Lachnospirales; f__Lachnospiraceae; g__Lachnospira; s__uncultured_bacterium	0	0	0	0	96	0	73	0	17	0	0	0	0	0	0	0	13	0	0	0
OTU_505	0	3	19	19	d__Bacteria; p__Firmicutes; c__Clostridia; o__Peptostreptococcales-Tissierellales; f__Peptostreptococcaceae	0	0	0	0	14	41	23	0	18	9	0	0	0	0	0	0	93	0	0	0
OTU_506	0	0	0	40	d__Bacteria; p__Firmicutes; c__Clostridia; o__Peptostreptococcales-Tissierellales; f__Anaerovoracaceae; g__[Eubacterium]_brachy_group; s__uncultured_bacterium	0	0	0	0	0	198	0	0	0	0	0	0	0	0	0	0	0	0	0	0
OTU_507	0	0	6	34	d__Bacteria; p__Firmicutes; c__Clostridia; o__Oscillospirales; f__Ruminococcaceae	0	0	0	0	0	0	0	0	169	0	0	0	0	0	0	29	0	0	0	0
OTU_508	40	0	0	0	d__Bacteria; p__Firmicutes; c__Clostridia; o__Lachnospirales; f__Lachnospiraceae; g__Blautia; s__uncultured_bacterium	0	0	0	0	0	0	0	0	0	0	0	0	198	0	0	0	0	0	0	0
OTU_509	0	40	0	0	d__Bacteria; p__Proteobacteria; c__Gammaproteobacteria; o__Enterobacterales; f__Enterobacteriaceae; g__Klebsiella	0	0	0	197	0	0	0	0	0	0	0	0	0	0	0	0	0	0	0	0
OTU_510	0	40	0	0	d__Bacteria; p__Firmicutes; c__Clostridia; o__Peptostreptococcales-Tissierellales; f__Peptostreptococcaceae; g__Romboutsia	0	196	0	0	0	0	0	0	0	0	0	0	0	0	0	0	0	0	0	0
OTU_511	0	0	40	0	d__Bacteria; p__Proteobacteria; c__Gammaproteobacteria; o__Burkholderiales; f__Sutterellaceae; g__Sutterella; s__uncultured_bacterium	0	0	0	0	0	0	0	0	0	0	0	0	0	0	0	196	0	0	0	0
OTU_512	0	0	40	0	d__Bacteria; p__Firmicutes; c__Bacilli; o__Erysipelotrichales; f__Erysipelatoclostridiaceae	0	0	0	0	0	0	0	0	0	0	0	0	0	0	0	196	0	0	0	0
OTU_513	0	0	0	39	d__Bacteria; p__Firmicutes; c__Clostridia; o__Lachnospirales; f__Lachnospiraceae; g__Dorea; s__uncultured_bacterium	0	0	0	0	0	0	0	0	195	0	0	0	0	0	0	0	0	0	0	0
OTU_514	0	0	39	0	d__Bacteria; p__Fusobacteriota; c__Fusobacteriia; o__Fusobacteriales; f__Fusobacteriaceae; g__Fusobacterium; s__uncultured_bacterium	0	0	0	0	0	0	0	0	0	0	0	0	0	0	0	0	0	0	0	195
OTU_515	0	39	0	0	d__Bacteria; p__Bacteroidota; c__Bacteroidia; o__Bacteroidales; f__Prevotellaceae; g__Prevotella; s__uncultured_bacterium	194	0	0	0	0	0	0	0	0	0	0	0	0	0	0	0	0	0	0	0
OTU_516	39	0	0	0	d__Bacteria; p__Firmicutes; c__Clostridia; o__Lachnospirales; f__Lachnospiraceae; g__Blautia; s__uncultured_bacterium	0	0	0	0	0	0	0	0	0	0	0	0	0	0	194	0	0	0	0	0
OTU_517	0	0	39	0	d__Bacteria; p__Proteobacteria; c__Gammaproteobacteria; o__Enterobacterales; f__Enterobacteriaceae; g__Klebsiella	0	0	0	0	0	0	0	0	0	0	0	0	0	0	0	0	0	0	143	51
OTU_518	0	32	0	8	d__Bacteria; p__Firmicutes; c__Clostridia; o__Clostridiales; f__Clostridiaceae; g__Clostridium_sensu_stricto_1; s__uncultured_bacterium	0	0	0	0	156	0	0	0	36	0	0	0	0	0	0	0	0	0	0	0
OTU_519	0	0	39	0	d__Bacteria; p__Firmicutes; c__Clostridia; o__Lachnospirales; f__Lachnospiraceae; g__Roseburia; s__uncultured_bacterium	0	0	0	0	0	0	0	0	0	0	0	0	0	0	0	192	0	0	0	0
OTU_520	0	0	39	0	d__Bacteria; p__Proteobacteria; c__Gammaproteobacteria; o__Burkholderiales; f__Sutterellaceae; g__Sutterella; s__uncultured_bacterium	0	0	0	0	0	0	0	0	0	0	0	0	0	0	0	0	0	0	0	192
OTU_521	28	4	7	0	d__Bacteria; p__Bacteroidota; c__Bacteroidia; o__Bacteroidales; f__Bacteroidaceae; g__Bacteroides; s__uncultured_bacterium	0	0	19	0	0	0	0	0	0	0	35	0	0	16	85	0	11	0	0	24
OTU_522	3	0	36	0	d__Bacteria; p__Desulfobacterota; c__Desulfovibrionia; o__Desulfovibrionales; f__Desulfovibrionaceae; g__Bilophila; s__uncultured_bacterium	0	0	0	0	0	0	0	0	0	0	0	12	0	0	0	0	0	0	178	0
OTU_523	0	0	38	0	d__Bacteria; p__Fusobacteriota; c__Fusobacteriia; o__Fusobacteriales; f__Fusobacteriaceae; g__Fusobacterium; s__uncultured_bacterium	0	0	0	0	0	0	0	0	0	0	0	0	0	0	0	0	0	0	0	190
OTU_524	0	0	38	0	d__Bacteria; p__Firmicutes; c__Negativicutes; o__Veillonellales-Selenomonadales; f__Selenomonadaceae; g__Megamonas; s__uncultured_bacterium	0	0	0	0	0	0	0	0	0	0	0	0	0	0	0	0	0	0	0	190
OTU_525	38	0	0	0	d__Bacteria; p__Firmicutes; c__Clostridia; o__Lachnospirales; f__Lachnospiraceae; g__Lachnoclostridium; s__uncultured_bacterium	0	0	0	0	0	0	0	0	0	0	0	0	0	0	189	0	0	0	0	0
OTU_526	0	38	0	0	d__Bacteria; p__Firmicutes; c__Clostridia; o__Lachnospirales; f__Lachnospiraceae; g__Roseburia; s__uncultured_bacterium	0	0	0	0	187	0	0	0	0	0	0	0	0	0	0	0	0	0	0	0
OTU_527	0	0	0	38	d__Bacteria; p__Bacteroidota; c__Bacteroidia; o__Bacteroidales; f__Prevotellaceae; g__Paraprevotella; s__uncultured_bacterium	0	0	0	0	0	0	0	0	187	0	0	0	0	0	0	0	0	0	0	0
OTU_528	0	0	0	38	d__Bacteria; p__Firmicutes; c__Clostridia; o__Lachnospirales; f__Lachnospiraceae; g__[Eubacterium]_hallii_group; s__uncultured_bacterium	0	0	0	0	0	0	0	0	186	0	0	0	0	0	0	0	0	0	0	0
OTU_529	0	0	38	0	d__Bacteria; p__Firmicutes; c__Bacilli; o__Erysipelotrichales; f__Erysipelatoclostridiaceae; g__Catenibacterium; s__uncultured_bacterium	0	0	0	0	0	0	0	0	0	0	0	0	0	0	0	0	0	0	0	186
OTU_530	0	0	33	5	d__Bacteria; p__Bacteroidota; c__Bacteroidia; o__Bacteroidales; f__Prevotellaceae; g__Alloprevotella; s__uncultured_bacterium	0	0	0	0	0	0	0	0	23	0	0	0	0	0	0	162	0	0	0	0
OTU_531	16	3	1	18	d__Bacteria; p__Actinobacteriota; c__Coriobacteriia; o__Coriobacteriales; f__Coriobacteriales_Incertae_Sedis; g__Raoultibacter	0	5	0	7	0	9	0	13	0	67	0	0	7	59	14	0	3	0	0	0
OTU_532	7	17	6	9	d__Bacteria; p__Firmicutes; c__Clostridia; o__Lachnospirales; f__Lachnospiraceae; g__Lachnoclostridium; s__uncultured_bacterium	0	0	0	82	0	0	0	41	0	0	0	0	0	0	31	0	0	0	30	0
OTU_533	0	0	0	37	d__Bacteria; p__Desulfobacterota; c__Desulfovibrionia; o__Desulfovibrionales; f__Desulfovibrionaceae; g__Desulfovibrio	0	0	0	0	0	183	0	0	0	0	0	0	0	0	0	0	0	0	0	0
OTU_534	0	0	37	0	d__Bacteria; p__Bacteroidota; c__Bacteroidia; o__Bacteroidales; f__Prevotellaceae; g__Prevotella; s__uncultured_bacterium	0	0	0	0	0	0	0	0	0	0	0	0	0	0	0	0	0	90	0	93
OTU_535	0	0	31	6	d__Bacteria; p__Firmicutes; c__Bacilli; o__RF39; f__RF39; g__RF39; s__uncultured_bacterium	0	0	0	0	0	0	27	0	0	0	0	0	0	0	0	0	155	0	0	0
OTU_536	0	0	0	37	d__Bacteria; p__Firmicutes; c__Clostridia; o__Oscillospirales; f__Ruminococcaceae; g__Subdoligranulum; s__uncultured_bacterium	0	0	0	0	0	0	0	0	181	0	0	0	0	0	0	0	0	0	0	0
OTU_537	0	0	37	0	d__Bacteria; p__Proteobacteria; c__Gammaproteobacteria; o__Enterobacterales; f__Enterobacteriaceae; g__Enterobacter	0	0	0	0	0	0	0	0	0	0	0	0	0	0	0	0	0	85	73	23
OTU_538	16	0	5	17	d__Bacteria; p__Proteobacteria; c__Gammaproteobacteria; o__Enterobacterales; f__Enterobacteriaceae	0	0	0	0	0	66	16	0	0	0	0	0	0	0	77	21	0	0	0	0
OTU_539	0	0	25	12	d__Bacteria; p__Proteobacteria; c__Alphaproteobacteria; o__Rhizobiales; f__Xanthobacteraceae; g__Bradyrhizobium; s__Bradyrhizobium_sp.	0	0	0	0	0	0	0	0	0	56	0	0	0	0	0	0	0	34	38	50
OTU_540	0	0	36	0	d__Bacteria; p__Bacteroidota; c__Bacteroidia; o__Bacteroidales; f__Prevotellaceae; g__Prevotella; s__uncultured_bacterium	0	0	0	0	0	0	0	0	0	0	0	0	0	0	0	178	0	0	0	0
OTU_541	17	10	2	7	d__Bacteria; p__Firmicutes; c__Clostridia; o__Oscillospirales; f__Oscillospiraceae; g__Flavonifractor; s__uncultured_bacterium	13	22	7	6	0	0	9	24	0	0	41	0	0	9	35	0	0	10	0	0
OTU_542	1	7	11	17	d__Bacteria; p__Firmicutes; c__Clostridia; o__Peptostreptococcales-Tissierellales; f__Anaerovoracaceae; g__Family_XIII_AD3011_group; s__uncultured_organism	0	0	0	0	33	0	0	0	85	0	0	0	0	0	3	34	20	0	0	0
OTU_543	35	0	0	0	d__Bacteria; p__Fusobacteriota; c__Fusobacteriia; o__Fusobacteriales; f__Fusobacteriaceae; g__Fusobacterium; s__uncultured_organism	0	0	0	0	0	0	0	0	0	0	0	0	175	0	0	0	0	0	0	0
OTU_544	0	35	0	0	d__Bacteria; p__Firmicutes; c__Clostridia; o__Lachnospirales; f__Lachnospiraceae; g__Coprococcus	0	0	0	0	174	0	0	0	0	0	0	0	0	0	0	0	0	0	0	0
OTU_545	22	0	5	9	d__Bacteria; p__Firmicutes; c__Clostridia; o__Oscillospirales; f__Oscillospiraceae; g__UCG-003; s__uncultured_bacterium	0	0	0	0	0	0	42	0	0	0	0	0	0	75	34	16	0	0	6	0
OTU_546	35	0	0	0	d__Bacteria; p__Firmicutes; c__Clostridia; o__Clostridia_UCG-014; f__Clostridia_UCG-014; g__Clostridia_UCG-014; s__uncultured_bacterium	0	0	0	0	0	0	0	0	0	0	0	0	0	172	0	0	0	0	0	0
OTU_547	0	0	35	0	d__Bacteria; p__Firmicutes; c__Clostridia; o__Eubacteriales; f__Garciellaceae; g__Irregularibacter; s__uncultured_bacterium	0	0	0	0	0	0	0	0	0	0	0	0	0	0	0	0	0	57	61	54
OTU_548	0	34	0	0	d__Bacteria; p__Desulfobacterota; c__Desulfovibrionia; o__Desulfovibrionales; f__Desulfovibrionaceae; g__Bilophila; s__uncultured_bacterium	0	0	170	0	0	0	0	0	0	0	0	0	0	0	0	0	0	0	0	0
OTU_549	0	0	34	0	d__Bacteria; p__Proteobacteria; c__Gammaproteobacteria; o__Burkholderiales; f__Sutterellaceae; g__Sutterella; s__uncultured_bacterium	0	0	0	0	0	0	0	0	0	0	0	0	0	0	0	170	0	0	0	0
OTU_550	0	0	34	0	d__Bacteria; p__Firmicutes; c__Negativicutes; o__Veillonellales-Selenomonadales; f__Selenomonadaceae; g__Megamonas; s__uncultured_bacterium	0	0	0	0	0	0	0	0	0	0	0	0	0	0	0	0	0	0	0	170
OTU_551	0	34	0	0	d__Bacteria; p__Proteobacteria; c__Gammaproteobacteria; o__Enterobacterales; f__Enterobacteriaceae; g__Escherichia-Shigella	0	169	0	0	0	0	0	0	0	0	0	0	0	0	0	0	0	0	0	0
OTU_552	0	34	0	0	d__Bacteria; p__Firmicutes; c__Clostridia; o__Lachnospirales; f__uncultured; g__uncultured; s__bacterium_enrichment	0	0	0	0	169	0	0	0	0	0	0	0	0	0	0	0	0	0	0	0
OTU_553	7	0	28	0	d__Bacteria; p__Proteobacteria; c__Gammaproteobacteria; o__Enterobacterales; f__Enterobacteriaceae; g__Citrobacter	0	0	0	0	0	0	0	0	0	0	33	0	0	0	0	0	0	136	0	0
OTU_554	34	0	0	0	d__Bacteria; p__Firmicutes; c__Clostridia; o__Oscillospirales; f__Oscillospiraceae; g__UCG-005; s__uncultured_bacterium	0	0	0	0	0	0	0	0	0	0	0	0	0	169	0	0	0	0	0	0
OTU_555	0	0	22	12	d__Bacteria; p__Firmicutes; c__Clostridia; o__Oscillospirales; f__Oscillospiraceae; g__UCG-005; s__uncultured_bacterium	0	0	0	0	0	0	58	0	0	0	0	0	0	0	0	79	0	0	31	0
OTU_556	34	0	0	0	d__Bacteria; p__Firmicutes; c__Bacilli; o__Lactobacillales; f__Leuconostocaceae; g__Weissella; s__Weissella_paramesenteroides	0	0	0	0	0	0	0	0	0	0	0	0	0	0	168	0	0	0	0	0
OTU_557	24	0	0	11	Unassigned	0	0	0	0	0	0	0	51	0	0	0	0	72	44	0	0	0	0	0	0
OTU_558	34	0	0	0	d__Bacteria; p__Firmicutes; c__Bacilli; o__Erysipelotrichales; f__Erysipelatoclostridiaceae	0	0	0	0	0	0	0	0	0	0	167	0	0	0	0	0	0	0	0	0
OTU_559	4	0	30	0	d__Bacteria; p__Firmicutes; c__Clostridia; o__Christensenellales; f__Christensenellaceae; g__Christensenellaceae_R-7_group; s__uncultured_bacterium	0	0	0	0	0	0	0	0	0	0	0	20	0	0	0	3	0	4	138	2
OTU_560	0	0	34	0	d__Bacteria; p__Firmicutes; c__Negativicutes; o__Veillonellales-Selenomonadales; f__Selenomonadaceae; g__Megamonas; s__uncultured_bacterium	0	0	0	0	0	0	0	0	0	0	0	0	0	0	0	0	0	0	0	167
OTU_561	31	2	1	0	d__Bacteria; p__Firmicutes; c__Bacilli; o__Erysipelotrichales; f__Erysipelotrichaceae; g__[Clostridium]_innocuum_group; s__uncultured_bacterium	8	0	0	0	0	0	0	0	0	0	0	0	0	0	155	0	0	0	0	3
OTU_562	0	33	0	0	d__Bacteria; p__Firmicutes; c__Negativicutes; o__Acidaminococcales; f__Acidaminococcaceae; g__Phascolarctobacterium; s__uncultured_bacterium	0	0	0	165	0	0	0	0	0	0	0	0	0	0	0	0	0	0	0	0
OTU_563	0	0	33	0	d__Bacteria; p__Firmicutes; c__Clostridia; o__Oscillospirales; f__Oscillospiraceae; g__UCG-002; s__uncultured_bacterium	0	0	0	0	0	0	0	0	0	0	0	0	0	0	0	38	0	50	77	0
OTU_564	0	0	33	0	d__Bacteria; p__Proteobacteria; c__Gammaproteobacteria; o__Burkholderiales; f__Comamonadaceae; g__Comamonas	0	0	0	0	0	0	0	0	0	0	0	0	0	0	0	0	0	0	165	0
OTU_565	0	33	0	0	d__Bacteria; p__Firmicutes; c__Clostridia; o__Lachnospirales; f__Lachnospiraceae; g__CAG-56; s__uncultured_bacterium	164	0	0	0	0	0	0	0	0	0	0	0	0	0	0	0	0	0	0	0
OTU_566	0	33	0	0	Unassigned	0	0	164	0	0	0	0	0	0	0	0	0	0	0	0	0	0	0	0	0
OTU_567	3	4	1	26	d__Bacteria; p__Bacteroidota; c__Bacteroidia; o__Bacteroidales; f__Marinifilaceae; g__Odoribacter	0	0	0	20	0	0	36	0	0	90	14	0	0	0	0	0	0	0	4	0
OTU_568	0	33	0	0	d__Bacteria; p__Firmicutes; c__Clostridia; o__Oscillospirales; f__Ruminococcaceae; g__Subdoligranulum; s__uncultured_bacterium	0	0	0	164	0	0	0	0	0	0	0	0	0	0	0	0	0	0	0	0
OTU_569	0	0	33	0	d__Bacteria; p__Firmicutes; c__Negativicutes; o__Veillonellales-Selenomonadales; f__Selenomonadaceae; g__Mitsuokella; s__uncultured_bacterium	0	0	0	0	0	0	0	0	0	0	0	0	0	0	0	0	0	0	163	0
OTU_570	0	0	33	0	d__Bacteria; p__Proteobacteria; c__Gammaproteobacteria; o__Oceanospirillales; f__Halomonadaceae; g__Halomonas	0	0	0	0	0	0	0	0	0	0	0	0	0	0	0	0	0	52	51	59
OTU_571	0	33	0	0	d__Bacteria; p__Actinobacteriota; c__Coriobacteriia; o__Coriobacteriales; f__Eggerthellaceae; g__Eggerthella	0	161	0	0	0	0	0	0	0	0	0	0	0	0	0	0	0	0	0	0
OTU_572	13	3	3	15	d__Bacteria; p__Firmicutes; c__Clostridia; o__Christensenellales; f__Christensenellaceae; g__Christensenellaceae_R-7_group; s__uncultured_bacterium	0	0	0	15	0	0	72	0	0	0	0	62	0	0	0	0	12	0	0	0
OTU_573	0	22	6	6	d__Bacteria; p__Firmicutes; c__Clostridia; o__Lachnospirales; f__Lachnospiraceae; g__Roseburia; s__uncultured_bacterium	0	0	0	0	106	0	0	0	26	0	0	0	0	0	0	0	0	29	0	0
OTU_574	26	0	7	0	d__Bacteria; p__Proteobacteria; c__Gammaproteobacteria; o__Pasteurellales; f__Pasteurellaceae; g__Haemophilus; s__uncultured_bacterium	0	0	0	0	0	0	0	0	0	0	0	0	0	128	0	33	0	0	0	0
OTU_575	0	0	12	21	d__Bacteria; p__Actinobacteriota; c__Coriobacteriia; o__Coriobacteriales; f__Eggerthellaceae; g__Senegalimassilia; s__uncultured_bacterium	0	0	0	0	0	0	0	0	0	104	0	0	0	0	0	0	0	0	56	0
OTU_576	0	8	0	25	d__Bacteria; p__Actinobacteriota; c__Coriobacteriia; o__Coriobacteriales; f__Eggerthellaceae; g__Eggerthella; s__uncultured_bacterium	0	0	0	37	0	0	0	122	0	0	0	0	0	0	0	0	0	0	0	0
OTU_577	32	0	0	0	Unassigned	0	0	0	0	0	0	0	0	0	0	0	0	0	159	0	0	0	0	0	0
OTU_578	0	0	0	32	d__Bacteria; p__Firmicutes; c__Clostridia; o__Lachnospirales; f__Lachnospiraceae; g__Lachnospiraceae_NK4A136_group; s__uncultured_bacterium	0	0	0	0	0	0	157	0	0	0	0	0	0	0	0	0	0	0	0	0
OTU_579	0	0	0	32	d__Bacteria; p__Firmicutes; c__Clostridia; o__Lachnospirales; f__Lachnospiraceae; g__Blautia; s__uncultured_bacterium	0	0	0	0	0	0	0	156	0	0	0	0	0	0	0	0	0	0	0	0
OTU_580	0	31	0	0	d__Bacteria; p__Firmicutes; c__Negativicutes; o__Veillonellales-Selenomonadales; f__Veillonellaceae; g__Dialister; s__uncultured_bacterium	0	155	0	0	0	0	0	0	0	0	0	0	0	0	0	0	0	0	0	0
OTU_581	7	6	2	18	d__Bacteria; p__Bacteroidota; c__Bacteroidia; o__Bacteroidales; f__Marinifilaceae; g__Butyricimonas	0	15	0	0	13	0	86	0	0	0	0	0	0	32	0	0	0	9	0	0
OTU_582	0	0	31	0	d__Bacteria; p__Firmicutes; c__Bacilli; o__RF39; f__RF39; g__RF39; s__uncultured_bacterium	0	0	0	0	0	0	0	0	0	0	0	0	0	0	0	0	146	9	0	0
OTU_583	0	0	31	0	d__Bacteria; p__Firmicutes; c__Bacilli; o__Erysipelotrichales; f__Erysipelotrichaceae; g__Holdemanella; s__uncultured_bacterium	0	0	0	0	0	0	0	0	0	0	0	0	0	0	0	0	0	0	155	0
OTU_584	0	31	0	0	d__Bacteria; p__Proteobacteria; c__Gammaproteobacteria; o__Enterobacterales; f__Enterobacteriaceae; g__Klebsiella; s__Klebsiella_oxytoca	0	0	0	154	0	0	0	0	0	0	0	0	0	0	0	0	0	0	0	0
OTU_585	0	0	31	0	d__Bacteria; p__Firmicutes; c__Clostridia; o__Clostridia_UCG-014; f__Clostridia_UCG-014; g__Clostridia_UCG-014; s__uncultured_bacterium	0	0	0	0	0	0	0	0	0	0	0	0	0	0	0	0	0	0	154	0
OTU_586	0	0	1	30	d__Bacteria; p__Proteobacteria; c__Gammaproteobacteria; o__Burkholderiales; f__Sutterellaceae; g__Sutterella; s__uncultured_bacterium	0	0	0	0	0	41	108	0	0	0	0	0	0	0	0	0	4	0	0	0
OTU_587	31	0	0	0	Unassigned	0	0	0	0	0	0	0	0	0	0	0	153	0	0	0	0	0	0	0	0
OTU_588	9	16	0	6	d__Bacteria; p__Bacteroidota; c__Bacteroidia; o__Bacteroidales; f__Bacteroidaceae; g__Bacteroides	22	55	0	0	0	0	30	0	0	0	45	0	0	0	0	0	0	0	0	0
OTU_589	0	31	0	0	d__Bacteria; p__Firmicutes; c__Clostridia; o__Lachnospirales; f__Lachnospiraceae; g__Lachnospiraceae_NK4A136_group; s__uncultured_bacterium	0	0	0	0	151	0	0	0	0	0	0	0	0	0	0	0	0	0	0	0
OTU_590	0	0	0	31	d__Bacteria; p__Firmicutes; c__Clostridia; o__Peptostreptococcales-Tissierellales; f__Anaerovoracaceae; g__[Eubacterium]_brachy_group; s__uncultured_bacterium	0	0	0	0	0	0	0	0	0	151	0	0	0	0	0	0	0	0	0	0
OTU_591	0	0	31	0	d__Bacteria; p__Bacteroidota; c__Bacteroidia; o__Bacteroidales; f__Prevotellaceae; g__uncultured; s__uncultured_bacterium	0	0	0	0	0	0	0	0	0	0	0	0	0	0	0	151	0	0	0	0
OTU_592	0	0	16	15	d__Bacteria; p__Bacteroidota; c__Bacteroidia; o__Bacteroidales; f__Rikenellaceae; g__Rikenellaceae_RC9_gut_group; s__uncultured_bacterium	0	0	0	0	0	0	0	0	71	0	0	0	0	0	0	79	0	0	0	0
OTU_593	1	0	30	0	d__Bacteria; p__Actinobacteriota; c__Coriobacteriia; o__Coriobacteriales; f__Eggerthellaceae; g__Slackia; s__uncultured_bacterium	0	0	0	0	0	0	0	0	0	0	0	0	0	0	2	15	0	9	123	0
OTU_594	0	27	4	0	d__Bacteria; p__Firmicutes; c__Clostridia; o__Peptostreptococcales-Tissierellales; f__Anaerovoracaceae; g__Mogibacterium; s__uncultured_bacterium	0	132	0	0	0	0	0	0	0	0	0	0	0	0	0	16	0	0	0	0
OTU_595	0	0	5	26	d__Bacteria; p__Firmicutes; c__Clostridia; o__Oscillospirales; f__Ruminococcaceae; g__Ruminococcus; s__uncultured_bacterium	0	0	0	0	0	0	126	0	0	0	0	0	0	0	0	0	22	0	0	0
OTU_596	0	8	6	17	d__Bacteria; p__Cyanobacteria; c__Cyanobacteriia; o__Chloroplast; f__Chloroplast; g__Chloroplast	25	0	0	12	0	0	0	0	4	80	0	0	0	0	0	26	0	0	0	0
OTU_597	0	0	0	30	d__Bacteria; p__Bacteroidota; c__Bacteroidia; o__Bacteroidales; f__Prevotellaceae; g__Prevotella; s__uncultured_bacterium	0	0	0	0	0	0	0	0	146	0	0	0	0	0	0	0	0	0	0	0
OTU_598	30	0	0	0	d__Bacteria; p__Firmicutes; c__Clostridia; o__Clostridiales; f__Clostridiaceae; g__Clostridium_sensu_stricto_1; s__uncultured_bacterium	0	0	0	0	0	0	0	0	0	0	0	0	146	0	0	0	0	0	0	0
OTU_599	0	29	0	0	d__Bacteria; p__Firmicutes; c__Clostridia; o__Lachnospirales; f__Lachnospiraceae; g__Agathobacter; s__uncultured_bacterium	0	145	0	0	0	0	0	0	0	0	0	0	0	0	0	0	0	0	0	0
OTU_600	0	29	0	0	d__Bacteria; p__Firmicutes; c__Clostridia; o__Lachnospirales; f__Lachnospiraceae; g__uncultured; s__uncultured_bacterium	0	0	0	0	145	0	0	0	0	0	0	0	0	0	0	0	0	0	0	0
OTU_601	0	0	4	26	d__Bacteria; p__Verrucomicrobiota; c__Lentisphaeria; o__Victivallales; f__Victivallaceae; g__Victivallis	0	0	0	0	0	73	0	0	0	54	0	0	0	0	0	0	13	5	0	0
OTU_602	0	0	23	6	d__Bacteria; p__Firmicutes; c__Clostridia; o__Oscillospirales; f__Oscillospiraceae; g__UCG-002; s__uncultured_bacterium	0	0	0	0	0	0	30	0	0	0	0	0	0	0	0	109	0	6	0	0
OTU_603	0	23	5	2	d__Bacteria; p__Proteobacteria; c__Gammaproteobacteria; o__Enterobacterales; f__Enterobacteriaceae	0	114	0	0	0	0	0	0	0	8	0	0	0	0	0	0	0	0	22	0
OTU_604	0	0	0	29	d__Bacteria; p__Firmicutes; c__Clostridia; o__Clostridia_UCG-014; f__Clostridia_UCG-014; g__Clostridia_UCG-014; s__uncultured_bacterium	0	0	0	0	0	0	144	0	0	0	0	0	0	0	0	0	0	0	0	0
OTU_605	0	0	0	29	d__Bacteria; p__Proteobacteria; c__Gammaproteobacteria; o__Enterobacterales; f__Enterobacteriaceae; g__Klebsiella; s__Klebsiella_pneumoniae	0	0	0	0	0	0	0	144	0	0	0	0	0	0	0	0	0	0	0	0
OTU_606	29	0	0	0	d__Bacteria; p__Firmicutes; c__Clostridia; o__Lachnospirales; f__Lachnospiraceae; g__Lachnospiraceae_NK4A136_group; s__uncultured_bacterium	0	0	0	0	0	0	0	0	0	0	0	0	0	143	0	0	0	0	0	0
OTU_607	0	1	6	23	d__Bacteria; p__Bacteroidota; c__Bacteroidia; o__Bacteroidales; f__Bacteroidaceae; g__Bacteroides; s__uncultured_bacterium	0	0	2	0	0	10	0	0	102	0	0	0	0	0	0	28	0	0	0	0
OTU_608	0	25	0	4	d__Bacteria; p__Proteobacteria; c__Gammaproteobacteria; o__Enterobacterales; f__Enterobacteriaceae; g__Enterobacter; s__Klebsiella_oxytoca	0	0	0	122	0	0	0	20	0	0	0	0	0	0	0	0	0	0	0	0
OTU_609	13	0	16	0	d__Bacteria; p__Firmicutes; c__Clostridia; o__Lachnospirales; f__Lachnospiraceae; g__Lachnospiraceae_NK4A136_group; s__uncultured_bacterium	0	0	0	0	0	0	0	0	0	0	0	0	0	0	63	0	79	0	0	0
OTU_610	0	29	0	0	d__Bacteria; p__Bacteroidota; c__Bacteroidia; o__Bacteroidales; f__Prevotellaceae; g__Prevotella; s__uncultured_bacterium	141	0	0	0	0	0	0	0	0	0	0	0	0	0	0	0	0	0	0	0
OTU_611	0	29	0	0	d__Bacteria; p__Firmicutes; c__Clostridia; o__Lachnospirales; f__Lachnospiraceae; g__Agathobacter; s__uncultured_bacterium	0	141	0	0	0	0	0	0	0	0	0	0	0	0	0	0	0	0	0	0
OTU_612	0	26	3	0	d__Bacteria; p__Firmicutes; c__Clostridia; o__Oscillospirales; f__Ruminococcaceae; g__Ruminococcus	0	0	0	0	130	0	0	0	0	0	0	0	0	0	0	11	0	0	0	0
OTU_613	2	0	0	27	d__Bacteria; p__Firmicutes; c__Clostridia; o__Lachnospirales; f__Lachnospiraceae; g__[Eubacterium]_xylanophilum_group; s__uncultured_bacterium	0	0	0	0	0	0	135	0	0	0	0	6	0	0	0	0	0	0	0	0
OTU_614	0	9	8	12	d__Bacteria; p__Proteobacteria; c__Gammaproteobacteria; o__Enterobacterales; f__Enterobacteriaceae	0	44	0	0	0	0	56	0	0	0	0	0	0	0	0	40	0	0	0	0
OTU_615	28	0	0	0	d__Bacteria; p__Proteobacteria; c__Gammaproteobacteria; o__Enterobacterales; f__Enterobacteriaceae	0	0	0	0	0	0	0	0	0	0	0	0	0	0	140	0	0	0	0	0
OTU_616	0	0	28	0	d__Bacteria; p__Firmicutes; c__Clostridia; o__Clostridiales; f__Clostridiaceae; g__Clostridium_sensu_stricto_1	0	0	0	0	0	0	0	0	0	0	0	0	0	0	0	0	140	0	0	0
OTU_617	0	0	28	0	d__Bacteria; p__Desulfobacterota; c__Desulfovibrionia; o__Desulfovibrionales; f__Desulfovibrionaceae; g__Bilophila; s__uncultured_bacterium	0	0	0	0	0	0	0	0	0	0	0	0	0	0	0	0	0	0	140	0
OTU_618	28	0	0	0	d__Bacteria; p__Desulfobacterota; c__Desulfovibrionia; o__Desulfovibrionales; f__Desulfovibrionaceae; g__Desulfovibrio; s__uncultured_bacterium	0	0	0	0	0	0	0	0	0	0	0	139	0	0	0	0	0	0	0	0
OTU_619	28	0	0	0	Unassigned	0	0	0	0	0	0	0	0	0	0	0	0	139	0	0	0	0	0	0	0
OTU_620	0	0	28	0	d__Bacteria; p__Firmicutes; c__Clostridia; o__Lachnospirales; f__Lachnospiraceae	0	0	0	0	0	0	0	0	0	0	0	0	0	0	0	0	139	0	0	0
OTU_621	0	0	28	0	d__Bacteria; p__Proteobacteria; c__Gammaproteobacteria; o__Oceanospirillales; f__Halomonadaceae; g__Halomonas	0	0	0	0	0	0	0	0	0	0	0	0	0	0	0	0	0	57	45	37
OTU_622	0	0	28	0	d__Bacteria; p__Actinobacteriota; c__Actinobacteria; o__Bifidobacteriales; f__Bifidobacteriaceae; g__Bifidobacterium	0	0	0	0	0	0	0	0	0	0	0	0	0	0	0	0	0	0	0	139
OTU_623	20	0	0	9	d__Bacteria; p__Actinobacteriota; c__Coriobacteriia; o__Coriobacteriales; f__Eggerthellaceae; g__Eggerthella	0	0	0	0	0	3	0	0	39	0	96	0	0	0	0	0	0	0	0	0
OTU_624	0	0	0	28	d__Bacteria; p__Firmicutes; c__Clostridia; o__Lachnospirales; f__Lachnospiraceae; g__Dorea; s__uncultured_bacterium	0	0	0	0	0	0	0	0	0	138	0	0	0	0	0	0	0	0	0	0
OTU_625	28	0	0	0	d__Bacteria; p__Firmicutes; c__Clostridia; o__Lachnospirales; f__Lachnospiraceae; g__Epulopiscium; s__uncultured_bacterium	0	0	0	0	0	0	0	0	0	0	0	0	0	0	138	0	0	0	0	0
OTU_626	0	0	28	0	d__Bacteria; p__Proteobacteria; c__Gammaproteobacteria; o__Pasteurellales; f__Pasteurellaceae; g__Haemophilus; s__uncultured_bacterium	0	0	0	0	0	0	0	0	0	0	0	0	0	0	0	0	0	94	9	35
OTU_627	0	0	28	0	d__Bacteria; p__Firmicutes; c__Negativicutes; o__Veillonellales-Selenomonadales; f__Veillonellaceae; g__Dialister; s__uncultured_bacterium	0	0	0	0	0	0	0	0	0	0	0	0	0	0	0	0	0	138	0	0
OTU_628	0	0	0	28	d__Bacteria; p__Bacteroidota; c__Bacteroidia; o__Bacteroidales; f__Prevotellaceae; g__Alloprevotella; s__uncultured_bacterium	0	0	0	0	0	0	0	0	136	0	0	0	0	0	0	0	0	0	0	0
OTU_629	0	0	28	0	d__Bacteria; p__Firmicutes; c__Negativicutes; o__Veillonellales-Selenomonadales; f__Veillonellaceae; g__Dialister; s__uncultured_bacterium	0	0	0	0	0	0	0	0	0	0	0	0	0	0	0	0	0	136	0	0
OTU_630	0	0	0	27	d__Bacteria; p__Firmicutes; c__Clostridia; o__Lachnospirales; f__Lachnospiraceae; g__[Eubacterium]_hallii_group; s__uncultured_bacterium	0	0	0	0	0	135	0	0	0	0	0	0	0	0	0	0	0	0	0	0
OTU_631	27	0	0	0	d__Bacteria; p__Firmicutes; c__Bacilli; o__Erysipelotrichales; f__Erysipelatoclostridiaceae	0	0	0	0	0	0	0	0	0	0	0	0	0	135	0	0	0	0	0	0
OTU_632	27	0	0	0	d__Bacteria; p__Actinobacteriota; c__Coriobacteriia; o__Coriobacteriales; f__Coriobacteriaceae; g__Collinsella; s__uncultured_bacterium	0	0	0	0	0	0	0	0	0	0	0	0	0	0	135	0	0	0	0	0
OTU_633	0	27	0	0	Unassigned	0	0	121	13	0	0	0	0	0	0	0	0	0	0	0	0	0	0	0	0
OTU_634	0	0	0	27	d__Bacteria; p__Bacteroidota; c__Bacteroidia; o__Bacteroidales; f__Bacteroidaceae; g__Bacteroides; s__uncultured_organism	0	0	0	0	0	0	0	134	0	0	0	0	0	0	0	0	0	0	0	0
OTU_635	0	0	27	0	d__Bacteria; p__Firmicutes; c__Bacilli; o__Erysipelotrichales; f__Erysipelatoclostridiaceae; g__Catenibacterium; s__uncultured_bacterium	0	0	0	0	0	0	0	0	0	0	0	0	0	0	0	0	0	0	0	134
OTU_636	7	21	0	0	d__Bacteria; p__Proteobacteria; c__Gammaproteobacteria; o__Enterobacterales; f__Morganellaceae; g__Proteus; s__Proteus_mirabilis	0	0	0	102	0	0	0	0	0	0	0	0	0	0	31	0	0	0	0	0
OTU_637	0	0	19	8	d__Bacteria; p__Firmicutes; c__Clostridia; o__Lachnospirales; f__Lachnospiraceae; g__[Eubacterium]_ventriosum_group; s__uncultured_bacterium	0	0	0	0	0	0	0	0	0	40	0	0	0	0	0	0	0	83	10	0
OTU_638	27	0	0	0	d__Bacteria; p__Firmicutes; c__Clostridia; o__Lachnospirales; f__Lachnospiraceae; g__Lachnospiraceae_UCG-004; s__uncultured_bacterium	0	0	0	0	0	0	0	0	0	0	0	0	0	0	133	0	0	0	0	0
OTU_639	0	0	27	0	d__Bacteria; p__Bacteroidota; c__Bacteroidia; o__Bacteroidales; f__Prevotellaceae; g__Prevotella; s__uncultured_bacterium	0	0	0	0	0	0	0	0	0	0	0	0	0	0	0	0	0	69	0	64
OTU_640	0	0	0	27	d__Bacteria; p__Firmicutes; c__Clostridia; o__Clostridia_UCG-014; f__Clostridia_UCG-014; g__Clostridia_UCG-014; s__uncultured_bacterium	0	0	0	0	0	0	132	0	0	0	0	0	0	0	0	0	0	0	0	0
OTU_641	27	0	0	0	d__Bacteria; p__Firmicutes; c__Clostridia; o__Lachnospirales; f__Lachnospiraceae; g__Lachnoclostridium; s__uncultured_bacterium	0	0	0	0	0	0	0	0	0	0	132	0	0	0	0	0	0	0	0	0
OTU_642	27	0	0	0	d__Bacteria; p__Fusobacteriota; c__Fusobacteriia; o__Fusobacteriales; f__Fusobacteriaceae; g__Fusobacterium; s__uncultured_bacterium	0	0	0	0	0	0	0	0	0	0	0	0	132	0	0	0	0	0	0	0
OTU_643	0	0	27	0	d__Bacteria; p__Bacteroidota; c__Bacteroidia; o__Bacteroidales; f__Prevotellaceae; g__Prevotella; s__uncultured_bacterium	0	0	0	0	0	0	0	0	0	0	0	0	0	0	0	132	0	0	0	0
OTU_644	0	0	24	3	d__Bacteria; p__Bacteroidota; c__Bacteroidia; o__Bacteroidales; f__Barnesiellaceae; g__Barnesiella; s__uncultured_bacterium	0	0	0	0	0	11	0	0	0	0	0	0	0	0	0	0	0	0	120	0
OTU_645	0	0	0	27	d__Bacteria; p__Fusobacteriota; c__Fusobacteriia; o__Fusobacteriales; f__Fusobacteriaceae; g__Fusobacterium	0	0	0	0	0	0	0	131	0	0	0	0	0	0	0	0	0	0	0	0
OTU_646	27	0	0	0	d__Bacteria; p__Proteobacteria; c__Gammaproteobacteria	0	0	0	0	0	0	0	0	0	0	131	0	0	0	0	0	0	0	0	0
OTU_647	0	6	20	0	d__Bacteria; p__Firmicutes; c__Bacilli; o__Erysipelotrichales; f__Erysipelotrichaceae; g__Holdemanella; s__uncultured_bacterium	0	0	0	0	30	0	0	0	0	0	0	0	0	0	0	0	100	0	0	0
OTU_648	26	0	0	0	d__Bacteria; p__Firmicutes; c__Clostridia; o__Oscillospirales	0	0	0	0	0	0	0	0	0	0	0	0	0	130	0	0	0	0	0	0
OTU_649	0	0	26	0	d__Bacteria; p__Firmicutes; c__Clostridia; o__Oscillospirales; f__Ruminococcaceae; g__Subdoligranulum; s__uncultured_bacterium	0	0	0	0	0	0	0	0	0	0	0	0	0	0	0	130	0	0	0	0
OTU_650	13	9	4	2	d__Bacteria; p__Firmicutes; c__Bacilli; o__Lactobacillales; f__Enterococcaceae; g__Enterococcus; s__Enterococcus_faecalis	0	42	0	0	0	0	7	0	0	0	0	0	0	0	63	14	0	0	0	3
OTU_651	26	0	0	0	d__Bacteria; p__Proteobacteria; c__Gammaproteobacteria; o__Enterobacterales; f__Enterobacteriaceae	0	0	0	0	0	0	0	0	0	0	0	0	0	0	128	0	0	0	0	0
OTU_652	0	0	26	0	d__Bacteria; p__Firmicutes; c__Clostridia; o__Lachnospirales; f__Lachnospiraceae; g__Lachnospiraceae_NK4A136_group; s__uncultured_bacterium	0	0	0	0	0	0	0	0	0	0	0	0	0	0	0	0	0	0	128	0
OTU_653	0	26	0	0	d__Bacteria; p__Proteobacteria; c__Gammaproteobacteria; o__Burkholderiales; f__Sutterellaceae; g__Sutterella; s__uncultured_bacterium	0	0	0	0	127	0	0	0	0	0	0	0	0	0	0	0	0	0	0	0
OTU_654	0	0	0	26	d__Bacteria; p__Firmicutes; c__Bacilli; o__Erysipelotrichales; f__Erysipelatoclostridiaceae	0	0	0	0	0	0	0	127	0	0	0	0	0	0	0	0	0	0	0	0
OTU_655	0	20	2	4	d__Bacteria; p__Firmicutes; c__Clostridia; o__Lachnospirales; f__Lachnospiraceae; g__Marvinbryantia; s__uncultured_bacterium	32	0	0	0	64	0	0	0	20	0	0	0	0	0	0	0	0	10	0	0
OTU_656	0	0	26	0	d__Bacteria; p__Firmicutes; c__Clostridia; o__Oscillospirales; f__Butyricicoccaceae; g__Butyricicoccus; s__uncultured_bacterium	0	0	0	0	0	0	0	0	0	0	0	0	0	0	0	0	0	62	0	64
OTU_657	0	0	26	0	d__Bacteria; p__Bacteroidota; c__Bacteroidia; o__Bacteroidales; f__Prevotellaceae; g__Prevotella; s__uncultured_bacterium	0	0	0	0	0	0	0	0	0	0	0	0	0	0	0	0	0	61	0	65
OTU_658	12	3	11	0	d__Bacteria; p__Firmicutes; c__Clostridia; o__Lachnospirales; f__Lachnospiraceae; g__Howardella; s__uncultured_bacterium	13	0	0	0	0	0	0	0	0	0	0	52	7	0	0	35	0	0	18	0
OTU_659	0	18	6	3	d__Bacteria; p__Firmicutes; c__Clostridia; o__Lachnospirales; f__Lachnospiraceae; g__Lachnospiraceae_NK4A136_group; s__uncultured_bacterium	0	0	0	0	87	0	0	0	0	12	0	0	0	0	0	26	0	0	0	0
OTU_660	25	0	0	0	d__Bacteria; p__Firmicutes; c__Clostridia; o__Oscillospirales; f__Ruminococcaceae; g__Faecalibacterium; s__uncultured_bacterium	0	0	0	0	0	0	0	0	0	0	0	0	125	0	0	0	0	0	0	0
OTU_661	25	0	0	0	d__Bacteria; p__Firmicutes; c__Clostridia; o__Lachnospirales; f__Lachnospiraceae; g__Coprococcus; s__uncultured_bacterium	0	0	0	0	0	0	0	0	0	0	0	0	125	0	0	0	0	0	0	0
OTU_662	7	3	10	6	d__Bacteria; p__Firmicutes; c__Clostridia; o__Lachnospirales; f__Lachnospiraceae	0	0	0	0	15	20	0	0	7	0	0	0	0	22	13	0	0	47	0	0
OTU_663	0	14	2	10	d__Bacteria; p__Bacteroidota; c__Bacteroidia; o__Bacteroidales; f__Bacteroidaceae; g__Bacteroides; s__uncultured_bacterium	0	0	0	0	67	0	0	0	8	39	0	0	0	0	0	0	0	9	0	0
OTU_664	0	0	0	25	d__Bacteria; p__Firmicutes; c__Clostridia; o__Clostridiales; f__Clostridiaceae; g__Clostridium_sensu_stricto_1; s__uncultured_bacterium	0	0	0	0	0	123	0	0	0	0	0	0	0	0	0	0	0	0	0	0
OTU_665	0	0	11	14	d__Bacteria; p__Firmicutes; c__Clostridia; o__Lachnospirales; f__Lachnospiraceae; g__uncultured; s__uncultured_bacterium	0	0	0	0	0	0	69	0	0	0	0	0	0	0	0	54	0	0	0	0
OTU_666	25	0	0	0	d__Bacteria; p__Bacteroidota; c__Bacteroidia; o__Bacteroidales; f__Bacteroidaceae; g__Bacteroides; s__uncultured_bacterium	0	0	0	0	0	0	0	0	0	0	0	0	0	123	0	0	0	0	0	0
OTU_667	0	0	0	25	d__Bacteria; p__Bacteroidota; c__Bacteroidia; o__Bacteroidales; f__Prevotellaceae; g__Prevotella; s__uncultured_bacterium	0	0	0	0	0	122	0	0	0	0	0	0	0	0	0	0	0	0	0	0
OTU_668	0	0	0	25	d__Bacteria; p__Campilobacterota; c__Campylobacteria; o__Campylobacterales; f__Helicobacteraceae; g__Helicobacter; s__Helicobacter_pylori	0	0	0	0	0	0	3	119	0	0	0	0	0	0	0	0	0	0	0	0
OTU_669	0	0	0	25	d__Bacteria; p__Firmicutes; c__Clostridia; o__Lachnospirales; f__Lachnospiraceae; g__Sellimonas; s__uncultured_bacterium	0	0	0	0	0	0	0	0	0	122	0	0	0	0	0	0	0	0	0	0
OTU_670	0	0	0	25	d__Bacteria; p__Firmicutes; c__Negativicutes; o__Veillonellales-Selenomonadales; f__Veillonellaceae; g__Megasphaera; s__uncultured_bacterium	0	0	0	0	0	0	0	0	0	122	0	0	0	0	0	0	0	0	0	0
OTU_671	25	0	0	0	d__Bacteria; p__Proteobacteria; c__Gammaproteobacteria; o__Burkholderiales; f__Sutterellaceae; g__Sutterella; s__uncultured_bacterium	0	0	0	0	0	0	0	0	0	0	0	0	122	0	0	0	0	0	0	0
OTU_672	0	0	25	0	d__Bacteria; p__Firmicutes; c__Clostridia; o__Peptostreptococcales-Tissierellales; f__Peptostreptococcaceae; g__Terrisporobacter; s__uncultured_bacterium	0	0	0	0	0	0	0	0	0	0	0	0	0	0	0	0	122	0	0	0
OTU_673	0	0	25	0	d__Bacteria; p__Bacteroidota; c__Bacteroidia; o__Bacteroidales; f__Prevotellaceae; g__Prevotella; s__uncultured_bacterium	0	0	0	0	0	0	0	0	0	0	0	0	0	0	0	0	0	0	0	122
OTU_674	0	25	0	0	Unassigned	0	0	121	0	0	0	0	0	0	0	0	0	0	0	0	0	0	0	0	0
OTU_675	0	25	0	0	d__Bacteria; p__Firmicutes; c__Clostridia; o__Lachnospirales; f__Lachnospiraceae; g__Coprococcus; s__uncultured_bacterium	0	0	0	0	121	0	0	0	0	0	0	0	0	0	0	0	0	0	0	0
OTU_676	0	0	0	25	d__Bacteria; p__Firmicutes; c__Clostridia; o__Oscillospirales; f__Ruminococcaceae; g__Subdoligranulum; s__uncultured_bacterium	0	0	0	0	0	0	0	121	0	0	0	0	0	0	0	0	0	0	0	0
OTU_677	0	24	0	0	d__Bacteria; p__Firmicutes; c__Clostridia; o__Lachnospirales; f__Lachnospiraceae	120	0	0	0	0	0	0	0	0	0	0	0	0	0	0	0	0	0	0	0
OTU_678	0	24	0	0	d__Bacteria; p__Proteobacteria; c__Gammaproteobacteria; o__Enterobacterales; f__Enterobacteriaceae; g__Enterobacter	0	0	0	120	0	0	0	0	0	0	0	0	0	0	0	0	0	0	0	0
OTU_679	24	0	0	0	d__Bacteria; p__Firmicutes; c__Clostridia; o__Lachnospirales; f__Lachnospiraceae	0	0	0	0	0	0	0	0	0	0	0	0	0	0	120	0	0	0	0	0
OTU_680	0	0	24	0	d__Bacteria; p__Bacteroidota; c__Bacteroidia; o__Bacteroidales; f__Prevotellaceae; g__Prevotella; s__uncultured_bacterium	0	0	0	0	0	0	0	0	0	0	0	0	0	0	0	0	0	0	0	120
OTU_681	0	24	0	0	d__Bacteria; p__Bacteroidota; c__Bacteroidia; o__Bacteroidales; f__Tannerellaceae; g__Parabacteroides	0	0	0	0	119	0	0	0	0	0	0	0	0	0	0	0	0	0	0	0
OTU_682	0	0	0	24	d__Bacteria; p__Firmicutes; c__Clostridia; o__Lachnospirales; f__Lachnospiraceae; g__Lachnospiraceae_NK3A20_group; s__uncultured_bacterium	0	0	0	0	0	119	0	0	0	0	0	0	0	0	0	0	0	0	0	0
OTU_683	16	0	0	8	d__Bacteria; p__Actinobacteriota; c__Actinobacteria; o__Actinomycetales; f__Actinomycetaceae; g__Actinomyces	0	0	0	0	0	0	0	0	0	40	0	0	0	0	79	0	0	0	0	0
OTU_684	24	0	0	0	d__Bacteria; p__Fusobacteriota; c__Fusobacteriia; o__Fusobacteriales; f__Fusobacteriaceae; g__Cetobacterium; s__uncultured_bacterium	0	0	0	0	0	0	0	0	0	0	27	0	0	0	92	0	0	0	0	0
OTU_685	24	0	0	0	d__Bacteria; p__Verrucomicrobiota; c__Verrucomicrobiae; o__Verrucomicrobiales; f__Akkermansiaceae; g__Akkermansia; s__uncultured_bacterium	0	0	0	0	0	0	0	0	0	0	0	0	0	119	0	0	0	0	0	0
OTU_686	0	17	3	5	d__Bacteria; p__Firmicutes; c__Clostridia; o__Lachnospirales; f__Lachnospiraceae; g__[Ruminococcus]_torques_group; s__uncultured_bacterium	0	52	0	0	32	0	0	0	23	0	0	0	0	0	0	11	0	0	0	0
OTU_687	0	24	0	0	d__Bacteria; p__Proteobacteria; c__Gammaproteobacteria; o__Enterobacterales; f__Enterobacteriaceae; g__Escherichia-Shigella	0	118	0	0	0	0	0	0	0	0	0	0	0	0	0	0	0	0	0	0
OTU_688	0	0	0	24	d__Bacteria; p__Firmicutes; c__Clostridia; o__Lachnospirales; f__Lachnospiraceae; g__[Eubacterium]_eligens_group	0	0	0	0	0	0	0	0	118	0	0	0	0	0	0	0	0	0	0	0
OTU_689	0	0	24	0	d__Bacteria; p__Firmicutes; c__Negativicutes; o__Veillonellales-Selenomonadales; f__Selenomonadaceae; g__Megamonas; s__uncultured_bacterium	0	0	0	0	0	0	0	0	0	0	0	0	0	0	0	0	0	0	0	118
OTU_690	0	24	0	0	d__Bacteria; p__Firmicutes; c__Clostridia; o__Lachnospirales; f__Lachnospiraceae; g__Dorea; s__uncultured_bacterium	117	0	0	0	0	0	0	0	0	0	0	0	0	0	0	0	0	0	0	0
OTU_691	0	24	0	0	d__Bacteria; p__Bacteroidota; c__Bacteroidia; o__Bacteroidales; f__Prevotellaceae; g__Alloprevotella; s__uncultured_bacterium	0	0	0	0	117	0	0	0	0	0	0	0	0	0	0	0	0	0	0	0
OTU_692	0	0	15	10	d__Bacteria; p__Firmicutes; c__Clostridia; o__Lachnospirales; f__Lachnospiraceae; g__uncultured; s__uncultured_bacterium	0	0	0	0	0	17	0	0	29	0	0	0	0	0	0	0	0	31	0	40
OTU_693	24	0	0	0	d__Bacteria; p__Firmicutes; c__Clostridia; o__Lachnospirales; f__Lachnospiraceae; g__Coprococcus; s__uncultured_bacterium	0	0	0	0	0	0	0	0	0	0	0	0	117	0	0	0	0	0	0	0
OTU_694	17	6	2	0	d__Bacteria; p__Firmicutes; c__Clostridia; o__Lachnospirales; f__Lachnospiraceae; g__Blautia; s__uncultured_bacterium	0	0	28	0	0	0	0	0	0	0	64	0	18	0	0	0	0	6	0	0
OTU_695	0	16	4	5	d__Bacteria; p__Firmicutes; c__Clostridia; o__Lachnospirales; f__Lachnospiraceae; g__Lachnospiraceae_NK4A136_group	0	0	0	0	77	22	0	0	0	0	0	0	0	0	0	17	0	0	0	0
OTU_696	0	0	0	24	d__Bacteria; p__Firmicutes; c__Clostridia; o__Lachnospirales; f__Lachnospiraceae; g__Sellimonas; s__uncultured_bacterium	0	0	0	0	0	69	0	0	0	47	0	0	0	0	0	0	0	0	0	0
OTU_697	0	0	24	0	d__Bacteria; p__Firmicutes; c__Negativicutes; o__Veillonellales-Selenomonadales; f__Veillonellaceae; g__Dialister; s__uncultured_bacterium	0	0	0	0	0	0	0	0	0	0	0	0	0	0	0	0	0	116	0	0
OTU_698	9	9	3	4	d__Bacteria; p__Bacteroidota; c__Bacteroidia; o__Bacteroidales; f__Rikenellaceae; g__Alistipes; s__uncultured_bacterium	5	0	3	0	34	0	17	0	0	0	0	0	0	0	43	0	13	0	0	0
OTU_699	9	0	9	6	d__Bacteria; p__Firmicutes; c__Negativicutes; o__Veillonellales-Selenomonadales; f__Selenomonadaceae; g__Megamonas; s__uncultured_bacterium	0	0	0	0	0	13	0	0	16	0	0	0	0	0	42	0	35	0	9	0
OTU_700	0	0	10	14	d__Bacteria; p__Firmicutes; c__Clostridia; o__Oscillospirales; f__Ruminococcaceae; g__uncultured; s__uncultured_bacterium	0	0	0	0	0	0	67	0	0	2	0	0	0	0	0	46	0	0	0	0
OTU_701	23	0	0	0	d__Bacteria; p__Proteobacteria; c__Gammaproteobacteria; o__Enterobacterales; f__Enterobacteriaceae; g__Escherichia-Shigella; s__uncultured_bacterium	0	0	0	0	0	0	0	0	0	0	115	0	0	0	0	0	0	0	0	0
OTU_702	23	0	0	0	d__Bacteria; p__Proteobacteria; c__Gammaproteobacteria; o__Burkholderiales; f__Sutterellaceae; g__Sutterella; s__uncultured_bacterium	0	0	0	0	0	0	0	0	0	0	0	0	115	0	0	0	0	0	0	0
OTU_703	0	23	0	0	d__Bacteria; p__Firmicutes; c__Clostridia; o__Lachnospirales; f__Lachnospiraceae	0	0	0	0	114	0	0	0	0	0	0	0	0	0	0	0	0	0	0	0
OTU_704	3	13	3	6	d__Bacteria; p__Bacteroidota; c__Bacteroidia; o__Bacteroidales; f__Marinifilaceae; g__Odoribacter; s__Odoribacter_splanchnicus	0	0	6	0	55	26	0	0	0	0	0	0	0	15	0	0	0	11	0	0
OTU_705	23	0	0	0	Unassigned	0	0	0	0	0	0	0	0	0	0	0	113	0	0	0	0	0	0	0	0
OTU_706	0	0	23	0	d__Bacteria; p__Firmicutes; c__Negativicutes; o__Veillonellales-Selenomonadales; f__Veillonellaceae; g__Megasphaera	0	0	0	0	0	0	0	0	0	0	0	0	0	0	0	0	0	0	113	0
OTU_707	0	23	0	0	d__Bacteria; p__Proteobacteria; c__Gammaproteobacteria; o__Enterobacterales; f__Enterobacteriaceae; g__Enterobacter	0	0	0	112	0	0	0	0	0	0	0	0	0	0	0	0	0	0	0	0
OTU_708	0	0	0	23	d__Bacteria; p__Firmicutes; c__Clostridia; o__Clostridiales; f__Clostridiaceae; g__Clostridium_sensu_stricto_1; s__uncultured_bacterium	0	0	0	0	0	112	0	0	0	0	0	0	0	0	0	0	0	0	0	0
OTU_709	0	0	23	0	d__Bacteria; p__Firmicutes; c__Clostridia; o__Oscillospirales; f__Ruminococcaceae	0	0	0	0	0	0	0	0	0	0	0	0	0	0	0	0	112	0	0	0
OTU_710	0	0	23	0	d__Bacteria; p__Firmicutes; c__Clostridia; o__Oscillospirales; f__Ruminococcaceae; g__Faecalibacterium; s__uncultured_bacterium	0	0	0	0	0	0	0	0	0	0	0	0	0	0	0	111	0	0	0	0
OTU_711	16	7	0	0	d__Bacteria; p__Proteobacteria; c__Gammaproteobacteria; o__Enterobacterales; f__Enterobacteriaceae; g__Citrobacter	32	0	0	0	0	0	0	0	0	0	62	0	0	16	0	0	0	0	0	0
OTU_712	0	3	20	0	d__Bacteria; p__Firmicutes; c__Bacilli; o__Lactobacillales; f__Streptococcaceae; g__Streptococcus; s__uncultured_organism	12	0	0	0	0	0	0	0	0	0	0	0	0	0	0	98	0	0	0	0
OTU_713	0	0	0	22	d__Bacteria; p__Firmicutes; c__Clostridia; o__Oscillospirales; f__Ruminococcaceae; g__Faecalibacterium; s__uncultured_bacterium	0	0	0	0	0	0	110	0	0	0	0	0	0	0	0	0	0	0	0	0
OTU_714	0	0	0	22	d__Bacteria; p__Proteobacteria; c__Gammaproteobacteria; o__Enterobacterales; f__Enterobacteriaceae; g__Escherichia-Shigella; s__uncultured_bacterium	0	0	0	0	0	0	0	110	0	0	0	0	0	0	0	0	0	0	0	0
OTU_715	22	0	0	0	Unassigned	0	0	0	0	0	0	0	0	0	0	51	0	59	0	0	0	0	0	0	0
OTU_716	0	0	22	0	d__Bacteria; p__Firmicutes; c__Clostridia; o__Oscillospirales; f__Oscillospiraceae; g__UCG-005; s__uncultured_bacterium	0	0	0	0	0	0	0	0	0	0	0	0	0	0	0	0	0	49	61	0
OTU_717	0	0	22	0	d__Bacteria; p__Firmicutes; c__Negativicutes; o__Veillonellales-Selenomonadales; f__Veillonellaceae; g__Dialister; s__uncultured_bacterium	0	0	0	0	0	0	0	0	0	0	0	0	0	0	0	0	0	110	0	0
OTU_718	0	0	22	0	d__Bacteria; p__Firmicutes; c__Clostridia; o__Clostridia_UCG-014; f__Clostridia_UCG-014; g__Clostridia_UCG-014; s__uncultured_bacterium	0	0	0	0	0	0	0	0	0	0	0	0	0	0	0	0	0	0	110	0
OTU_719	0	0	22	0	d__Bacteria; p__Firmicutes; c__Negativicutes; o__Veillonellales-Selenomonadales; f__Veillonellaceae; g__Dialister; s__uncultured_bacterium	0	0	0	0	0	0	0	0	0	0	0	0	0	0	0	0	0	0	0	110
OTU_720	0	22	0	0	Unassigned	0	109	0	0	0	0	0	0	0	0	0	0	0	0	0	0	0	0	0	0
OTU_721	0	22	0	0	d__Bacteria; p__Proteobacteria; c__Gammaproteobacteria; o__Enterobacterales; f__Enterobacteriaceae	0	109	0	0	0	0	0	0	0	0	0	0	0	0	0	0	0	0	0	0
OTU_722	0	22	0	0	d__Bacteria; p__Firmicutes	0	0	109	0	0	0	0	0	0	0	0	0	0	0	0	0	0	0	0	0
OTU_723	17	0	6	0	d__Bacteria; p__Bacteroidota; c__Bacteroidia; o__Bacteroidales; f__Bacteroidaceae; g__Bacteroides	0	0	0	0	0	0	0	0	0	0	83	0	0	0	0	0	0	26	0	0
OTU_724	0	0	22	0	d__Bacteria; p__Firmicutes; c__Clostridia; o__Proteinivoracales; f__uncultured; g__uncultured; s__uncultured_bacterium	0	0	0	0	0	0	0	0	0	0	0	0	0	0	0	0	0	52	30	27
OTU_725	0	0	22	0	d__Bacteria; p__Firmicutes; c__Negativicutes; o__Veillonellales-Selenomonadales; f__Veillonellaceae; g__Dialister; s__uncultured_bacterium	0	0	0	0	0	0	0	0	0	0	0	0	0	0	0	0	0	0	109	0
OTU_726	0	22	0	0	d__Bacteria; p__Firmicutes; c__Clostridia; o__Lachnospirales; f__Lachnospiraceae; g__Blautia; s__uncultured_bacterium	0	0	0	0	108	0	0	0	0	0	0	0	0	0	0	0	0	0	0	0
OTU_727	20	0	2	0	d__Bacteria; p__Firmicutes; c__Clostridia; o__Lachnospirales; f__Lachnospiraceae; g__Blautia; s__uncultured_bacterium	0	0	0	0	0	0	0	0	0	0	82	0	17	0	0	0	0	0	0	9
OTU_728	22	0	0	0	d__Bacteria; p__Firmicutes; c__Clostridia; o__Lachnospirales; f__Lachnospiraceae; g__Blautia; s__uncultured_bacterium	0	0	0	0	0	0	0	0	0	0	0	0	0	108	0	0	0	0	0	0
OTU_729	0	0	22	0	d__Bacteria; p__Proteobacteria; c__Gammaproteobacteria; o__Enterobacterales; f__Enterobacteriaceae; g__Enterobacter	0	0	0	0	0	0	0	0	0	0	0	0	0	0	0	0	0	108	0	0
OTU_730	0	0	22	0	d__Bacteria; p__Firmicutes; c__Clostridia; o__Lachnospirales; f__Lachnospiraceae; g__uncultured; s__uncultured_bacterium	0	0	0	0	0	0	0	0	0	0	0	0	0	0	0	0	0	51	57	0
OTU_731	2	12	0	8	d__Bacteria; p__Actinobacteriota; c__Coriobacteriia; o__Coriobacteriales; f__Coriobacteriales_Incertae_Sedis; g__uncultured	0	0	0	57	0	0	0	0	0	40	0	0	0	0	10	0	0	0	0	0
OTU_732	0	0	0	22	d__Bacteria; p__Firmicutes; c__Clostridia; o__Oscillospirales; f__Oscillospiraceae; g__UCG-003; s__uncultured_bacterium	0	0	0	0	0	0	0	107	0	0	0	0	0	0	0	0	0	0	0	0
OTU_733	0	0	0	22	d__Bacteria; p__Actinobacteriota; c__Coriobacteriia; o__Coriobacteriales; f__Eggerthellaceae; g__Senegalimassilia; s__uncultured_bacterium	0	0	0	0	0	0	0	0	0	107	0	0	0	0	0	0	0	0	0	0
OTU_734	0	0	22	0	d__Bacteria; p__Firmicutes; c__Clostridia; o__Oscillospirales; f__Oscillospiraceae; g__UCG-002; s__uncultured_bacterium	0	0	0	0	0	0	0	0	0	0	0	0	0	0	0	75	0	14	18	0
OTU_735	0	0	0	22	d__Bacteria; p__Actinobacteriota; c__Actinobacteria; o__Actinomycetales; f__Actinomycetaceae; g__Actinomyces	0	0	0	0	0	75	0	0	0	31	0	0	0	0	0	0	0	0	0	0
OTU_736	0	0	0	22	d__Bacteria; p__Proteobacteria; c__Gammaproteobacteria; o__Burkholderiales; f__Sutterellaceae; g__Parasutterella	0	0	0	0	0	0	106	0	0	0	0	0	0	0	0	0	0	0	0	0
OTU_737	0	0	0	22	Unassigned	0	0	0	0	0	0	0	106	0	0	0	0	0	0	0	0	0	0	0	0
OTU_738	0	0	0	22	d__Bacteria; p__Firmicutes; c__Clostridia; o__Peptostreptococcales-Tissierellales; f__Peptostreptococcaceae; g__Romboutsia; s__uncultured_bacterium	0	0	0	0	0	0	0	0	106	0	0	0	0	0	0	0	0	0	0	0
OTU_739	22	0	0	0	d__Bacteria; p__Firmicutes; c__Clostridia; o__Oscillospirales; f__Ruminococcaceae; g__Faecalibacterium; s__uncultured_bacterium	0	0	0	0	0	0	0	0	0	0	106	0	0	0	0	0	0	0	0	0
OTU_740	22	0	0	0	d__Bacteria; p__Bacteroidota; c__Bacteroidia; o__Bacteroidales; f__Tannerellaceae; g__Parabacteroides; s__uncultured_bacterium	0	0	0	0	0	0	0	0	0	0	0	0	0	0	106	0	0	0	0	0
OTU_741	0	0	22	0	d__Bacteria; p__Firmicutes; c__Clostridia; o__Clostridiales; f__Clostridiaceae; g__Clostridium_sensu_stricto_1; s__uncultured_organism	0	0	0	0	0	0	0	0	0	0	0	0	0	0	0	0	106	0	0	0
OTU_742	6	9	0	7	d__Bacteria; p__Proteobacteria; c__Gammaproteobacteria; o__Enterobacterales; f__Enterobacteriaceae	0	0	0	44	0	0	0	31	0	0	0	0	30	0	0	0	0	0	0	0
OTU_743	0	21	0	0	d__Bacteria; p__Firmicutes; c__Clostridia; o__Christensenellales; f__Christensenellaceae; g__Christensenellaceae_R-7_group; s__uncultured_bacterium	0	0	0	0	105	0	0	0	0	0	0	0	0	0	0	0	0	0	0	0
OTU_744	0	0	0	21	d__Bacteria; p__Proteobacteria; c__Gammaproteobacteria; o__Enterobacterales; f__Enterobacteriaceae; g__Klebsiella	0	0	0	0	0	0	0	105	0	0	0	0	0	0	0	0	0	0	0	0
OTU_745	0	0	21	0	d__Bacteria; p__Firmicutes; c__Clostridia; o__Oscillospirales; f__Ruminococcaceae; g__Faecalibacterium; s__uncultured_bacterium	0	0	0	0	0	0	0	0	0	0	0	0	0	0	0	105	0	0	0	0
OTU_746	0	0	21	0	d__Bacteria; p__Firmicutes; c__Clostridia; o__Lachnospirales; f__Lachnospiraceae; g__Lachnospiraceae_NK4A136_group; s__uncultured_bacterium	0	0	0	0	0	0	0	0	0	0	0	0	0	0	0	0	0	0	105	0
OTU_747	0	0	21	0	d__Bacteria; p__Proteobacteria; c__Gammaproteobacteria; o__Burkholderiales; f__Sutterellaceae; g__Sutterella; s__uncultured_bacterium	0	0	0	0	0	0	0	0	0	0	0	0	0	0	0	0	0	0	0	105
OTU_748	0	19	3	0	d__Bacteria; p__Firmicutes; c__Clostridia; o__Clostridia_UCG-014; f__Clostridia_UCG-014; g__Clostridia_UCG-014; s__uncultured_organism	0	93	0	0	0	0	0	0	0	0	0	0	0	0	0	0	0	11	0	0
OTU_749	0	0	0	21	d__Bacteria; p__Bacteroidota; c__Bacteroidia; o__Bacteroidales; f__Prevotellaceae; g__Prevotella; s__uncultured_bacterium	0	0	0	0	0	0	0	0	0	104	0	0	0	0	0	0	0	0	0	0
OTU_750	21	0	0	0	d__Bacteria; p__Proteobacteria; c__Gammaproteobacteria; o__Aeromonadales; f__Succinivibrionaceae; g__Succinivibrio; s__uncultured_bacterium	0	0	0	0	0	0	0	0	0	0	104	0	0	0	0	0	0	0	0	0
OTU_751	0	21	0	0	d__Bacteria; p__Proteobacteria; c__Gammaproteobacteria; o__Enterobacterales; f__Enterobacteriaceae; g__Kluyvera; s__Kluyvera_georgiana	0	0	0	103	0	0	0	0	0	0	0	0	0	0	0	0	0	0	0	0
OTU_752	21	0	0	0	d__Bacteria; p__Firmicutes; c__Clostridia; o__Lachnospirales; f__Lachnospiraceae; g__Blautia; s__uncultured_bacterium	0	0	0	0	0	0	0	0	0	0	0	0	103	0	0	0	0	0	0	0
OTU_753	21	0	0	0	d__Bacteria; p__Fusobacteriota; c__Fusobacteriia; o__Fusobacteriales; f__Fusobacteriaceae; g__Cetobacterium; s__uncultured_bacterium	0	0	0	0	0	0	0	0	0	0	0	0	0	0	103	0	0	0	0	0
OTU_754	0	0	21	0	d__Bacteria; p__Acidobacteriota; c__Acidobacteriae; o__Subgroup_2; f__Subgroup_2; g__Subgroup_2; s__uncultured_bacterium	0	0	0	0	0	0	0	0	0	0	0	0	0	0	0	0	0	26	21	56
OTU_755	0	0	21	0	d__Bacteria; p__Firmicutes; c__Clostridia; o__Lachnospirales; f__Lachnospiraceae; g__Blautia; s__uncultured_bacterium	0	0	0	0	0	0	0	0	0	0	0	0	0	0	0	0	0	103	0	0
OTU_756	0	21	0	0	d__Bacteria; p__Proteobacteria; c__Gammaproteobacteria; o__Burkholderiales; f__Sutterellaceae; g__Sutterella	102	0	0	0	0	0	0	0	0	0	0	0	0	0	0	0	0	0	0	0
OTU_757	11	1	0	10	d__Bacteria; p__Firmicutes; c__Bacilli; o__Erysipelotrichales; f__Erysipelotrichaceae; g__Solobacterium	0	0	0	0	3	22	0	0	0	24	12	0	0	0	41	0	0	0	0	0
OTU_758	21	0	0	0	Unassigned	0	0	0	0	0	0	0	0	0	0	0	0	0	102	0	0	0	0	0	0
OTU_759	21	0	0	0	d__Bacteria; p__Bacteroidota; c__Bacteroidia; o__Bacteroidales; f__Bacteroidaceae; g__Bacteroides; s__uncultured_bacterium	0	0	0	0	0	0	0	0	0	0	0	0	0	0	102	0	0	0	0	0
OTU_760	0	0	21	0	d__Bacteria; p__Firmicutes; c__Clostridia; o__Clostridia_UCG-014; f__Clostridia_UCG-014; g__Clostridia_UCG-014; s__uncultured_bacterium	0	0	0	0	0	0	0	0	0	0	0	0	0	0	0	0	0	98	0	4
OTU_761	0	21	0	0	d__Bacteria; p__Firmicutes; c__Clostridia; o__Lachnospirales; f__Lachnospiraceae; g__Anaerostipes; s__uncultured_bacterium	0	0	101	0	0	0	0	0	0	0	0	0	0	0	0	0	0	0	0	0
OTU_762	0	0	0	21	d__Bacteria; p__Firmicutes; c__Clostridia; o__Lachnospirales; f__Lachnospiraceae; g__Blautia; s__uncultured_bacterium	0	0	0	0	0	0	0	101	0	0	0	0	0	0	0	0	0	0	0	0
OTU_763	0	0	0	21	d__Bacteria; p__Firmicutes; c__Clostridia; o__Lachnospirales; f__Lachnospiraceae; g__Butyrivibrio; s__uncultured_bacterium	0	0	0	0	0	0	0	0	101	0	0	0	0	0	0	0	0	0	0	0
OTU_764	0	0	0	21	d__Bacteria; p__Firmicutes; c__Clostridia; o__Peptostreptococcales-Tissierellales; f__Anaerovoracaceae; g__Family_XIII_UCG-001; s__uncultured_bacterium	0	0	0	0	0	0	0	0	0	101	0	0	0	0	0	0	0	0	0	0
OTU_765	0	0	21	0	d__Bacteria; p__Bacteroidota; c__Bacteroidia; o__Bacteroidales; f__Prevotellaceae; g__Prevotella; s__uncultured_bacterium	0	0	0	0	0	0	0	0	0	0	0	0	0	0	0	0	0	101	0	0
OTU_766	0	20	0	0	d__Bacteria; p__Firmicutes; c__Clostridia; o__Lachnospirales; f__Lachnospiraceae; g__Roseburia; s__uncultured_bacterium	0	0	0	0	100	0	0	0	0	0	0	0	0	0	0	0	0	0	0	0
OTU_767	0	17	2	2	d__Bacteria; p__Firmicutes; c__Negativicutes; o__Veillonellales-Selenomonadales; f__Veillonellaceae; g__Veillonella; s__uncultured_bacterium	0	0	0	0	83	0	7	0	0	0	0	0	0	0	0	0	10	0	0	0
OTU_768	20	0	0	0	d__Bacteria; p__Firmicutes; c__Clostridia; o__Oscillospirales; f__Ruminococcaceae; g__Subdoligranulum; s__uncultured_bacterium	0	0	0	0	0	0	0	0	0	0	0	0	100	0	0	0	0	0	0	0
OTU_769	0	0	20	0	d__Bacteria; p__Firmicutes; c__Bacilli; o__Erysipelotrichales; f__Erysipelotrichaceae; g__Holdemanella; s__uncultured_bacterium	0	0	0	0	0	0	0	0	0	0	0	0	0	0	0	0	100	0	0	0
OTU_770	16	5	0	0	d__Bacteria; p__Firmicutes; c__Bacilli; o__Lactobacillales; f__Lactobacillaceae; g__Pediococcus; s__Pediococcus_acidilactici	0	21	0	0	0	0	0	0	0	0	0	0	0	0	78	0	0	0	0	0
OTU_771	0	0	0	20	d__Bacteria; p__Firmicutes; c__Negativicutes; o__Veillonellales-Selenomonadales; f__Veillonellaceae; g__Megasphaera	0	0	0	0	0	99	0	0	0	0	0	0	0	0	0	0	0	0	0	0
OTU_772	0	0	20	0	d__Bacteria; p__Firmicutes; c__Negativicutes; o__Veillonellales-Selenomonadales; f__Veillonellaceae; g__Dialister; s__uncultured_bacterium	0	0	0	0	0	0	0	0	0	0	0	0	0	0	0	0	0	99	0	0
OTU_773	0	0	20	0	d__Bacteria; p__Firmicutes; c__Clostridia; o__Lachnospirales; f__Lachnospiraceae; g__Roseburia; s__uncultured_bacterium	0	0	0	0	0	0	0	0	0	0	0	0	0	0	0	0	0	0	99	0
OTU_774	2	2	0	16	d__Bacteria; p__Firmicutes; c__Clostridia; o__Oscillospirales; f__Ruminococcaceae; g__Negativibacillus; s__uncultured_bacterium	0	9	0	0	0	32	48	0	0	0	0	0	3	0	6	0	0	0	0	0
OTU_775	0	20	0	0	d__Bacteria; p__Proteobacteria; c__Gammaproteobacteria; o__Enterobacterales; f__Enterobacteriaceae	0	0	0	0	98	0	0	0	0	0	0	0	0	0	0	0	0	0	0	0
OTU_776	20	0	0	0	d__Bacteria; p__Firmicutes; c__Clostridia; o__Clostridia_UCG-014; f__Clostridia_UCG-014; g__Clostridia_UCG-014; s__uncultured_bacterium	0	0	0	0	0	0	0	0	0	0	0	98	0	0	0	0	0	0	0	0
OTU_777	0	0	20	0	d__Bacteria; p__Actinobacteriota; c__Actinobacteria; o__Micrococcales; f__Intrasporangiaceae	0	0	0	0	0	0	0	0	0	0	0	0	0	0	0	0	0	38	30	30
OTU_778	0	20	0	0	d__Bacteria; p__Firmicutes; c__Bacilli; o__Erysipelotrichales; f__Erysipelotrichaceae; g__Holdemanella; s__uncultured_bacterium	0	0	97	0	0	0	0	0	0	0	0	0	0	0	0	0	0	0	0	0
OTU_779	0	20	0	0	d__Bacteria; p__Firmicutes; c__Clostridia; o__Peptostreptococcales-Tissierellales; f__Peptostreptococcaceae; g__Romboutsia	0	0	0	97	0	0	0	0	0	0	0	0	0	0	0	0	0	0	0	0
OTU_780	0	5	6	9	d__Bacteria; p__Firmicutes; c__Clostridia; o__Peptostreptococcales-Tissierellales; f__Anaerovoracaceae; g__Family_XIII_AD3011_group; s__uncultured_organism	0	0	0	0	25	0	7	38	0	0	0	0	0	0	0	0	24	3	0	0
OTU_781	0	20	0	0	Unassigned	0	0	0	0	97	0	0	0	0	0	0	0	0	0	0	0	0	0	0	0
OTU_782	0	0	0	20	d__Bacteria; p__Firmicutes; c__Negativicutes; o__Veillonellales-Selenomonadales; f__Veillonellaceae; g__Dialister; s__uncultured_bacterium	0	0	0	0	0	97	0	0	0	0	0	0	0	0	0	0	0	0	0	0
OTU_783	0	0	0	20	d__Bacteria; p__Firmicutes; c__Clostridia; o__Peptostreptococcales-Tissierellales; f__Anaerovoracaceae; g__[Eubacterium]_nodatum_group; s__uncultured_bacterium	0	0	0	0	0	97	0	0	0	0	0	0	0	0	0	0	0	0	0	0
OTU_784	18	0	3	0	d__Bacteria; p__Firmicutes; c__Clostridia; o__Clostridiales; f__Clostridiaceae; g__Clostridium_sensu_stricto_1; s__uncultured_bacterium	0	0	0	0	0	0	0	0	0	0	12	0	35	39	0	7	4	0	0	0
OTU_785	20	0	0	0	d__Bacteria; p__Firmicutes; c__Clostridia; o__Clostridia_UCG-014; f__Clostridia_UCG-014; g__Clostridia_UCG-014; s__uncultured_bacterium	0	0	0	0	0	0	0	0	0	0	0	97	0	0	0	0	0	0	0	0
OTU_786	20	0	0	0	d__Bacteria; p__Bacteroidota; c__Bacteroidia; o__Bacteroidales; f__Tannerellaceae; g__Parabacteroides; s__uncultured_organism	0	0	0	0	0	0	0	0	0	0	0	0	0	0	97	0	0	0	0	0
OTU_787	0	0	20	0	d__Bacteria; p__Firmicutes; c__Bacilli; o__Erysipelotrichales; f__Erysipelatoclostridiaceae; g__Erysipelotrichaceae_UCG-003; s__uncultured_bacterium	0	0	0	0	0	0	0	0	0	0	0	0	0	0	0	97	0	0	0	0
OTU_788	0	0	20	0	d__Bacteria; p__Acidobacteriota; c__Acidobacteriae; o__Acidobacteriales; f__uncultured; g__uncultured; s__uncultured_bacterium	0	0	0	0	0	0	0	0	0	0	0	0	0	0	0	0	0	33	19	45
OTU_789	0	0	20	0	d__Bacteria; p__Firmicutes; c__Clostridia; o__Proteinivoracales; f__uncultured; g__uncultured	0	0	0	0	0	0	0	0	0	0	0	0	0	0	0	0	0	34	32	31
OTU_790	0	0	20	0	d__Bacteria; p__Firmicutes; c__Clostridia; o__Christensenellales; f__Christensenellaceae; g__Christensenellaceae_R-7_group; s__uncultured_bacterium	0	0	0	0	0	0	0	0	0	0	0	0	0	0	0	0	0	0	14	83
OTU_791	20	0	0	0	d__Bacteria; p__Firmicutes; c__Clostridia; o__Lachnospirales; f__Lachnospiraceae	0	0	0	0	0	0	0	0	0	0	96	0	0	0	0	0	0	0	0	0
OTU_792	20	0	0	0	d__Bacteria; p__Firmicutes; c__Clostridia; o__Lachnospirales; f__Lachnospiraceae; g__Lachnoclostridium; s__uncultured_bacterium	0	0	0	0	0	0	0	0	0	0	0	0	0	96	0	0	0	0	0	0
OTU_793	0	19	0	0	d__Bacteria; p__Firmicutes; c__Clostridia; o__Lachnospirales; f__Lachnospiraceae; g__[Ruminococcus]_gauvreauii_group; s__uncultured_bacterium	95	0	0	0	0	0	0	0	0	0	0	0	0	0	0	0	0	0	0	0
OTU_794	0	12	8	0	d__Bacteria; p__Firmicutes; c__Clostridia; o__Oscillospirales; f__Ruminococcaceae; g__Ruminococcus; s__uncultured_bacterium	0	0	0	0	56	0	0	0	0	0	0	0	0	0	0	0	0	15	19	5
OTU_795	19	0	0	0	d__Bacteria; p__Firmicutes; c__Clostridia; o__Lachnospirales; f__Lachnospiraceae; g__[Ruminococcus]_torques_group	0	0	0	0	0	0	0	0	0	0	0	0	0	95	0	0	0	0	0	0
OTU_796	0	0	19	0	d__Bacteria; p__Firmicutes; c__Clostridia; o__Lachnospirales; f__Lachnospiraceae	0	0	0	0	0	0	0	0	0	0	0	0	0	0	0	0	0	56	0	39
OTU_797	0	0	19	0	d__Bacteria; p__Bacteroidota; c__Bacteroidia; o__Bacteroidales; f__Prevotellaceae; g__Prevotella; s__uncultured_bacterium	0	0	0	0	0	0	0	0	0	0	0	0	0	0	0	0	0	0	0	95
OTU_798	0	9	0	11	d__Bacteria; p__Firmicutes; c__Clostridia; o__Lachnospirales; f__Lachnospiraceae	41	0	0	0	0	0	53	0	0	0	0	0	0	0	0	0	0	0	0	0
OTU_799	19	0	0	0	d__Bacteria; p__Proteobacteria; c__Gammaproteobacteria	0	0	0	0	0	0	0	0	0	0	94	0	0	0	0	0	0	0	0	0
OTU_800	0	0	19	0	d__Bacteria; p__Firmicutes; c__Negativicutes; o__Veillonellales-Selenomonadales; f__Veillonellaceae; g__Dialister; s__uncultured_bacterium	0	0	0	0	0	0	0	0	0	0	0	0	0	0	0	0	0	0	94	0
OTU_801	19	0	0	0	d__Bacteria; p__Firmicutes; c__Bacilli; o__Erysipelotrichales; f__Erysipelatoclostridiaceae; g__Erysipelatoclostridium; s__uncultured_bacterium	0	0	0	0	0	0	0	0	0	0	93	0	0	0	0	0	0	0	0	0
OTU_802	19	0	0	0	d__Bacteria; p__Firmicutes; c__Clostridia; o__Lachnospirales; f__Lachnospiraceae; g__Lachnospiraceae_FCS020_group	0	0	0	0	0	0	0	0	0	0	0	0	0	93	0	0	0	0	0	0
OTU_803	0	19	0	0	d__Bacteria; p__Firmicutes; c__Bacilli; o__Lactobacillales; f__Vagococcaceae; g__Vagococcus	0	92	0	0	0	0	0	0	0	0	0	0	0	0	0	0	0	0	0	0
OTU_804	0	11	8	0	d__Bacteria; p__Desulfobacterota; c__Desulfovibrionia; o__Desulfovibrionales; f__Desulfovibrionaceae; g__Bilophila; s__uncultured_bacterium	0	0	0	0	54	0	0	0	0	0	0	0	0	0	0	0	0	0	38	0
OTU_805	19	0	0	0	d__Bacteria; p__Firmicutes; c__Clostridia; o__Lachnospirales; f__Lachnospiraceae; g__Blautia; s__uncultured_bacterium	0	0	0	0	0	0	0	0	0	0	92	0	0	0	0	0	0	0	0	0
OTU_806	17	0	2	0	d__Bacteria; p__Firmicutes; c__Clostridia; o__Oscillospirales; f__Oscillospiraceae; g__uncultured	0	0	0	0	0	0	0	0	0	0	0	0	0	84	0	0	0	0	0	8
OTU_807	10	5	5	0	d__Bacteria; p__Firmicutes; c__Clostridia; o__Lachnospirales; f__Lachnospiraceae; g__Lachnoclostridium; s__uncultured_bacterium	14	0	0	0	8	0	0	0	0	0	0	0	0	0	46	14	9	0	0	0
OTU_808	10	7	3	0	d__Bacteria; p__Bacteroidota; c__Bacteroidia; o__Bacteroidales; f__Bacteroidaceae; g__Bacteroides; s__uncultured_bacterium	0	31	0	0	0	0	0	0	0	0	0	0	0	0	49	0	0	0	0	11
OTU_809	0	19	0	0	d__Bacteria; p__Firmicutes; c__Clostridia; o__Lachnospirales; f__Lachnospiraceae	0	0	19	0	72	0	0	0	0	0	0	0	0	0	0	0	0	0	0	0
OTU_810	0	19	0	0	d__Bacteria; p__Firmicutes; c__Clostridia; o__Lachnospirales; f__Lachnospiraceae; g__Blautia; s__uncultured_bacterium	0	0	0	0	91	0	0	0	0	0	0	0	0	0	0	0	0	0	0	0
OTU_811	19	0	0	0	d__Bacteria; p__Actinobacteriota; c__Coriobacteriia; o__Coriobacteriales; f__Eggerthellaceae; g__Eggerthella; s__uncultured_bacterium	0	0	0	0	0	0	0	0	0	0	91	0	0	0	0	0	0	0	0	0
OTU_812	19	0	0	0	d__Bacteria; p__Firmicutes; c__Negativicutes; o__Veillonellales-Selenomonadales; f__Veillonellaceae; g__Veillonella; s__uncultured_bacterium	0	0	0	0	0	0	0	0	0	0	0	0	0	0	91	0	0	0	0	0
OTU_813	0	0	19	0	d__Bacteria; p__Proteobacteria; c__Gammaproteobacteria; o__Enterobacterales; f__Enterobacteriaceae; g__Escherichia-Shigella	0	0	0	0	0	0	0	0	0	0	0	0	0	0	0	0	0	0	91	0
OTU_814	0	0	19	0	d__Bacteria; p__Bacteroidota; c__Bacteroidia; o__Bacteroidales; f__Bacteroidaceae; g__Bacteroides; s__uncultured_bacterium	0	0	0	0	0	0	0	0	0	0	0	0	0	0	0	0	0	0	0	91
OTU_815	0	0	19	0	d__Bacteria; p__Firmicutes; c__Negativicutes; o__Veillonellales-Selenomonadales; f__Selenomonadaceae; g__Megamonas; s__uncultured_bacterium	0	0	0	0	0	0	0	0	0	0	0	0	0	0	0	0	0	0	0	91
OTU_816	0	0	19	0	d__Bacteria; p__Firmicutes; c__Negativicutes; o__Veillonellales-Selenomonadales; f__Selenomonadaceae; g__Megamonas; s__uncultured_bacterium	0	0	0	0	0	0	0	0	0	0	0	0	0	0	0	0	0	0	0	91
OTU_817	0	11	5	4	d__Bacteria; p__Firmicutes; c__Clostridia; o__Lachnospirales; f__Lachnospiraceae; g__uncultured	7	0	0	0	45	0	10	0	6	0	0	0	0	0	0	0	0	22	0	0
OTU_818	0	18	0	0	Unassigned	0	0	0	90	0	0	0	0	0	0	0	0	0	0	0	0	0	0	0	0
OTU_819	0	18	0	0	d__Bacteria; p__Firmicutes; c__Clostridia; o__Lachnospirales; f__Lachnospiraceae; g__Lachnospiraceae_NK4A136_group; s__uncultured_bacterium	0	0	0	0	90	0	0	0	0	0	0	0	0	0	0	0	0	0	0	0
OTU_820	8	0	2	9	d__Bacteria; p__Firmicutes; c__Clostridia; o__Clostridiales; f__Clostridiaceae; g__Clostridium_sensu_stricto_1	0	0	0	0	0	15	0	15	0	11	10	0	0	29	0	10	0	0	0	0
OTU_821	18	0	0	0	Unassigned	0	0	0	0	0	0	0	0	0	0	0	0	0	90	0	0	0	0	0	0
OTU_822	0	0	18	0	d__Bacteria; p__Bacteroidota; c__Bacteroidia; o__Bacteroidales; f__Prevotellaceae; g__Prevotella; s__uncultured_bacterium	0	0	0	0	0	0	0	0	0	0	0	0	0	0	0	90	0	0	0	0
OTU_823	0	0	18	0	d__Bacteria; p__Firmicutes; c__Bacilli; o__Exiguobacterales; f__Exiguobacteraceae; g__Exiguobacterium	0	0	0	0	0	0	0	0	0	0	0	0	0	0	0	0	0	34	26	30
OTU_824	0	0	18	0	d__Bacteria; p__Proteobacteria; c__Gammaproteobacteria; o__Enterobacterales; f__Enterobacteriaceae; g__Escherichia-Shigella; s__uncultured_bacterium	0	0	0	0	0	0	0	0	0	0	0	0	0	0	0	0	0	0	90	0
OTU_825	0	13	5	0	d__Bacteria; p__Proteobacteria; c__Gammaproteobacteria; o__Enterobacterales; f__Enterobacteriaceae; g__Escherichia-Shigella	0	64	0	0	0	0	0	0	0	0	0	0	0	0	0	25	0	0	0	0
OTU_826	5	14	0	0	d__Bacteria; p__Actinobacteriota; c__Coriobacteriia; o__Coriobacteriales; f__Eggerthellaceae; g__Eggerthella; s__uncultured_bacterium	0	67	0	0	0	0	0	0	0	0	0	0	0	22	0	0	0	0	0	0
OTU_827	2	0	4	13	d__Bacteria; p__Bacteroidota; c__Bacteroidia; o__Bacteroidales; f__Rikenellaceae; g__Alistipes	0	0	0	0	0	0	58	0	5	0	0	0	0	0	8	5	0	0	13	0
OTU_828	0	0	16	3	d__Bacteria; p__Firmicutes; c__Clostridia; o__Peptostreptococcales-Tissierellales; f__Anaerovoracaceae; g__Family_XIII_AD3011_group; s__uncultured_organism	0	0	0	0	0	0	13	0	0	0	0	0	0	0	0	68	0	0	8	0
OTU_829	18	0	0	0	Unassigned	0	0	0	0	0	0	0	0	0	0	0	0	89	0	0	0	0	0	0	0
OTU_830	0	18	0	0	d__Bacteria; p__Firmicutes; c__Bacilli; o__Erysipelotrichales; f__Erysipelotrichaceae; g__Holdemanella; s__uncultured_bacterium	0	0	0	0	88	0	0	0	0	0	0	0	0	0	0	0	0	0	0	0
OTU_831	0	0	0	18	d__Bacteria; p__Proteobacteria; c__Gammaproteobacteria; o__Enterobacterales; f__Enterobacteriaceae	0	0	0	0	0	0	0	88	0	0	0	0	0	0	0	0	0	0	0	0
OTU_832	0	0	18	0	d__Bacteria; p__Firmicutes; c__Clostridia; o__Clostridiales; f__Clostridiaceae; g__Clostridium_sensu_stricto_1; s__uncultured_bacterium	0	0	0	0	0	0	0	0	0	0	0	0	0	0	0	0	88	0	0	0
OTU_833	0	0	18	0	d__Bacteria; p__Firmicutes; c__Clostridia; o__Oscillospirales; f__Ruminococcaceae; g__Subdoligranulum; s__uncultured_bacterium	0	0	0	0	0	0	0	0	0	0	0	0	0	0	0	0	88	0	0	0
OTU_834	0	4	1	13	d__Bacteria; p__Firmicutes; c__Clostridia; o__Oscillospirales; f__Ruminococcaceae; g__uncultured	0	20	0	0	0	30	32	0	0	0	0	0	0	0	0	0	5	0	0	0
OTU_835	11	4	3	1	d__Bacteria; p__Firmicutes; c__Bacilli; o__Lactobacillales; f__Enterococcaceae; g__Tetragenococcus	0	10	10	0	0	0	0	0	4	0	14	5	3	13	17	8	3	0	0	0
OTU_836	0	18	0	0	d__Bacteria; p__Firmicutes; c__Clostridia; o__Peptostreptococcales-Tissierellales; f__Peptostreptococcaceae; g__Romboutsia; s__uncultured_bacterium	0	87	0	0	0	0	0	0	0	0	0	0	0	0	0	0	0	0	0	0
OTU_837	0	9	0	10	d__Bacteria; p__Firmicutes; c__Negativicutes; o__Veillonellales-Selenomonadales; f__Selenomonadaceae; g__Megamonas; s__uncultured_bacterium	0	0	41	0	0	0	46	0	0	0	0	0	0	0	0	0	0	0	0	0
OTU_838	4	11	4	0	d__Bacteria; p__Bacteroidota; c__Bacteroidia; o__Bacteroidales; f__Bacteroidaceae; g__Bacteroides; s__uncultured_bacterium	0	0	0	53	0	0	0	0	0	0	17	0	0	0	0	0	0	17	0	0
OTU_839	0	0	0	18	d__Bacteria; p__Desulfobacterota; c__Desulfovibrionia; o__Desulfovibrionales; f__Desulfovibrionaceae; g__Bilophila; s__uncultured_bacterium	0	0	0	0	0	87	0	0	0	0	0	0	0	0	0	0	0	0	0	0
OTU_840	3	0	0	15	d__Bacteria; p__Firmicutes; c__Clostridia; o__Lachnospirales; f__Lachnospiraceae; g__Lachnoclostridium; s__uncultured_bacterium	0	0	0	0	0	0	0	74	0	0	13	0	0	0	0	0	0	0	0	0
OTU_841	0	0	0	18	d__Bacteria; p__Proteobacteria; c__Gammaproteobacteria; o__Enterobacterales; f__Enterobacteriaceae; g__Escherichia-Shigella; s__uncultured_bacterium	0	0	0	0	0	0	0	87	0	0	0	0	0	0	0	0	0	0	0	0
OTU_842	18	0	0	0	d__Bacteria; p__Firmicutes; c__Clostridia; o__Lachnospirales; f__Lachnospiraceae; g__Lachnospiraceae_NC2004_group; s__uncultured_bacterium	0	0	0	0	0	0	0	0	0	0	0	0	87	0	0	0	0	0	0	0
OTU_843	0	0	18	0	d__Bacteria; p__Proteobacteria; c__Gammaproteobacteria; o__Burkholderiales; f__Sutterellaceae; g__Sutterella; s__uncultured_bacterium	0	0	0	0	0	0	0	0	0	0	0	0	0	0	0	87	0	0	0	0
OTU_844	7	4	3	4	d__Bacteria; p__Firmicutes; c__Bacilli; o__Staphylococcales; f__Gemellaceae; g__Gemella; s__uncultured_bacterium	0	17	0	0	0	0	0	0	19	0	0	0	35	0	0	7	8	0	0	0
OTU_845	0	8	2	9	d__Bacteria; p__Firmicutes; c__Clostridia; o__Oscillospirales; f__Ruminococcaceae; g__uncultured; s__uncultured_bacterium	0	0	0	0	37	0	0	0	43	0	0	0	0	0	0	6	0	0	0	0
OTU_846	0	0	0	18	d__Bacteria; p__Firmicutes; c__Clostridia; o__Oscillospirales; f__Ruminococcaceae; g__Faecalibacterium; s__uncultured_bacterium	0	0	0	0	0	0	0	0	86	0	0	0	0	0	0	0	0	0	0	0
OTU_847	0	0	0	18	d__Bacteria; p__Bacteroidota; c__Bacteroidia; o__Bacteroidales; f__Prevotellaceae; g__Prevotella; s__uncultured_bacterium	0	0	0	0	0	0	0	0	0	86	0	0	0	0	0	0	0	0	0	0
OTU_848	0	0	18	0	Unassigned	0	0	0	0	0	0	0	0	0	0	0	0	0	0	0	86	0	0	0	0
OTU_849	0	0	18	0	d__Bacteria; p__Firmicutes; c__Negativicutes; o__Veillonellales-Selenomonadales; f__Veillonellaceae; g__Dialister; s__uncultured_bacterium	0	0	0	0	0	0	0	0	0	0	0	0	0	0	0	0	0	0	86	0
OTU_850	0	0	0	17	d__Bacteria; p__Desulfobacterota; c__Desulfovibrionia; o__Desulfovibrionales; f__Desulfovibrionaceae; g__Desulfovibrio	0	0	0	0	0	0	0	0	0	85	0	0	0	0	0	0	0	0	0	0
OTU_851	0	0	4	13	d__Bacteria; p__Firmicutes; c__Negativicutes; o__Veillonellales-Selenomonadales; f__Selenomonadaceae; g__Megamonas; s__uncultured_bacterium	0	0	0	0	0	0	0	0	0	65	0	0	0	0	0	0	0	0	20	0
OTU_852	17	0	0	0	d__Bacteria; p__Firmicutes; c__Bacilli; o__Lactobacillales	0	0	0	0	0	0	0	0	0	0	0	85	0	0	0	0	0	0	0	0
OTU_853	17	0	0	0	d__Bacteria; p__Firmicutes; c__Clostridia; o__Lachnospirales; f__Lachnospiraceae	0	0	0	0	0	0	0	0	0	0	0	0	0	0	85	0	0	0	0	0
OTU_854	17	0	0	0	d__Bacteria; p__Firmicutes; c__Clostridia; o__Lachnospirales; f__Lachnospiraceae; g__Lachnospira; s__uncultured_bacterium	0	0	0	0	0	0	0	0	0	0	0	0	0	0	85	0	0	0	0	0
OTU_855	0	0	17	0	d__Bacteria; p__Bacteroidota; c__Bacteroidia; o__Bacteroidales; f__Muribaculaceae; g__Muribaculaceae; s__uncultured_bacterium	0	0	0	0	0	0	0	0	0	0	0	0	0	0	0	85	0	0	0	0
OTU_856	0	0	17	0	d__Bacteria; p__Firmicutes; c__Clostridia; o__Lachnospirales; f__Lachnospiraceae; g__Lachnospiraceae_UCG-004; s__uncultured_bacterium	0	0	0	0	0	0	0	0	0	0	0	0	0	0	0	85	0	0	0	0
OTU_857	0	0	17	0	d__Bacteria; p__Firmicutes; c__Clostridia; o__Oscillospirales; f__Ruminococcaceae; g__Subdoligranulum; s__uncultured_bacterium	0	0	0	0	0	0	0	0	0	0	0	0	0	0	0	0	0	0	85	0
OTU_858	0	17	0	0	d__Bacteria; p__Firmicutes; c__Clostridia; o__Lachnospirales; f__Lachnospiraceae; g__Lachnospiraceae_FCS020_group; s__uncultured_bacterium	0	0	0	0	84	0	0	0	0	0	0	0	0	0	0	0	0	0	0	0
OTU_859	4	0	11	3	d__Bacteria; p__Bacteroidota; c__Bacteroidia; o__Bacteroidales; f__Tannerellaceae; g__Parabacteroides; s__uncultured_bacterium	0	0	0	0	0	0	0	0	0	14	0	0	16	0	0	0	0	0	54	0
OTU_860	17	0	0	0	d__Bacteria; p__Proteobacteria; c__Gammaproteobacteria; o__Enterobacterales; f__Enterobacteriaceae	0	0	0	0	0	0	0	0	0	0	0	0	0	84	0	0	0	0	0	0
OTU_861	0	0	17	0	d__Bacteria; p__Firmicutes; c__Clostridia; o__Oscillospirales; f__Ruminococcaceae; g__Faecalibacterium	0	0	0	0	0	0	0	0	0	0	0	0	0	0	0	0	0	84	0	0
OTU_862	0	0	17	0	d__Bacteria; p__Bacteroidota; c__Bacteroidia; o__Bacteroidales; f__Prevotellaceae; g__Prevotella; s__uncultured_bacterium	0	0	0	0	0	0	0	0	0	0	0	0	0	0	0	0	0	84	0	0
OTU_863	0	0	17	0	d__Bacteria; p__Firmicutes; c__Negativicutes; o__Veillonellales-Selenomonadales; f__Selenomonadaceae; g__Megamonas; s__uncultured_bacterium	0	0	0	0	0	0	0	0	0	0	0	0	0	0	0	0	0	0	0	84
OTU_864	0	17	0	0	d__Bacteria; p__Bacteroidota; c__Bacteroidia; o__Bacteroidales; f__Prevotellaceae; g__Prevotella; s__uncultured_bacterium	0	0	83	0	0	0	0	0	0	0	0	0	0	0	0	0	0	0	0	0
OTU_865	0	0	0	17	Unassigned	0	0	0	0	0	0	46	0	37	0	0	0	0	0	0	0	0	0	0	0
OTU_866	0	0	0	17	d__Bacteria; p__Firmicutes; c__Clostridia; o__Lachnospirales; f__Lachnospiraceae; g__Lachnospiraceae_UCG-003; s__uncultured_bacterium	0	0	0	0	0	0	0	83	0	0	0	0	0	0	0	0	0	0	0	0
OTU_867	0	0	0	17	d__Bacteria; p__Bacteroidota; c__Bacteroidia; o__Bacteroidales; f__Bacteroidaceae; g__Bacteroides; s__uncultured_bacterium	0	0	0	0	0	0	0	83	0	0	0	0	0	0	0	0	0	0	0	0
OTU_868	17	0	0	0	d__Bacteria; p__Fusobacteriota; c__Fusobacteriia; o__Fusobacteriales; f__Fusobacteriaceae; g__Fusobacterium; s__uncultured_bacterium	0	0	0	0	0	0	0	0	0	0	0	0	83	0	0	0	0	0	0	0
OTU_869	0	0	17	0	d__Bacteria; p__Proteobacteria; c__Alphaproteobacteria; o__Rhodobacterales; f__Rhodobacteraceae; g__HIMB11; s__uncultured_bacterium	0	0	0	0	0	0	0	0	0	0	0	0	0	0	0	0	0	83	0	0
OTU_870	0	0	17	0	d__Bacteria; p__Firmicutes; c__Clostridia; o__Proteinivoracales; f__uncultured; g__uncultured; s__uncultured_bacterium	0	0	0	0	0	0	0	0	0	0	0	0	0	0	0	0	0	25	26	32
OTU_871	0	0	17	0	d__Bacteria; p__Proteobacteria; c__Gammaproteobacteria; o__Oceanospirillales; f__Halomonadaceae; g__Halomonas; s__Halomonas_sp.	0	0	0	0	0	0	0	0	0	0	0	0	0	0	0	0	0	32	33	18
OTU_872	3	11	0	3	d__Bacteria; p__Proteobacteria; c__Gammaproteobacteria; o__Vibrionales; f__Vibrionaceae; g__Vibrio; s__Vibrio_fluvialis	0	33	0	21	0	0	0	14	0	0	0	0	0	14	0	0	0	0	0	0
OTU_873	17	0	0	0	d__Bacteria; p__Firmicutes	0	0	0	0	0	0	0	0	0	0	82	0	0	0	0	0	0	0	0	0
OTU_874	17	0	0	0	d__Bacteria; p__Firmicutes; c__Clostridia; o__Oscillospirales; f__Ruminococcaceae; g__Subdoligranulum; s__uncultured_bacterium	0	0	0	0	0	0	0	0	0	0	0	0	82	0	0	0	0	0	0	0
OTU_875	17	0	0	0	d__Bacteria; p__Firmicutes; c__Clostridia; o__Lachnospirales; f__Lachnospiraceae; g__Lachnoclostridium; s__uncultured_bacterium	0	0	0	0	0	0	0	0	0	0	0	0	0	82	0	0	0	0	0	0
OTU_876	17	0	0	0	Unassigned	0	0	0	0	0	0	0	0	0	0	0	0	0	82	0	0	0	0	0	0
OTU_877	0	0	17	0	d__Bacteria; p__Firmicutes; c__Clostridia; o__Oscillospirales; f__Oscillospiraceae; g__UCG-002; s__uncultured_bacterium	0	0	0	0	0	0	0	0	0	0	0	0	0	0	0	0	0	0	82	0
OTU_878	0	13	0	4	d__Bacteria; p__Firmicutes; c__Clostridia; o__Lachnospirales; f__Lachnospiraceae; g__Lachnospiraceae_UCG-010; s__uncultured_bacterium	41	0	0	0	22	0	0	0	18	0	0	0	0	0	0	0	0	0	0	0
OTU_879	0	17	0	0	d__Bacteria; p__Actinobacteriota; c__Actinobacteria; o__Bifidobacteriales; f__Bifidobacteriaceae; g__Bifidobacterium; s__uncultured_bacterium	0	0	81	0	0	0	0	0	0	0	0	0	0	0	0	0	0	0	0	0
OTU_880	0	17	0	0	Unassigned	0	0	0	81	0	0	0	0	0	0	0	0	0	0	0	0	0	0	0	0
OTU_881	0	0	11	6	d__Bacteria; p__Firmicutes; c__Bacilli; o__Lactobacillales; f__Lactobacillaceae; g__Lactobacillus; s__uncultured_bacterium	0	0	0	0	0	8	0	15	6	0	0	0	0	0	0	0	0	14	23	15
OTU_882	0	0	0	17	d__Bacteria; p__Actinobacteriota; c__Coriobacteriia; o__Coriobacteriales; f__Coriobacteriaceae; g__Collinsella; s__uncultured_bacterium	0	0	0	0	0	0	0	81	0	0	0	0	0	0	0	0	0	0	0	0
OTU_883	0	0	0	17	d__Bacteria; p__Firmicutes; c__Clostridia; o__Oscillospirales; f__Ruminococcaceae; g__Subdoligranulum; s__uncultured_bacterium	0	0	0	0	0	0	0	0	81	0	0	0	0	0	0	0	0	0	0	0
OTU_884	0	0	0	17	d__Bacteria; p__Firmicutes; c__Clostridia; o__Peptococcales; f__Peptococcaceae; g__uncultured; s__uncultured_bacterium	0	0	0	0	0	0	0	0	0	81	0	0	0	0	0	0	0	0	0	0
OTU_885	17	0	0	0	d__Bacteria; p__Bacteroidota; c__Bacteroidia; o__Bacteroidales; f__Prevotellaceae; g__Prevotella; s__uncultured_bacterium	0	0	0	0	0	0	0	0	0	0	81	0	0	0	0	0	0	0	0	0
OTU_886	17	0	0	0	d__Bacteria; p__Bacteroidota; c__Bacteroidia; o__Bacteroidales; f__Bacteroidaceae; g__Bacteroides; s__uncultured_bacterium	0	0	0	0	0	0	0	0	0	0	0	0	81	0	0	0	0	0	0	0
OTU_887	17	0	0	0	d__Bacteria; p__Proteobacteria; c__Gammaproteobacteria; o__Enterobacterales; f__Enterobacteriaceae	0	0	0	0	0	0	0	0	0	0	0	0	0	0	81	0	0	0	0	0
OTU_888	0	0	17	0	d__Bacteria; p__Bacteroidota; c__Bacteroidia; o__Bacteroidales; f__Prevotellaceae; g__Prevotella; s__uncultured_bacterium	0	0	0	0	0	0	0	0	0	0	0	0	0	0	0	81	0	0	0	0
OTU_889	0	0	17	0	d__Bacteria; p__Firmicutes; c__Clostridia; o__Lachnospirales; f__Lachnospiraceae; g__Roseburia; s__uncultured_bacterium	0	0	0	0	0	0	0	0	0	0	0	0	0	0	0	0	0	51	30	0
OTU_890	0	0	17	0	d__Bacteria; p__Firmicutes; c__Clostridia; o__Clostridiales; f__Clostridiaceae; g__Proteiniclasticum; s__uncultured_bacterium	0	0	0	0	0	0	0	0	0	0	0	0	0	0	0	0	0	26	31	24
OTU_891	0	0	17	0	d__Bacteria; p__Firmicutes; c__Clostridia; o__Clostridia_UCG-014; f__Clostridia_UCG-014; g__Clostridia_UCG-014; s__uncultured_bacterium	0	0	0	0	0	0	0	0	0	0	0	0	0	0	0	0	0	0	81	0
OTU_892	0	0	17	0	d__Bacteria; p__Desulfobacterota; c__Desulfovibrionia; o__Desulfovibrionales; f__Desulfovibrionaceae; g__Bilophila; s__uncultured_bacterium	0	0	0	0	0	0	0	0	0	0	0	0	0	0	0	0	0	0	81	0
OTU_893	0	0	17	0	d__Bacteria; p__Firmicutes; c__Negativicutes; o__Veillonellales-Selenomonadales; f__Selenomonadaceae; g__Megamonas; s__uncultured_bacterium	0	0	0	0	0	0	0	0	0	0	0	0	0	0	0	0	0	0	0	81
OTU_894	0	0	1	16	d__Bacteria; p__Actinobacteriota; c__Coriobacteriia; o__Coriobacteriales; f__Coriobacteriaceae; g__Collinsella	0	0	0	0	0	41	0	0	0	35	0	0	0	0	0	0	4	0	0	0
OTU_895	0	0	7	10	d__Bacteria; p__Firmicutes; c__Clostridia; o__Oscillospirales; f__Oscillospiraceae; g__UCG-005; s__uncultured_bacterium	0	0	0	0	0	0	48	0	0	0	0	0	0	0	0	32	0	0	0	0
OTU_896	0	0	0	16	d__Bacteria; p__Firmicutes; c__Clostridia; o__Lachnospirales; f__Lachnospiraceae; g__Lachnoclostridium; s__uncultured_bacterium	0	0	0	0	0	0	0	80	0	0	0	0	0	0	0	0	0	0	0	0
OTU_897	0	0	0	16	d__Bacteria; p__Firmicutes; c__Clostridia; o__Peptostreptococcales-Tissierellales; f__Anaerovoracaceae; g__Family_XIII_AD3011_group; s__uncultured_bacterium	0	0	0	0	0	0	0	80	0	0	0	0	0	0	0	0	0	0	0	0
OTU_898	0	0	0	16	d__Bacteria; p__Firmicutes; c__Clostridia; o__Oscillospirales; f__Ruminococcaceae; g__Subdoligranulum; s__uncultured_bacterium	0	0	0	0	0	0	0	80	0	0	0	0	0	0	0	0	0	0	0	0
OTU_899	0	0	16	0	d__Bacteria; p__Firmicutes; c__Clostridia; o__Peptostreptococcales-Tissierellales; f__Dethiosulfatibacteraceae; g__Dethiosulfatibacter; s__uncultured_bacterium	0	0	0	0	0	0	0	0	0	0	0	0	0	0	0	0	0	32	28	20
OTU_900	0	0	16	0	d__Bacteria; p__Firmicutes; c__Negativicutes; o__Veillonellales-Selenomonadales; f__Selenomonadaceae; g__Megamonas; s__uncultured_bacterium	0	0	0	0	0	0	0	0	0	0	0	0	0	0	0	0	0	0	0	80
OTU_901	0	16	0	0	d__Bacteria; p__Bacteroidota; c__Bacteroidia; o__Bacteroidales; f__Prevotellaceae; g__Prevotellaceae_NK3B31_group; s__uncultured_bacterium	79	0	0	0	0	0	0	0	0	0	0	0	0	0	0	0	0	0	0	0
OTU_902	0	16	0	0	d__Bacteria; p__Proteobacteria; c__Gammaproteobacteria; o__Enterobacterales; f__Enterobacteriaceae; g__Enterobacter	0	0	0	79	0	0	0	0	0	0	0	0	0	0	0	0	0	0	0	0
OTU_903	0	5	3	10	d__Bacteria; p__Firmicutes; c__Clostridia; o__Oscillospirales; f__Oscillospiraceae; g__Colidextribacter; s__uncultured_bacterium	0	0	0	0	21	0	15	0	32	0	0	0	0	0	0	11	0	0	0	0
OTU_904	0	0	0	16	d__Bacteria; p__Bacteroidota; c__Bacteroidia; o__Bacteroidales; f__Prevotellaceae; g__Prevotella; s__uncultured_bacterium	0	0	0	0	0	0	79	0	0	0	0	0	0	0	0	0	0	0	0	0
OTU_905	0	0	0	16	d__Bacteria; p__Firmicutes; c__Clostridia; o__Lachnospirales; f__Lachnospiraceae; g__Lachnospiraceae_UCG-003; s__uncultured_bacterium	0	0	0	0	0	0	0	79	0	0	0	0	0	0	0	0	0	0	0	0
OTU_906	16	0	0	0	d__Bacteria; p__Firmicutes; c__Clostridia; o__Lachnospirales; f__Lachnospiraceae; g__Anaerostipes; s__uncultured_bacterium	0	0	0	0	0	0	0	0	0	0	79	0	0	0	0	0	0	0	0	0
OTU_907	16	0	0	0	d__Bacteria; p__Firmicutes; c__Clostridia; o__Lachnospirales; f__Lachnospiraceae; g__Lachnospiraceae_NK4A136_group	0	0	0	0	0	0	0	0	0	0	0	0	0	0	79	0	0	0	0	0
OTU_908	0	0	16	0	d__Bacteria; p__Firmicutes; c__Clostridia; o__Lachnospirales; f__Lachnospiraceae; g__Lachnospira; s__uncultured_bacterium	0	0	0	0	0	0	0	0	0	0	0	0	0	0	0	79	0	0	0	0
OTU_909	0	0	16	0	d__Bacteria; p__Firmicutes; c__Clostridia; o__Peptostreptococcales-Tissierellales; f__Peptostreptococcales-Tissierellales	0	0	0	0	0	0	0	0	0	0	0	0	0	0	0	0	0	24	28	27
OTU_910	0	0	16	0	d__Bacteria; p__Proteobacteria; c__Gammaproteobacteria; o__Enterobacterales; f__Enterobacteriaceae; g__Escherichia-Shigella; s__Escherichia_coli	0	0	0	0	0	0	0	0	0	0	0	0	0	0	0	0	0	0	79	0
OTU_911	0	16	0	0	d__Bacteria; p__Proteobacteria; c__Gammaproteobacteria; o__Burkholderiales; f__Sutterellaceae; g__Sutterella; s__uncultured_bacterium	0	78	0	0	0	0	0	0	0	0	0	0	0	0	0	0	0	0	0	0
OTU_912	7	6	3	2	d__Bacteria; p__Firmicutes; c__Bacilli; o__Lactobacillales; f__Enterococcaceae; g__Tetragenococcus; s__Tetragenococcus_halophilus	0	8	0	5	13	0	0	0	0	6	18	5	0	0	11	8	4	0	0	0
OTU_913	0	16	0	0	d__Bacteria; p__Firmicutes; c__Clostridia; o__Christensenellales; f__Christensenellaceae; g__Christensenellaceae_R-7_group; s__uncultured_bacterium	0	0	0	0	78	0	0	0	0	0	0	0	0	0	0	0	0	0	0	0
OTU_914	0	0	8	8	d__Bacteria; p__Bacteroidota; c__Bacteroidia; o__Bacteroidales; f__Bacteroidaceae; g__Bacteroides; s__uncultured_organism	0	0	0	0	0	0	0	0	0	38	0	0	0	0	0	0	0	0	40	0
OTU_915	16	0	0	0	d__Bacteria; p__Bacteroidota; c__Bacteroidia; o__Bacteroidales; f__Bacteroidaceae; g__Bacteroides; s__uncultured_bacterium	0	0	0	0	0	0	0	0	0	0	0	0	0	0	78	0	0	0	0	0
OTU_916	0	0	16	0	d__Bacteria; p__Proteobacteria; c__Gammaproteobacteria; o__Burkholderiales; f__Sutterellaceae; g__Sutterella; s__uncultured_bacterium	0	0	0	0	0	0	0	0	0	0	0	0	0	0	0	0	0	0	0	78
OTU_917	0	16	0	0	d__Bacteria; p__Firmicutes; c__Clostridia; o__Lachnospirales; f__Lachnospiraceae; g__Lachnospiraceae_NK4A136_group; s__uncultured_bacterium	0	0	77	0	0	0	0	0	0	0	0	0	0	0	0	0	0	0	0	0
OTU_918	0	7	9	0	d__Bacteria; p__Firmicutes; c__Clostridia; o__Lachnospirales; f__Lachnospiraceae; g__Blautia; s__uncultured_bacterium	0	0	0	0	33	0	0	0	0	0	0	0	0	0	0	13	0	31	0	0
OTU_919	0	0	7	10	d__Bacteria; p__Firmicutes; c__Clostridia; o__Oscillospirales; f__Oscillospiraceae; g__UCG-002; s__uncultured_bacterium	0	0	0	0	0	20	0	0	0	26	0	0	0	0	0	0	0	0	0	31
OTU_920	0	0	0	16	d__Bacteria; p__Bacteroidota; c__Bacteroidia; o__Bacteroidales; f__Prevotellaceae; g__Prevotella; s__uncultured_bacterium	0	0	0	0	0	0	27	0	50	0	0	0	0	0	0	0	0	0	0	0
OTU_921	2	0	14	0	d__Bacteria; p__Actinobacteriota; c__Actinobacteria; o__Micrococcales; f__Micrococcaceae; g__Rothia; s__uncultured_bacterium	0	0	0	0	0	0	0	0	0	0	9	0	0	0	0	68	0	0	0	0
OTU_922	0	0	16	0	d__Bacteria; p__Bacteroidota; c__Bacteroidia; o__Bacteroidales; f__Prevotellaceae; g__Prevotella; s__uncultured_bacterium	0	0	0	0	0	0	0	0	0	0	0	0	0	0	0	0	77	0	0	0
OTU_923	0	0	16	0	d__Bacteria; p__Firmicutes; c__Clostridia; o__Oscillospirales; f__Ruminococcaceae; g__[Eubacterium]_siraeum_group; s__uncultured_bacterium	0	0	0	0	0	0	0	0	0	0	0	0	0	0	0	0	0	0	77	0
OTU_924	12	2	0	2	d__Bacteria; p__Firmicutes; c__Clostridia; o__Eubacteriales; f__Eubacteriaceae; g__Eubacterium	0	6	0	0	0	0	0	0	0	10	60	0	0	0	0	0	0	0	0	0
OTU_925	0	16	0	0	d__Bacteria; p__Proteobacteria; c__Gammaproteobacteria; o__Enterobacterales; f__Enterobacteriaceae	0	0	76	0	0	0	0	0	0	0	0	0	0	0	0	0	0	0	0	0
OTU_926	11	4	0	1	d__Bacteria; p__Firmicutes; c__Clostridia; o__Oscillospirales; f__Ruminococcaceae; g__Incertae_Sedis	0	0	10	7	0	0	0	0	0	5	0	0	0	54	0	0	0	0	0	0
OTU_927	0	0	0	16	d__Bacteria; p__Firmicutes; c__Bacilli	0	0	0	0	0	0	0	76	0	0	0	0	0	0	0	0	0	0	0	0
OTU_928	0	0	0	16	d__Bacteria; p__Firmicutes; c__Clostridia; o__Oscillospirales; f__Oscillospiraceae; g__UCG-003; s__uncultured_bacterium	0	0	0	0	0	0	0	76	0	0	0	0	0	0	0	0	0	0	0	0
OTU_929	16	0	0	0	d__Bacteria; p__Bacteroidota; c__Bacteroidia; o__Bacteroidales; f__Prevotellaceae; g__Prevotella	0	0	0	0	0	0	0	0	0	0	0	0	76	0	0	0	0	0	0	0
OTU_930	0	0	16	0	Unassigned	0	0	0	0	0	0	0	0	0	0	0	0	0	0	0	76	0	0	0	0
OTU_931	0	0	16	0	d__Bacteria; p__Bacteroidota; c__Bacteroidia; o__Bacteroidales; f__Prevotellaceae; g__Prevotella; s__uncultured_bacterium	0	0	0	0	0	0	0	0	0	0	0	0	0	0	0	76	0	0	0	0
OTU_932	0	7	9	0	d__Bacteria; p__Firmicutes; c__Clostridia; o__Oscillospirales; f__Ruminococcaceae; g__Incertae_Sedis	0	24	0	0	8	0	0	0	0	0	0	0	0	0	0	0	0	31	9	3
OTU_933	7	9	0	0	d__Bacteria; p__Bacteroidota; c__Bacteroidia; o__Bacteroidales; f__Prevotellaceae; g__Prevotella; s__uncultured_bacterium	0	0	41	0	0	0	0	0	0	0	34	0	0	0	0	0	0	0	0	0
OTU_934	0	0	0	15	d__Bacteria; p__Bacteroidota; c__Bacteroidia; o__Bacteroidales; f__Prevotellaceae; g__Prevotella; s__uncultured_bacterium	0	0	0	0	0	0	75	0	0	0	0	0	0	0	0	0	0	0	0	0
OTU_935	0	0	0	15	d__Bacteria; p__Firmicutes; c__Clostridia; o__Oscillospirales; f__Ruminococcaceae; g__Faecalibacterium; s__uncultured_bacterium	0	0	0	0	0	0	0	75	0	0	0	0	0	0	0	0	0	0	0	0
OTU_936	0	0	0	15	d__Bacteria; p__Firmicutes; c__Bacilli; o__Lactobacillales; f__Lactobacillaceae; g__Lactobacillus	0	0	0	0	0	0	0	0	0	75	0	0	0	0	0	0	0	0	0	0
OTU_937	15	0	0	0	Unassigned	0	0	0	0	0	0	0	0	0	0	0	0	75	0	0	0	0	0	0	0
OTU_938	15	0	0	0	Unassigned	0	0	0	0	0	0	0	0	0	0	0	0	0	75	0	0	0	0	0	0
OTU_939	0	0	15	0	d__Bacteria; p__Firmicutes; c__Negativicutes; o__Acidaminococcales; f__Acidaminococcaceae; g__Phascolarctobacterium; s__uncultured_bacterium	0	0	0	0	0	0	0	0	0	0	0	0	0	0	0	0	0	75	0	0
OTU_940	0	0	15	0	d__Bacteria; p__Firmicutes; c__Clostridia; o__Oscillospirales; f__Ruminococcaceae; g__Faecalibacterium; s__uncultured_bacterium	0	0	0	0	0	0	0	0	0	0	0	0	0	0	0	0	0	0	0	75
OTU_941	2	11	3	0	d__Bacteria; p__Firmicutes; c__Clostridia; o__Lachnospirales; f__Lachnospiraceae; g__Lachnoclostridium; s__uncultured_bacterium	22	0	0	32	0	0	0	0	0	0	0	0	0	0	8	0	0	0	0	12
OTU_942	0	15	0	0	Unassigned	0	74	0	0	0	0	0	0	0	0	0	0	0	0	0	0	0	0	0	0
OTU_943	15	0	0	0	d__Bacteria; p__Firmicutes; c__Negativicutes; o__Acidaminococcales; f__Acidaminococcaceae; g__Phascolarctobacterium; s__uncultured_bacterium	0	0	0	0	0	0	0	0	0	0	0	0	0	0	74	0	0	0	0	0
OTU_944	0	0	15	0	d__Bacteria; p__Bacteroidota; c__Bacteroidia; o__Bacteroidales; f__Prevotellaceae; g__Prevotella; s__uncultured_bacterium	0	0	0	0	0	0	0	0	0	0	0	0	0	0	0	74	0	0	0	0
OTU_945	0	0	15	0	d__Bacteria; p__Firmicutes; c__Negativicutes; o__Veillonellales-Selenomonadales; f__Selenomonadaceae; g__Megamonas; s__uncultured_bacterium	0	0	0	0	0	0	0	0	0	0	0	0	0	0	0	0	0	0	0	74
OTU_946	2	2	3	9	d__Bacteria; p__Bacteroidota; c__Bacteroidia; o__Bacteroidales; f__Bacteroidaceae; g__Bacteroides	9	0	0	0	0	0	0	15	23	7	0	0	0	8	0	11	0	0	0	0
OTU_947	6	9	0	0	d__Bacteria; p__Firmicutes; c__Bacilli; o__Erysipelotrichales; f__Erysipelotrichaceae	0	44	0	0	0	0	0	0	0	0	14	0	8	0	7	0	0	0	0	0
OTU_948	0	0	15	0	d__Bacteria; p__Proteobacteria; c__Alphaproteobacteria; o__Rhizobiales; f__Xanthobacteraceae; g__uncultured	0	0	0	0	0	0	0	0	0	0	0	0	0	0	0	0	0	21	25	27
OTU_949	0	0	15	0	d__Bacteria; p__Firmicutes; c__Clostridia; o__Clostridia_UCG-014; f__Clostridia_UCG-014; g__Clostridia_UCG-014; s__uncultured_bacterium	0	0	0	0	0	0	0	0	0	0	0	0	0	0	0	0	0	0	73	0
OTU_950	0	15	0	0	d__Bacteria; p__Proteobacteria; c__Gammaproteobacteria	72	0	0	0	0	0	0	0	0	0	0	0	0	0	0	0	0	0	0	0
OTU_951	0	4	0	11	d__Bacteria; p__Firmicutes; c__Clostridia; o__Lachnospirales; f__Lachnospiraceae	20	0	0	0	0	0	0	49	3	0	0	0	0	0	0	0	0	0	0	0
OTU_952	0	15	0	0	d__Bacteria; p__Proteobacteria; c__Gammaproteobacteria; o__Enterobacterales; f__Enterobacteriaceae; g__Kluyvera; s__Kluyvera_georgiana	0	72	0	0	0	0	0	0	0	0	0	0	0	0	0	0	0	0	0	0
OTU_953	15	0	0	0	d__Bacteria; p__Firmicutes; c__Clostridia; o__Peptostreptococcales-Tissierellales; f__Peptostreptococcaceae; g__Romboutsia; s__uncultured_bacterium	0	0	0	0	0	0	0	0	0	0	0	72	0	0	0	0	0	0	0	0
OTU_954	15	0	0	0	d__Bacteria; p__Proteobacteria; c__Gammaproteobacteria; o__Enterobacterales; f__Enterobacteriaceae	0	0	0	0	0	0	0	0	0	0	0	0	0	0	72	0	0	0	0	0
OTU_955	0	0	15	0	d__Bacteria; p__Firmicutes; c__Clostridia; o__Lachnospirales; f__Lachnospiraceae; g__Lachnospiraceae_NK4A136_group; s__uncultured_bacterium	0	0	0	0	0	0	0	0	0	0	0	0	0	0	0	0	72	0	0	0
OTU_956	0	0	15	0	d__Bacteria; p__Firmicutes; c__Clostridia; o__Lachnospirales; f__Lachnospiraceae; g__Blautia	0	0	0	0	0	0	0	0	0	0	0	0	0	0	0	0	0	72	0	0
OTU_957	0	0	15	0	d__Bacteria; p__Proteobacteria; c__Gammaproteobacteria; o__Burkholderiales; f__Sutterellaceae; g__Sutterella; s__uncultured_bacterium	0	0	0	0	0	0	0	0	0	0	0	0	0	0	0	0	0	0	0	72
OTU_958	0	3	4	8	d__Bacteria; p__Actinobacteriota; c__Actinobacteria; o__Bifidobacteriales; f__Bifidobacteriaceae; g__Bifidobacterium; s__Bifidobacterium_breve	15	0	0	0	0	0	0	38	0	0	0	0	0	0	0	0	18	0	0	0
OTU_959	0	4	2	10	Unassigned	18	0	0	0	0	0	0	39	0	7	0	0	0	0	0	0	7	0	0	0
OTU_960	0	1	7	7	d__Bacteria; p__Firmicutes; c__Clostridia; o__Oscillospirales; f__Ruminococcaceae; g__uncultured; s__uncultured_bacterium	0	4	0	0	0	32	0	3	0	0	0	0	0	0	0	0	17	0	15	0
OTU_961	0	15	0	0	d__Bacteria; p__Bacteroidota; c__Bacteroidia; o__Bacteroidales; f__Prevotellaceae; g__Prevotella; s__uncultured_bacterium	0	0	71	0	0	0	0	0	0	0	0	0	0	0	0	0	0	0	0	0
OTU_962	12	3	0	0	d__Bacteria; p__Firmicutes	0	0	0	0	13	0	0	0	0	0	0	0	0	58	0	0	0	0	0	0
OTU_963	7	0	6	3	d__Bacteria; p__Firmicutes	0	0	0	0	0	11	0	0	0	0	31	0	0	0	0	0	29	0	0	0
OTU_964	0	0	0	15	d__Bacteria; p__Firmicutes; c__Clostridia; o__Clostridia_UCG-014; f__Clostridia_UCG-014; g__Clostridia_UCG-014; s__uncultured_bacterium	0	0	0	0	0	0	71	0	0	0	0	0	0	0	0	0	0	0	0	0
OTU_965	0	0	0	15	d__Bacteria; p__Proteobacteria; c__Gammaproteobacteria; o__Burkholderiales; f__Sutterellaceae; g__Sutterella; s__Sutterella_sp.	0	0	0	0	0	0	71	0	0	0	0	0	0	0	0	0	0	0	0	0
OTU_966	15	0	0	0	d__Bacteria; p__Proteobacteria; c__Gammaproteobacteria; o__Burkholderiales; f__Sutterellaceae; g__Parasutterella; s__uncultured_bacterium	0	0	0	0	0	0	0	0	0	0	0	0	0	71	0	0	0	0	0	0
OTU_967	15	0	0	0	Unassigned	0	0	0	0	0	0	0	0	0	0	0	0	0	71	0	0	0	0	0	0
OTU_968	0	0	15	0	d__Bacteria; p__Bacteroidota; c__Bacteroidia; o__Bacteroidales; f__Bacteroidaceae; g__Bacteroides; s__uncultured_bacterium	0	0	0	0	0	0	0	0	0	0	0	0	0	0	0	0	0	0	0	71
OTU_969	0	0	0	14	d__Bacteria; p__Firmicutes; c__Clostridia; o__Lachnospirales; f__Lachnospiraceae; g__Lachnospiraceae_NK3A20_group; s__uncultured_bacterium	0	0	0	0	0	70	0	0	0	0	0	0	0	0	0	0	0	0	0	0
OTU_970	0	0	0	14	d__Bacteria; p__Firmicutes; c__Bacilli; o__Erysipelotrichales; f__Erysipelatoclostridiaceae; g__Erysipelotrichaceae_UCG-003; s__uncultured_bacterium	0	0	0	0	0	0	70	0	0	0	0	0	0	0	0	0	0	0	0	0
OTU_971	7	0	0	8	d__Bacteria; p__Firmicutes; c__Clostridia; o__Lachnospirales; f__Lachnospiraceae; g__[Eubacterium]_fissicatena_group	0	0	0	0	0	0	0	39	0	0	0	0	0	31	0	0	0	0	0	0
OTU_972	0	0	7	8	d__Bacteria; p__Firmicutes; c__Clostridia; o__Oscillospirales; f__Butyricicoccaceae; g__UCG-009; s__uncultured_bacterium	0	0	0	0	0	0	0	0	0	38	0	0	0	0	0	0	0	0	32	0
OTU_973	0	0	0	14	d__Bacteria; p__Firmicutes; c__Negativicutes; o__Veillonellales-Selenomonadales; f__Veillonellaceae; g__Megasphaera; s__uncultured_bacterium	0	0	0	0	0	0	0	0	0	70	0	0	0	0	0	0	0	0	0	0
OTU_974	0	0	14	0	d__Bacteria; p__Proteobacteria; c__Gammaproteobacteria; o__Burkholderiales; f__Sutterellaceae; g__Parasutterella; s__uncultured_bacterium	0	0	0	0	0	0	0	0	0	0	0	0	0	0	0	0	0	0	70	0
OTU_975	0	8	0	7	d__Bacteria; p__Bacteroidota; c__Bacteroidia; o__Bacteroidales; f__Bacteroidaceae; g__Bacteroides; s__uncultured_bacterium	38	0	0	0	0	0	0	0	0	31	0	0	0	0	0	0	0	0	0	0
OTU_976	0	14	0	0	d__Bacteria; p__Firmicutes; c__Clostridia; o__Oscillospirales; f__Ruminococcaceae; g__Faecalibacterium; s__uncultured_bacterium	69	0	0	0	0	0	0	0	0	0	0	0	0	0	0	0	0	0	0	0
OTU_977	0	14	0	0	d__Bacteria; p__Firmicutes; c__Clostridia; o__Oscillospirales; f__Ruminococcaceae; g__Ruminococcus; s__uncultured_bacterium	0	69	0	0	0	0	0	0	0	0	0	0	0	0	0	0	0	0	0	0
OTU_978	0	14	0	0	d__Bacteria; p__Firmicutes; c__Bacilli	0	0	69	0	0	0	0	0	0	0	0	0	0	0	0	0	0	0	0	0
OTU_979	10	4	0	0	d__Bacteria; p__Bacteroidota; c__Bacteroidia; o__Bacteroidales; f__Tannerellaceae; g__Parabacteroides; s__uncultured_bacterium	0	0	0	0	20	0	0	0	0	0	0	0	0	0	49	0	0	0	0	0
OTU_980	0	0	0	14	d__Bacteria; p__Verrucomicrobiota; c__Verrucomicrobiae; o__Verrucomicrobiales; f__Akkermansiaceae; g__Akkermansia; s__uncultured_bacterium	0	0	0	0	0	0	0	69	0	0	0	0	0	0	0	0	0	0	0	0
OTU_981	14	0	0	0	d__Bacteria; p__Firmicutes; c__Clostridia; o__Oscillospirales; f__Ruminococcaceae; g__Subdoligranulum; s__uncultured_bacterium	0	0	0	0	0	0	0	0	0	0	0	69	0	0	0	0	0	0	0	0
OTU_982	14	0	0	0	d__Bacteria; p__Fusobacteriota; c__Fusobacteriia; o__Fusobacteriales; f__Fusobacteriaceae; g__Fusobacterium; s__uncultured_bacterium	0	0	0	0	0	0	0	0	0	0	0	0	69	0	0	0	0	0	0	0
OTU_983	14	0	0	0	d__Bacteria; p__Proteobacteria; c__Gammaproteobacteria; o__Burkholderiales; f__Sutterellaceae; g__Sutterella; s__uncultured_bacterium	0	0	0	0	0	0	0	0	0	0	0	0	0	69	0	0	0	0	0	0
OTU_984	0	0	14	0	d__Bacteria; p__Firmicutes; c__Bacilli; o__Erysipelotrichales; f__Erysipelotrichaceae; g__Holdemanella; s__uncultured_bacterium	0	0	0	0	0	0	0	0	0	0	0	0	0	0	0	69	0	0	0	0
OTU_985	0	0	14	0	d__Bacteria; p__Bacteroidota; c__Bacteroidia; o__Bacteroidales; f__Bacteroidaceae; g__Bacteroides; s__uncultured_bacterium	0	0	0	0	0	0	0	0	0	0	0	0	0	0	0	0	0	0	0	69
OTU_986	0	14	0	0	d__Bacteria; p__Firmicutes; c__Negativicutes; o__Acidaminococcales; f__Acidaminococcaceae; g__Phascolarctobacterium; s__uncultured_bacterium	0	0	0	68	0	0	0	0	0	0	0	0	0	0	0	0	0	0	0	0
OTU_987	0	14	0	0	d__Bacteria; p__Firmicutes; c__Clostridia; o__Lachnospirales; f__Lachnospiraceae	0	0	0	0	68	0	0	0	0	0	0	0	0	0	0	0	0	0	0	0
OTU_988	0	0	0	14	d__Bacteria; p__Firmicutes; c__Clostridia; o__Lachnospirales; f__Lachnospiraceae; g__Dorea; s__uncultured_bacterium	0	0	0	0	0	68	0	0	0	0	0	0	0	0	0	0	0	0	0	0
OTU_989	0	0	0	14	d__Bacteria; p__Firmicutes; c__Clostridia; o__Oscillospirales; f__Ruminococcaceae; g__Subdoligranulum; s__uncultured_bacterium	0	0	0	0	0	0	0	0	0	68	0	0	0	0	0	0	0	0	0	0
OTU_990	14	0	0	0	d__Bacteria	0	0	0	0	0	0	0	0	0	0	0	0	0	68	0	0	0	0	0	0
OTU_991	14	0	0	0	d__Bacteria; p__Proteobacteria; c__Gammaproteobacteria; o__Burkholderiales; f__Sutterellaceae; g__Parasutterella; s__uncultured_bacterium	0	0	0	0	0	0	0	0	0	0	0	0	0	68	0	0	0	0	0	0
OTU_992	0	0	14	0	d__Bacteria; p__Firmicutes; c__Clostridia; o__Oscillospirales; f__Ruminococcaceae; g__uncultured; s__uncultured_bacterium	0	0	0	0	0	0	0	0	0	0	0	0	0	0	0	68	0	0	0	0
OTU_993	0	0	14	0	d__Bacteria; p__Firmicutes; c__Clostridia; o__Lachnospirales; f__Lachnospiraceae; g__uncultured	0	0	0	0	0	0	0	0	0	0	0	0	0	0	0	0	68	0	0	0
OTU_994	0	0	14	0	d__Bacteria; p__Proteobacteria; c__Gammaproteobacteria; o__Burkholderiales; f__Sutterellaceae; g__Sutterella	0	0	0	0	0	0	0	0	0	0	0	0	0	0	0	0	0	0	68	0
OTU_995	0	3	0	11	d__Bacteria; p__Actinobacteriota; c__Actinobacteria; o__Corynebacteriales; f__Corynebacteriaceae; g__Lawsonella; s__uncultured_bacterium	0	12	0	0	0	0	0	55	0	0	0	0	0	0	0	0	0	0	0	0
OTU_996	0	0	0	14	d__Bacteria; p__Firmicutes; c__Clostridia; o__Lachnospirales; f__Lachnospiraceae	0	0	0	0	0	0	67	0	0	0	0	0	0	0	0	0	0	0	0	0
OTU_997	0	0	0	14	d__Bacteria; p__Firmicutes; c__Clostridia; o__Oscillospirales; f__Ruminococcaceae; g__Subdoligranulum; s__uncultured_bacterium	0	0	0	0	0	0	0	67	0	0	0	0	0	0	0	0	0	0	0	0
OTU_998	0	0	0	14	d__Bacteria; p__Firmicutes; c__Clostridia; o__Lachnospirales; f__Lachnospiraceae; g__Dorea; s__uncultured_bacterium	0	0	0	0	0	0	0	67	0	0	0	0	0	0	0	0	0	0	0	0
OTU_999	0	0	0	14	d__Bacteria; p__Firmicutes; c__Clostridia; o__Peptostreptococcales-Tissierellales; f__Peptostreptococcaceae; g__Romboutsia; s__uncultured_bacterium	0	0	0	0	0	0	0	0	0	67	0	0	0	0	0	0	0	0	0	0
OTU_1000	14	0	0	0	d__Bacteria	0	0	0	0	0	0	0	0	0	0	0	0	67	0	0	0	0	0	0	0
OTU_1001	14	0	0	0	Unassigned	0	0	0	0	0	0	0	0	0	0	0	0	67	0	0	0	0	0	0	0
OTU_1002	14	0	0	0	Unassigned	0	0	0	0	0	0	0	0	0	0	0	0	67	0	0	0	0	0	0	0
OTU_1003	14	0	0	0	d__Bacteria; p__Firmicutes; c__Clostridia; o__Lachnospirales; f__Lachnospiraceae; g__Sellimonas; s__uncultured_bacterium	0	0	0	0	0	0	0	0	0	0	0	0	0	67	0	0	0	0	0	0
OTU_1004	0	0	14	0	d__Bacteria; p__Bacteroidota; c__Bacteroidia; o__Bacteroidales; f__Prevotellaceae; g__Prevotella; s__uncultured_bacterium	0	0	0	0	0	0	0	0	0	0	0	0	0	0	0	67	0	0	0	0
OTU_1005	0	0	14	0	d__Bacteria; p__Proteobacteria; c__Gammaproteobacteria; o__Oceanospirillales; f__Halomonadaceae; g__Halomonas	0	0	0	0	0	0	0	0	0	0	0	0	0	0	0	0	0	44	0	23
OTU_1006	0	0	14	0	d__Bacteria; p__Firmicutes; c__Clostridia; o__Peptostreptococcales-Tissierellales; f__Peptostreptococcales-Tissierellales	0	0	0	0	0	0	0	0	0	0	0	0	0	0	0	0	0	24	26	17
OTU_1007	0	2	10	2	d__Bacteria; p__Firmicutes; c__Clostridia; o__Oscillospirales; f__Ruminococcaceae; g__uncultured	0	0	0	0	10	0	6	0	0	0	0	0	0	0	0	0	0	0	50	0
OTU_1008	0	0	0	14	d__Bacteria; p__Firmicutes; c__Negativicutes; o__Veillonellales-Selenomonadales; f__Veillonellaceae; g__Megasphaera; s__Megasphaera_hexanoica	0	0	0	0	0	0	0	0	0	66	0	0	0	0	0	0	0	0	0	0
OTU_1009	0	0	0	14	d__Bacteria; p__Actinobacteriota; c__Actinobacteria; o__Propionibacteriales; f__Nocardioidaceae; g__Nocardioides; s__Nocardioides_sp.	0	0	0	0	0	0	0	0	0	66	0	0	0	0	0	0	0	0	0	0
OTU_1010	14	0	0	0	d__Bacteria; p__Firmicutes; c__Clostridia; o__Oscillospirales	0	0	0	0	0	0	0	0	0	0	0	0	66	0	0	0	0	0	0	0
OTU_1011	0	0	14	0	d__Bacteria; p__Bacteroidota; c__Bacteroidia; o__Bacteroidales; f__Prevotellaceae; g__Prevotella; s__uncultured_bacterium	0	0	0	0	0	0	0	0	0	0	0	0	0	0	0	66	0	0	0	0
OTU_1012	0	0	14	0	d__Bacteria; p__Firmicutes; c__Clostridia; o__Lachnospirales; f__Lachnospiraceae; g__[Eubacterium]_eligens_group	0	0	0	0	0	0	0	0	0	0	0	0	0	0	0	66	0	0	0	0
OTU_1013	0	0	14	0	d__Bacteria; p__Actinobacteriota; c__Actinobacteria; o__Micrococcales; f__Micrococcaceae; g__Pseudarthrobacter	0	0	0	0	0	0	0	0	0	0	0	0	0	0	0	2	0	35	0	29
OTU_1014	0	0	14	0	d__Bacteria; p__Firmicutes; c__Negativicutes; o__Veillonellales-Selenomonadales; f__Veillonellaceae; g__Veillonella; s__uncultured_bacterium	0	0	0	0	0	0	0	0	0	0	0	0	0	0	0	0	0	66	0	0
OTU_1015	0	0	14	0	d__Bacteria; p__Firmicutes; c__Clostridia; o__Eubacteriales; f__Garciellaceae	0	0	0	0	0	0	0	0	0	0	0	0	0	0	0	0	0	29	20	17
OTU_1016	0	0	14	0	d__Bacteria; p__Firmicutes; c__Clostridia; o__Clostridiales; f__Clostridiaceae; g__Clostridium_sensu_stricto_1; s__uncultured_bacterium	0	0	0	0	0	0	0	0	0	0	0	0	0	0	0	0	0	66	0	0
OTU_1017	0	0	14	0	d__Bacteria; p__Firmicutes; c__Clostridia; o__Oscillospirales; f__Oscillospiraceae; g__UCG-005; s__uncultured_bacterium	0	0	0	0	0	0	0	0	0	0	0	0	0	0	0	0	0	0	28	38
OTU_1018	0	0	14	0	d__Bacteria; p__Proteobacteria; c__Gammaproteobacteria; o__Enterobacterales; f__Enterobacteriaceae; g__Escherichia-Shigella	0	0	0	0	0	0	0	0	0	0	0	0	0	0	0	0	0	0	66	0
OTU_1019	0	13	0	0	d__Bacteria; p__Desulfobacterota; c__Desulfovibrionia; o__Desulfovibrionales; f__Desulfovibrionaceae; g__Desulfovibrio; s__Desulfovibrio_piger	0	65	0	0	0	0	0	0	0	0	0	0	0	0	0	0	0	0	0	0
OTU_1020	0	13	0	0	d__Bacteria; p__Bacteroidota; c__Bacteroidia; o__Bacteroidales; f__Bacteroidaceae; g__Bacteroides	0	0	0	0	65	0	0	0	0	0	0	0	0	0	0	0	0	0	0	0
OTU_1021	0	11	0	3	d__Bacteria; p__Firmicutes; c__Clostridia; o__Oscillospirales; f__Butyricicoccaceae; g__Butyricicoccus; s__uncultured_bacterium	0	0	0	0	53	0	0	0	12	0	0	0	0	0	0	0	0	0	0	0
OTU_1022	0	13	0	0	d__Bacteria; p__Firmicutes; c__Bacilli; o__Erysipelotrichales; f__Erysipelatoclostridiaceae	0	0	0	0	65	0	0	0	0	0	0	0	0	0	0	0	0	0	0	0
OTU_1023	0	13	0	0	d__Bacteria; p__Firmicutes; c__Clostridia; o__Clostridia_UCG-014; f__Clostridia_UCG-014; g__Clostridia_UCG-014; s__uncultured_bacterium	0	0	0	0	65	0	0	0	0	0	0	0	0	0	0	0	0	0	0	0
OTU_1024	0	0	0	13	d__Bacteria; p__Firmicutes; c__Bacilli; o__Erysipelotrichales; f__Erysipelotrichaceae; g__[Clostridium]_innocuum_group; s__uncultured_bacterium	0	0	0	0	0	0	0	65	0	0	0	0	0	0	0	0	0	0	0	0
OTU_1025	0	0	0	13	Unassigned	0	0	0	0	0	0	0	65	0	0	0	0	0	0	0	0	0	0	0	0
OTU_1026	13	0	0	0	d__Bacteria; p__Desulfobacterota; c__Desulfovibrionia; o__Desulfovibrionales; f__Desulfovibrionaceae; g__uncultured	0	0	0	0	0	0	0	0	0	0	0	65	0	0	0	0	0	0	0	0
OTU_1027	0	0	13	0	d__Bacteria; p__Firmicutes; c__Clostridia; o__Oscillospirales; f__Ruminococcaceae; g__Faecalibacterium; s__uncultured_bacterium	0	0	0	0	0	0	0	0	0	0	0	0	0	0	0	0	0	0	65	0
OTU_1028	0	0	13	0	d__Bacteria; p__Firmicutes; c__Negativicutes; o__Veillonellales-Selenomonadales; f__Selenomonadaceae; g__Mitsuokella; s__uncultured_bacterium	0	0	0	0	0	0	0	0	0	0	0	0	0	0	0	0	0	0	65	0
OTU_1029	6	6	0	3	d__Bacteria; p__Halanaerobiaeota; c__Halanaerobiia; o__Halanaerobiales; f__Halanaerobiaceae; g__Halanaerobium	0	19	0	8	0	0	0	11	0	0	0	0	0	13	13	0	0	0	0	0
OTU_1030	0	13	0	0	d__Bacteria; p__Proteobacteria; c__Gammaproteobacteria; o__Enterobacterales; f__Enterobacteriaceae; g__Citrobacter	0	64	0	0	0	0	0	0	0	0	0	0	0	0	0	0	0	0	0	0
OTU_1031	0	7	7	0	d__Bacteria; p__Bacteroidota; c__Bacteroidia; o__Bacteroidales; f__Prevotellaceae; g__Paraprevotella; s__uncultured_bacterium	0	0	0	0	32	0	0	0	0	0	0	0	0	0	0	0	0	0	0	32
OTU_1032	0	0	0	13	d__Bacteria; p__Desulfobacterota; c__Desulfovibrionia; o__Desulfovibrionales; f__Desulfovibrionaceae; g__Bilophila; s__uncultured_bacterium	0	0	0	0	0	64	0	0	0	0	0	0	0	0	0	0	0	0	0	0
OTU_1033	0	0	0	13	d__Bacteria; p__Firmicutes; c__Clostridia; o__Oscillospirales; f__Oscillospiraceae; g__UCG-002; s__uncultured_bacterium	0	0	0	0	0	0	64	0	0	0	0	0	0	0	0	0	0	0	0	0
OTU_1034	13	0	0	0	Unassigned	0	0	0	0	0	0	0	0	0	0	0	64	0	0	0	0	0	0	0	0
OTU_1035	0	0	13	0	d__Bacteria; p__Proteobacteria; c__Gammaproteobacteria; o__Enterobacterales; f__Enterobacteriaceae; g__Klebsiella; s__Klebsiella_pneumoniae	0	0	0	0	0	0	0	0	0	0	0	0	0	0	0	0	64	0	0	0
OTU_1036	0	0	13	0	d__Bacteria; p__Armatimonadota; c__Fimbriimonadia; o__Fimbriimonadales; f__Fimbriimonadaceae; g__Fimbriimonadaceae; s__uncultured_bacterium	0	0	0	0	0	0	0	0	0	0	0	0	0	0	0	0	0	29	21	14
OTU_1037	4	4	2	5	d__Bacteria; p__Firmicutes; c__Bacilli; o__Lactobacillales; f__Lactobacillaceae; g__Lactobacillus; s__Lactobacillus_salivarius	11	0	0	5	0	0	11	0	0	11	0	0	0	0	18	0	7	0	0	0
OTU_1038	0	9	5	0	d__Bacteria; p__Firmicutes; c__Clostridia; o__Lachnospirales; f__Lachnospiraceae; g__Lachnospiraceae_FCS020_group; s__uncultured_bacterium	0	0	0	0	41	0	0	0	0	0	0	0	0	0	0	0	0	12	0	10
OTU_1039	0	0	0	13	d__Bacteria; p__Firmicutes; c__Clostridia; o__Lachnospirales; f__Lachnospiraceae; g__[Eubacterium]_eligens_group; s__uncultured_bacterium	0	0	0	0	0	0	63	0	0	0	0	0	0	0	0	0	0	0	0	0
OTU_1040	0	0	0	13	d__Bacteria; p__Proteobacteria; c__Gammaproteobacteria; o__Enterobacterales; f__Enterobacteriaceae; g__Escherichia-Shigella; s__uncultured_bacterium	0	0	0	0	0	0	0	63	0	0	0	0	0	0	0	0	0	0	0	0
OTU_1041	0	0	0	13	d__Bacteria; p__Firmicutes; c__Clostridia; o__Peptostreptococcales-Tissierellales; f__Peptostreptococcaceae	0	0	0	0	0	0	0	63	0	0	0	0	0	0	0	0	0	0	0	0
OTU_1042	0	0	0	13	d__Bacteria; p__Firmicutes; c__Clostridia; o__Peptostreptococcales-Tissierellales; f__Peptostreptococcaceae; g__Terrisporobacter; s__uncultured_bacterium	0	0	0	0	0	0	0	0	63	0	0	0	0	0	0	0	0	0	0	0
OTU_1043	13	0	0	0	d__Bacteria; p__Proteobacteria; c__Gammaproteobacteria; o__Enterobacterales; f__Enterobacteriaceae; g__Escherichia-Shigella	0	0	0	0	0	0	0	0	0	0	0	0	0	0	63	0	0	0	0	0
OTU_1044	13	0	0	0	Unassigned	0	0	0	0	0	0	0	0	0	0	0	0	0	0	63	0	0	0	0	0
OTU_1045	0	0	13	0	Unassigned	0	0	0	0	0	0	0	0	0	0	0	0	0	0	0	63	0	0	0	0
OTU_1046	0	0	13	0	d__Bacteria; p__Proteobacteria; c__Gammaproteobacteria; o__Enterobacterales; f__Enterobacteriaceae; g__Escherichia-Shigella; s__uncultured_bacterium	0	0	0	0	0	0	0	0	0	0	0	0	0	0	0	63	0	0	0	0
OTU_1047	0	0	13	0	d__Bacteria; p__Firmicutes; c__Negativicutes; o__Acidaminococcales; f__Acidaminococcaceae; g__Phascolarctobacterium; s__uncultured_bacterium	0	0	0	0	0	0	0	0	0	0	0	0	0	0	0	0	63	0	0	0
OTU_1048	0	0	13	0	d__Bacteria; p__Proteobacteria; c__Gammaproteobacteria; o__Burkholderiales; f__Sutterellaceae; g__Parasutterella	0	0	0	0	0	0	0	0	0	0	0	0	0	0	0	0	0	0	63	0
OTU_1049	0	0	13	0	d__Bacteria; p__Proteobacteria; c__Gammaproteobacteria; o__Enterobacterales; f__Enterobacteriaceae; g__Escherichia-Shigella	0	0	0	0	0	0	0	0	0	0	0	0	0	0	0	0	0	0	63	0
OTU_1050	0	0	13	0	d__Bacteria; p__Firmicutes; c__Negativicutes; o__Veillonellales-Selenomonadales; f__Selenomonadaceae; g__Megamonas; s__uncultured_bacterium	0	0	0	0	0	0	0	0	0	0	0	0	0	0	0	0	0	0	0	63
OTU_1051	0	13	0	0	d__Bacteria; p__Firmicutes; c__Clostridia; o__Lachnospirales; f__Lachnospiraceae	0	0	0	0	62	0	0	0	0	0	0	0	0	0	0	0	0	0	0	0
OTU_1052	0	0	0	13	d__Bacteria; p__Actinobacteriota; c__Actinobacteria; o__Actinomycetales; f__Actinomycetaceae; g__Actinomyces	0	0	0	0	0	29	33	0	0	0	0	0	0	0	0	0	0	0	0	0
OTU_1053	0	0	0	13	d__Bacteria; p__Firmicutes; c__Clostridia; o__Oscillospirales; f__Ruminococcaceae; g__Subdoligranulum; s__uncultured_bacterium	0	0	0	0	0	0	0	62	0	0	0	0	0	0	0	0	0	0	0	0
OTU_1054	0	0	0	13	d__Bacteria; p__Fusobacteriota; c__Fusobacteriia; o__Fusobacteriales; f__Fusobacteriaceae; g__Fusobacterium; s__uncultured_bacterium	0	0	0	0	0	0	0	62	0	0	0	0	0	0	0	0	0	0	0	0
OTU_1055	0	0	0	13	d__Bacteria; p__Bacteroidota; c__Bacteroidia; o__Bacteroidales; f__Prevotellaceae; g__Prevotella; s__uncultured_bacterium	0	0	0	0	0	0	0	0	62	0	0	0	0	0	0	0	0	0	0	0
OTU_1056	13	0	0	0	d__Bacteria; p__Firmicutes; c__Clostridia; o__Lachnospirales; f__Lachnospiraceae; g__[Ruminococcus]_gauvreauii_group; s__uncultured_bacterium	0	0	0	0	0	0	0	0	0	0	53	0	9	0	0	0	0	0	0	0
OTU_1057	0	0	13	0	d__Bacteria; p__Firmicutes; c__Clostridia; o__Clostridia_vadinBB60_group; f__Clostridia_vadinBB60_group; g__Clostridia_vadinBB60_group; s__uncultured_bacterium	0	0	0	0	0	0	0	0	0	0	0	0	0	0	0	62	0	0	0	0
OTU_1058	0	0	13	0	d__Bacteria; p__Proteobacteria; c__Gammaproteobacteria; o__Burkholderiales; f__Comamonadaceae; g__Comamonas	0	0	0	0	0	0	0	0	0	0	0	0	0	0	0	0	0	8	38	16
OTU_1059	0	0	13	0	d__Bacteria; p__Proteobacteria; c__Gammaproteobacteria; o__Pasteurellales; f__Pasteurellaceae; g__Haemophilus; s__uncultured_bacterium	0	0	0	0	0	0	0	0	0	0	0	0	0	0	0	0	0	62	0	0
OTU_1060	0	0	13	0	d__Bacteria; p__Firmicutes; c__Negativicutes; o__Veillonellales-Selenomonadales; f__Veillonellaceae; g__Dialister; s__uncultured_bacterium	0	0	0	0	0	0	0	0	0	0	0	0	0	0	0	0	0	62	0	0
OTU_1061	0	0	13	0	d__Bacteria; p__Desulfobacterota; c__Desulfovibrionia; o__Desulfovibrionales; f__Desulfovibrionaceae; g__Bilophila; s__uncultured_bacterium	0	0	0	0	0	0	0	0	0	0	0	0	0	0	0	0	0	0	62	0
OTU_1062	0	13	0	0	d__Bacteria; p__Firmicutes; c__Clostridia; o__Lachnospirales; f__Lachnospiraceae; g__[Eubacterium]_ventriosum_group; s__uncultured_bacterium	0	61	0	0	0	0	0	0	0	0	0	0	0	0	0	0	0	0	0	0
OTU_1063	0	2	0	11	d__Bacteria; p__Firmicutes; c__Bacilli; o__Lactobacillales; f__Lactobacillaceae; g__Lactobacillus; s__Lactobacillus_brevis	0	6	0	0	0	0	0	0	12	43	0	0	0	0	0	0	0	0	0	0
OTU_1064	0	13	0	0	d__Bacteria; p__Bacteroidota; c__Bacteroidia; o__Bacteroidales; f__Bacteroidaceae; g__Bacteroides	0	21	0	0	40	0	0	0	0	0	0	0	0	0	0	0	0	0	0	0
OTU_1065	0	0	13	0	d__Bacteria; p__Bacteroidota; c__Bacteroidia; o__Bacteroidales; f__Prevotellaceae; g__uncultured; s__uncultured_bacterium	0	0	0	0	0	0	0	0	0	0	0	0	0	0	0	61	0	0	0	0
OTU_1066	0	0	13	0	d__Bacteria; p__Firmicutes; c__Clostridia; o__Oscillospirales; f__Oscillospiraceae; g__NK4A214_group; s__uncultured_bacterium	0	0	0	0	0	0	0	0	0	0	0	0	0	0	0	0	0	61	0	0
OTU_1067	0	0	13	0	d__Bacteria; p__Proteobacteria; c__Gammaproteobacteria; o__Enterobacterales; f__Enterobacteriaceae; g__Citrobacter	0	0	0	0	0	0	0	0	0	0	0	0	0	0	0	0	0	61	0	0
OTU_1068	0	0	13	0	d__Bacteria; p__Desulfobacterota; c__Desulfovibrionia; o__Desulfovibrionales; f__Desulfovibrionaceae; g__Bilophila; s__uncultured_bacterium	0	0	0	0	0	0	0	0	0	0	0	0	0	0	0	0	0	0	61	0
OTU_1069	0	0	13	0	d__Bacteria; p__Bacteroidota; c__Bacteroidia; o__Bacteroidales; f__Prevotellaceae; g__Prevotella; s__uncultured_bacterium	0	0	0	0	0	0	0	0	0	0	0	0	0	0	0	0	0	0	0	61
OTU_1070	0	12	0	0	d__Bacteria; p__Proteobacteria; c__Gammaproteobacteria; o__Enterobacterales; f__Enterobacteriaceae	0	60	0	0	0	0	0	0	0	0	0	0	0	0	0	0	0	0	0	0
OTU_1071	0	0	0	12	d__Bacteria; p__Firmicutes; c__Clostridia; o__Lachnospirales; f__Lachnospiraceae; g__Tyzzerella	0	0	0	0	0	11	0	0	0	49	0	0	0	0	0	0	0	0	0	0
OTU_1072	0	0	0	12	d__Bacteria; p__Proteobacteria; c__Gammaproteobacteria; o__Burkholderiales; f__Oxalobacteraceae; g__Oxalobacter	0	0	0	0	0	0	0	0	0	60	0	0	0	0	0	0	0	0	0	0
OTU_1073	12	0	0	0	d__Bacteria; p__Firmicutes; c__Clostridia; o__Lachnospirales; f__Lachnospiraceae; g__[Eubacterium]_eligens_group	0	0	0	0	0	0	0	0	0	0	0	60	0	0	0	0	0	0	0	0
OTU_1074	12	0	0	0	d__Bacteria; p__Fusobacteriota; c__Fusobacteriia; o__Fusobacteriales; f__Fusobacteriaceae; g__Fusobacterium; s__uncultured_bacterium	0	0	0	0	0	0	0	0	0	0	0	0	0	0	60	0	0	0	0	0
OTU_1075	0	0	12	0	d__Bacteria; p__Firmicutes; c__Clostridia; o__Clostridia_vadinBB60_group; f__Clostridia_vadinBB60_group; g__Clostridia_vadinBB60_group; s__uncultured_bacterium	0	0	0	0	0	0	0	0	0	0	0	0	0	0	0	0	0	0	60	0
OTU_1076	0	0	12	0	d__Bacteria; p__Firmicutes; c__Clostridia; o__Lachnospirales; f__Lachnospiraceae; g__Lachnospiraceae_NK4A136_group; s__uncultured_bacterium	0	0	0	0	0	0	0	0	0	0	0	0	0	0	0	0	0	0	60	0
OTU_1077	0	12	0	0	d__Bacteria; p__Desulfobacterota; c__Desulfovibrionia; o__Desulfovibrionales; f__Desulfovibrionaceae; g__Desulfovibrio; s__Desulfovibrio_piger	0	59	0	0	0	0	0	0	0	0	0	0	0	0	0	0	0	0	0	0
OTU_1078	0	12	0	0	d__Bacteria; p__Firmicutes; c__Bacilli; o__Lactobacillales; f__Streptococcaceae; g__Streptococcus; s__uncultured_bacterium	0	0	59	0	0	0	0	0	0	0	0	0	0	0	0	0	0	0	0	0
OTU_1079	0	0	0	12	d__Bacteria; p__Firmicutes; c__Bacilli; o__Erysipelotrichales; f__Erysipelotrichaceae; g__Holdemania	0	0	0	0	0	0	59	0	0	0	0	0	0	0	0	0	0	0	0	0
OTU_1080	12	0	0	0	d__Bacteria; p__Bacteroidota; c__Bacteroidia; o__Bacteroidales; f__Tannerellaceae; g__Parabacteroides	0	0	0	0	0	0	0	0	0	0	0	0	0	0	59	0	0	0	0	0
OTU_1081	0	0	12	0	d__Bacteria; p__Proteobacteria; c__Gammaproteobacteria; o__Burkholderiales; f__Sutterellaceae; g__Sutterella; s__uncultured_bacterium	0	0	0	0	0	0	0	0	0	0	0	0	0	0	0	0	0	59	0	0
OTU_1082	0	0	12	0	d__Bacteria; p__Firmicutes; c__Clostridia; o__Oscillospirales; f__Ruminococcaceae; g__Faecalibacterium; s__uncultured_bacterium	0	0	0	0	0	0	0	0	0	0	0	0	0	0	0	0	0	59	0	0
OTU_1083	0	0	12	0	d__Bacteria; p__Firmicutes; c__Clostridia; o__Oscillospirales; f__Oscillospiraceae; g__NK4A214_group; s__uncultured_bacterium	0	0	0	0	0	0	0	0	0	0	0	0	0	0	0	0	0	0	51	8
OTU_1084	0	12	0	0	d__Bacteria; p__Proteobacteria; c__Gammaproteobacteria; o__Enterobacterales; f__Enterobacteriaceae	0	58	0	0	0	0	0	0	0	0	0	0	0	0	0	0	0	0	0	0
OTU_1085	0	12	0	0	d__Bacteria; p__Firmicutes; c__Clostridia; o__Lachnospirales; f__Lachnospiraceae; g__[Ruminococcus]_gnavus_group; s__uncultured_bacterium	0	58	0	0	0	0	0	0	0	0	0	0	0	0	0	0	0	0	0	0
OTU_1086	0	12	0	0	Unassigned	0	0	0	58	0	0	0	0	0	0	0	0	0	0	0	0	0	0	0	0
OTU_1087	0	0	0	12	d__Bacteria; p__Actinobacteriota; c__Actinobacteria; o__Actinomycetales; f__Actinomycetaceae; g__Actinomyces; s__uncultured_bacterium	0	0	0	0	0	0	58	0	0	0	0	0	0	0	0	0	0	0	0	0
OTU_1088	12	0	0	0	d__Bacteria; p__Firmicutes; c__Clostridia; o__Lachnospirales; f__Lachnospiraceae; g__Blautia; s__uncultured_bacterium	0	0	0	0	0	0	0	0	0	0	0	58	0	0	0	0	0	0	0	0
OTU_1089	12	0	0	0	d__Bacteria; p__Firmicutes; c__Clostridia; o__Lachnospirales; f__Lachnospiraceae; g__Roseburia	0	0	0	0	0	0	0	0	0	0	0	0	58	0	0	0	0	0	0	0
OTU_1090	12	0	0	0	d__Bacteria; p__Proteobacteria; c__Gammaproteobacteria; o__Pasteurellales; f__Pasteurellaceae; g__Haemophilus; s__uncultured_bacterium	0	0	0	0	0	0	0	0	0	0	0	0	0	58	0	0	0	0	0	0
OTU_1091	0	0	12	0	d__Bacteria; p__Firmicutes; c__Clostridia; o__Clostridia_UCG-014; f__Clostridia_UCG-014; g__Clostridia_UCG-014; s__uncultured_bacterium	0	0	0	0	0	0	0	0	0	0	0	0	0	0	0	58	0	0	0	0
OTU_1092	0	0	12	0	d__Bacteria; p__Firmicutes; c__Clostridia; o__Lachnospirales; f__Lachnospiraceae; g__Agathobacter; s__uncultured_bacterium	0	0	0	0	0	0	0	0	0	0	0	0	0	0	0	58	0	0	0	0
OTU_1093	0	0	12	0	d__Bacteria; p__Firmicutes; c__Bacilli; o__Lactobacillales; f__Carnobacteriaceae; g__Alkalibacterium	0	0	0	0	0	0	0	0	0	0	0	0	0	0	0	0	0	25	20	13
OTU_1094	0	0	12	0	d__Bacteria; p__Firmicutes; c__Clostridia; o__Clostridiales; f__Clostridiaceae; g__Clostridium_sensu_stricto_1; s__uncultured_bacterium	0	0	0	0	0	0	0	0	0	0	0	0	0	0	0	0	0	58	0	0
OTU_1095	0	0	12	0	d__Bacteria; p__Firmicutes; c__Clostridia; o__Lachnospirales; f__Lachnospiraceae; g__Roseburia; s__uncultured_bacterium	0	0	0	0	0	0	0	0	0	0	0	0	0	0	0	0	0	0	58	0
OTU_1096	0	0	12	0	d__Bacteria; p__Proteobacteria; c__Gammaproteobacteria; o__Enterobacterales; f__Enterobacteriaceae; g__Klebsiella	0	0	0	0	0	0	0	0	0	0	0	0	0	0	0	0	0	0	58	0
OTU_1097	0	0	12	0	d__Bacteria; p__Proteobacteria; c__Gammaproteobacteria; o__Enterobacterales; f__Enterobacteriaceae; g__Klebsiella	0	0	0	0	0	0	0	0	0	0	0	0	0	0	0	0	0	0	0	58
OTU_1098	0	12	0	0	Unassigned	57	0	0	0	0	0	0	0	0	0	0	0	0	0	0	0	0	0	0	0
OTU_1099	0	12	0	0	d__Bacteria; p__Firmicutes; c__Bacilli; o__Lactobacillales; f__Enterococcaceae; g__Enterococcus; s__uncultured_organism	0	57	0	0	0	0	0	0	0	0	0	0	0	0	0	0	0	0	0	0
OTU_1100	5	3	3	2	d__Bacteria; p__Firmicutes; c__Bacilli; o__Lactobacillales; f__Lactobacillaceae; g__Lactobacillus; s__uncultured_bacterium	0	0	4	3	7	7	0	0	0	0	0	6	0	6	10	0	0	7	7	0
OTU_1101	0	12	0	0	d__Bacteria; p__Bacteroidota; c__Bacteroidia; o__Bacteroidales; f__Bacteroidaceae; g__Bacteroides; s__uncultured_bacterium	0	0	0	57	0	0	0	0	0	0	0	0	0	0	0	0	0	0	0	0
OTU_1102	0	10	2	0	d__Bacteria; p__Firmicutes; c__Clostridia; o__Peptostreptococcales-Tissierellales; f__Anaerovoracaceae; g__Family_XIII_AD3011_group; s__uncultured_bacterium	0	0	0	0	49	0	0	0	0	0	0	0	0	0	0	0	0	0	8	0
OTU_1103	0	0	0	12	d__Bacteria; p__Firmicutes; c__Bacilli; o__RF39; f__RF39; g__RF39; s__uncultured_bacterium	0	0	0	0	0	0	57	0	0	0	0	0	0	0	0	0	0	0	0	0
OTU_1104	0	0	0	12	d__Bacteria; p__Proteobacteria; c__Gammaproteobacteria; o__Enterobacterales; f__Enterobacteriaceae; g__Klebsiella	0	0	0	0	0	0	0	57	0	0	0	0	0	0	0	0	0	0	0	0
OTU_1105	0	0	9	4	d__Bacteria; p__Firmicutes; c__Bacilli; o__Lactobacillales; f__Streptococcaceae; g__Lactococcus; s__Lactococcus_lactis	0	0	0	0	0	0	0	0	16	0	0	0	0	0	0	34	7	0	0	0
OTU_1106	12	0	0	0	d__Bacteria; p__Firmicutes; c__Clostridia; o__Peptostreptococcales-Tissierellales; f__Peptostreptococcaceae; g__Romboutsia; s__uncultured_bacterium	0	0	0	0	0	0	0	0	0	0	0	57	0	0	0	0	0	0	0	0
OTU_1107	12	0	0	0	d__Bacteria; p__Firmicutes; c__Clostridia; o__Oscillospirales; f__Ruminococcaceae; g__Faecalibacterium; s__uncultured_bacterium	0	0	0	0	0	0	0	0	0	0	0	0	57	0	0	0	0	0	0	0
OTU_1108	12	0	0	0	d__Bacteria; p__Firmicutes; c__Bacilli; o__Lactobacillales; f__Streptococcaceae; g__Streptococcus; s__Streptococcus_anginosus	0	0	0	0	0	0	0	0	0	0	0	0	0	0	57	0	0	0	0	0
OTU_1109	12	0	0	0	d__Bacteria; p__Proteobacteria; c__Gammaproteobacteria; o__Enterobacterales; f__Enterobacteriaceae; g__Escherichia-Shigella; s__uncultured_bacterium	0	0	0	0	0	0	0	0	0	0	0	0	0	0	57	0	0	0	0	0
OTU_1110	12	0	0	0	d__Bacteria; p__Firmicutes; c__Clostridia; o__Lachnospirales; f__Lachnospiraceae	0	0	0	0	0	0	0	0	0	0	0	0	0	0	57	0	0	0	0	0
OTU_1111	0	0	12	0	d__Bacteria; p__Firmicutes; c__Clostridia; o__Lachnospirales; f__Lachnospiraceae; g__Lachnospiraceae_NK4A136_group; s__uncultured_bacterium	0	0	0	0	0	0	0	0	0	0	0	0	0	0	0	57	0	0	0	0
OTU_1112	0	0	12	0	d__Bacteria; p__Proteobacteria; c__Gammaproteobacteria; o__Enterobacterales; f__Enterobacteriaceae	0	0	0	0	0	0	0	0	0	0	0	0	0	0	0	0	57	0	0	0
OTU_1113	0	0	12	0	d__Bacteria; p__Firmicutes; c__Negativicutes; o__Veillonellales-Selenomonadales; f__Veillonellaceae; g__Dialister; s__uncultured_bacterium	0	0	0	0	0	0	0	0	0	0	0	0	0	0	0	0	0	57	0	0
OTU_1114	0	0	12	0	d__Bacteria; p__Proteobacteria; c__Gammaproteobacteria; o__Burkholderiales; f__Sutterellaceae; g__Sutterella; s__uncultured_bacterium	0	0	0	0	0	0	0	0	0	0	0	0	0	0	0	0	0	0	0	57
OTU_1115	0	2	10	0	d__Bacteria; p__Bacteroidota; c__Bacteroidia; o__Bacteroidales; f__Prevotellaceae; g__Prevotellaceae_UCG-003; s__uncultured_bacterium	6	0	0	0	0	0	0	0	0	0	0	0	0	0	0	50	0	0	0	0
OTU_1116	6	6	0	0	d__Bacteria; p__Proteobacteria; c__Gammaproteobacteria	0	30	0	0	0	0	0	0	0	0	0	0	0	0	26	0	0	0	0	0
OTU_1117	5	5	3	0	d__Bacteria; p__Actinobacteriota; c__Actinobacteria; o__Actinomycetales; f__Actinomycetaceae; g__Actinomyces; s__uncultured_bacterium	0	0	21	0	0	0	0	0	0	0	22	0	0	0	0	13	0	0	0	0
OTU_1118	0	12	0	0	d__Bacteria; p__Actinobacteriota; c__Actinobacteria; o__Bifidobacteriales; f__Bifidobacteriaceae; g__Bifidobacterium	0	0	56	0	0	0	0	0	0	0	0	0	0	0	0	0	0	0	0	0
OTU_1119	0	0	0	12	d__Bacteria; p__Firmicutes; c__Clostridia; o__Oscillospirales; f__Oscillospiraceae; g__Colidextribacter; s__uncultured_bacterium	0	0	0	0	0	0	0	0	56	0	0	0	0	0	0	0	0	0	0	0
OTU_1120	12	0	0	0	Unassigned	0	0	0	0	0	0	0	0	0	0	0	0	56	0	0	0	0	0	0	0
OTU_1121	12	0	0	0	d__Bacteria; p__Firmicutes; c__Clostridia; o__Lachnospirales; f__Lachnospiraceae; g__Lachnoclostridium	0	0	0	0	0	0	0	0	0	0	0	0	0	0	56	0	0	0	0	0
OTU_1122	12	0	0	0	d__Bacteria; p__Proteobacteria; c__Gammaproteobacteria; o__Enterobacterales; f__Enterobacteriaceae; g__Escherichia-Shigella; s__uncultured_bacterium	0	0	0	0	0	0	0	0	0	0	0	0	0	0	56	0	0	0	0	0
OTU_1123	0	0	12	0	d__Bacteria; p__Firmicutes; c__Clostridia; o__Peptostreptococcales-Tissierellales; f__Peptostreptococcales-Tissierellales	0	0	0	0	0	0	0	0	0	0	0	0	0	0	0	0	0	20	23	13
OTU_1124	0	0	12	0	d__Bacteria; p__Actinobacteriota; c__Coriobacteriia; o__Coriobacteriales; f__Coriobacteriaceae; g__Collinsella; s__uncultured_bacterium	0	0	0	0	0	0	0	0	0	0	0	0	0	0	0	0	0	56	0	0
OTU_1125	0	0	12	0	d__Bacteria; p__Proteobacteria; c__Gammaproteobacteria; o__Enterobacterales; f__Enterobacteriaceae; g__Escherichia-Shigella	0	0	0	0	0	0	0	0	0	0	0	0	0	0	0	0	0	0	56	0
OTU_1126	0	0	12	0	d__Bacteria; p__Bacteroidota; c__Bacteroidia; o__Bacteroidales; f__Prevotellaceae; g__Prevotella; s__uncultured_bacterium	0	0	0	0	0	0	0	0	0	0	0	0	0	0	0	0	0	0	0	56
OTU_1127	0	0	12	0	d__Bacteria; p__Proteobacteria; c__Gammaproteobacteria; o__Burkholderiales; f__Sutterellaceae; g__Sutterella; s__uncultured_bacterium	0	0	0	0	0	0	0	0	0	0	0	0	0	0	0	0	0	0	0	56
OTU_1128	0	5	3	4	d__Bacteria; p__Firmicutes; c__Clostridia; o__Lachnospirales; f__Lachnospiraceae	9	0	0	0	14	0	0	0	0	18	0	0	0	0	0	0	0	14	0	0
OTU_1129	0	11	0	0	d__Bacteria; p__Firmicutes; c__Clostridia; o__Oscillospirales; f__Ruminococcaceae; g__Subdoligranulum; s__uncultured_bacterium	55	0	0	0	0	0	0	0	0	0	0	0	0	0	0	0	0	0	0	0
OTU_1130	0	11	0	0	d__Bacteria; p__Synergistota; c__Synergistia; o__Synergistales; f__Synergistaceae; g__Pyramidobacter	0	55	0	0	0	0	0	0	0	0	0	0	0	0	0	0	0	0	0	0
OTU_1131	0	11	0	0	Unassigned	0	0	55	0	0	0	0	0	0	0	0	0	0	0	0	0	0	0	0	0
OTU_1132	0	0	0	11	d__Bacteria; p__Cyanobacteria; c__Vampirivibrionia; o__Gastranaerophilales; f__Gastranaerophilales; g__Gastranaerophilales; s__uncultured_bacterium	0	0	0	0	0	0	0	0	55	0	0	0	0	0	0	0	0	0	0	0
OTU_1133	0	0	0	11	d__Bacteria; p__Cyanobacteria; c__Vampirivibrionia; o__Gastranaerophilales; f__Gastranaerophilales; g__Gastranaerophilales; s__uncultured_bacterium	0	0	0	0	0	0	0	0	55	0	0	0	0	0	0	0	0	0	0	0
OTU_1134	0	0	10	2	d__Bacteria; p__Proteobacteria; c__Gammaproteobacteria; o__Burkholderiales; f__Comamonadaceae	0	0	0	0	0	0	0	0	0	8	0	0	0	0	0	0	47	0	0	0
OTU_1135	11	0	0	0	d__Bacteria; p__Firmicutes; c__Clostridia; o__Lachnospirales; f__Lachnospiraceae; g__[Ruminococcus]_gauvreauii_group; s__uncultured_bacterium	0	0	0	0	0	0	0	0	0	0	0	0	55	0	0	0	0	0	0	0
OTU_1136	11	0	0	0	d__Bacteria; p__Firmicutes; c__Clostridia; o__Lachnospirales; f__Lachnospiraceae; g__Blautia; s__uncultured_bacterium	0	0	0	0	0	0	0	0	0	0	0	0	0	55	0	0	0	0	0	0
OTU_1137	11	0	0	0	d__Bacteria; p__Desulfobacterota; c__Desulfovibrionia; o__Desulfovibrionales; f__Desulfovibrionaceae; g__Bilophila; s__uncultured_bacterium	0	0	0	0	0	0	0	0	0	0	0	0	0	0	55	0	0	0	0	0
OTU_1138	1	0	11	0	d__Bacteria; p__Verrucomicrobiota; c__Verrucomicrobiae; o__Verrucomicrobiales; f__Akkermansiaceae; g__Akkermansia; s__uncultured_bacterium	0	0	0	0	0	0	0	0	0	0	0	0	0	0	2	0	0	5	6	42
OTU_1139	11	0	0	0	d__Bacteria; p__Proteobacteria; c__Gammaproteobacteria; o__Enterobacterales; f__Enterobacteriaceae; g__Escherichia-Shigella; s__uncultured_bacterium	0	0	0	0	0	0	0	0	0	0	0	0	0	0	55	0	0	0	0	0
OTU_1140	0	0	11	0	d__Bacteria; p__Firmicutes; c__Clostridia; o__Lachnospirales; f__Lachnospiraceae	0	0	0	0	0	0	0	0	0	0	0	0	0	0	0	55	0	0	0	0
OTU_1141	0	0	11	0	d__Bacteria; p__Firmicutes; c__Negativicutes; o__Veillonellales-Selenomonadales; f__Veillonellaceae; g__Dialister; s__uncultured_bacterium	0	0	0	0	0	0	0	0	0	0	0	0	0	0	0	0	0	55	0	0
OTU_1142	0	0	11	0	d__Bacteria; p__Firmicutes; c__Clostridia; o__Clostridia_UCG-014; f__Clostridia_UCG-014; g__Clostridia_UCG-014; s__uncultured_bacterium	0	0	0	0	0	0	0	0	0	0	0	0	0	0	0	0	0	0	55	0
OTU_1143	0	0	11	0	d__Bacteria; p__Proteobacteria; c__Gammaproteobacteria; o__Enterobacterales; f__Enterobacteriaceae; g__Escherichia-Shigella	0	0	0	0	0	0	0	0	0	0	0	0	0	0	0	0	0	0	55	0
OTU_1144	0	11	0	0	d__Bacteria; p__Firmicutes; c__Clostridia; o__Lachnospirales; f__Lachnospiraceae; g__[Eubacterium]_oxidoreducens_group; s__uncultured_bacterium	0	0	0	54	0	0	0	0	0	0	0	0	0	0	0	0	0	0	0	0
OTU_1145	0	11	0	0	d__Bacteria; p__Bacteroidota; c__Bacteroidia; o__Bacteroidales; f__Prevotellaceae; g__Prevotella; s__uncultured_bacterium	0	0	0	0	54	0	0	0	0	0	0	0	0	0	0	0	0	0	0	0
OTU_1146	0	0	0	11	d__Bacteria; p__Firmicutes; c__Clostridia; o__Lachnospirales; f__Lachnospiraceae; g__uncultured	0	0	0	0	0	0	0	54	0	0	0	0	0	0	0	0	0	0	0	0
OTU_1147	11	0	0	0	d__Bacteria; p__Firmicutes; c__Negativicutes; o__Acidaminococcales; f__Acidaminococcaceae; g__Phascolarctobacterium; s__uncultured_bacterium	0	0	0	0	0	0	0	0	0	0	0	0	0	0	54	0	0	0	0	0
OTU_1148	0	0	11	0	d__Bacteria; p__Firmicutes; c__Clostridia; o__Oscillospirales; f__Ruminococcaceae; g__uncultured; s__uncultured_bacterium	0	0	0	0	0	0	0	0	0	0	0	0	0	0	0	0	54	0	0	0
OTU_1149	0	0	11	0	d__Bacteria; p__Proteobacteria; c__Gammaproteobacteria; o__Enterobacterales; f__Enterobacteriaceae; g__Enterobacter	0	0	0	0	0	0	0	0	0	0	0	0	0	0	0	0	0	19	35	0
OTU_1150	0	0	11	0	d__Bacteria; p__Firmicutes; c__Clostridia; o__Oscillospirales; f__Ruminococcaceae; g__Subdoligranulum; s__uncultured_bacterium	0	0	0	0	0	0	0	0	0	0	0	0	0	0	0	0	0	0	54	0
OTU_1151	0	0	11	0	d__Bacteria; p__Bacteroidota; c__Bacteroidia; o__Bacteroidales; f__Prevotellaceae; g__Prevotella; s__uncultured_bacterium	0	0	0	0	0	0	0	0	0	0	0	0	0	0	0	0	0	0	0	54
OTU_1152	0	0	11	0	d__Bacteria; p__Bacteroidota; c__Bacteroidia; o__Bacteroidales; f__Bacteroidaceae; g__Bacteroides; s__uncultured_bacterium	0	0	0	0	0	0	0	0	0	0	0	0	0	0	0	0	0	0	0	54
OTU_1153	0	0	11	0	d__Bacteria; p__Firmicutes; c__Negativicutes; o__Veillonellales-Selenomonadales; f__Selenomonadaceae; g__Megamonas; s__uncultured_bacterium	0	0	0	0	0	0	0	0	0	0	0	0	0	0	0	0	0	0	0	54
OTU_1154	0	11	0	0	d__Bacteria; p__Bacteroidota; c__Bacteroidia; o__Bacteroidales; f__Tannerellaceae; g__Parabacteroides	0	0	0	9	44	0	0	0	0	0	0	0	0	0	0	0	0	0	0	0
OTU_1155	2	0	4	6	d__Bacteria; p__Halanaerobiaeota; c__Halanaerobiia; o__Halanaerobiales; f__Halanaerobiaceae; g__Halanaerobium	0	0	0	0	0	0	11	0	18	0	0	0	7	0	0	17	0	0	0	0
OTU_1156	6	0	0	5	d__Bacteria; p__Actinobacteriota; c__Coriobacteriia; o__Coriobacteriales; f__Coriobacteriaceae; g__Collinsella; s__uncultured_bacterium	0	0	0	0	0	0	0	25	0	0	28	0	0	0	0	0	0	0	0	0
OTU_1157	11	0	0	0	d__Bacteria; p__Proteobacteria; c__Gammaproteobacteria; o__Vibrionales; f__Vibrionaceae; g__Vibrio; s__Vibrio_fluvialis	0	0	0	0	0	0	0	0	0	0	16	0	11	0	26	0	0	0	0	0
OTU_1158	11	0	0	0	d__Bacteria; p__Firmicutes; c__Bacilli; o__Staphylococcales; f__Staphylococcaceae; g__Staphylococcus	0	0	0	0	0	0	0	0	0	0	0	0	0	0	53	0	0	0	0	0
OTU_1159	0	0	11	0	d__Bacteria; p__Firmicutes; c__Negativicutes; o__Acidaminococcales; f__Acidaminococcaceae; g__Phascolarctobacterium; s__uncultured_bacterium	0	0	0	0	0	0	0	0	0	0	0	0	0	0	0	53	0	0	0	0
OTU_1160	0	0	11	0	d__Bacteria; p__Proteobacteria; c__Gammaproteobacteria; o__Burkholderiales; f__Sutterellaceae; g__Parasutterella; s__uncultured_bacterium	0	0	0	0	0	0	0	0	0	0	0	0	0	0	0	0	53	0	0	0
OTU_1161	0	0	11	0	d__Bacteria; p__Firmicutes; c__Clostridia; o__Peptostreptococcales-Tissierellales; f__Anaerovoracaceae; g__Family_XIII_AD3011_group; s__uncultured_bacterium	0	0	0	0	0	0	0	0	0	0	0	0	0	0	0	0	53	0	0	0
OTU_1162	0	0	11	0	d__Bacteria; p__Firmicutes; c__Negativicutes; o__Veillonellales-Selenomonadales; f__Veillonellaceae; g__Dialister; s__uncultured_bacterium	0	0	0	0	0	0	0	0	0	0	0	0	0	0	0	0	0	53	0	0
OTU_1163	0	0	11	0	d__Bacteria; p__Firmicutes; c__Negativicutes; o__Veillonellales-Selenomonadales; f__Selenomonadaceae; g__Megamonas; s__uncultured_bacterium	0	0	0	0	0	0	0	0	0	0	0	0	0	0	0	0	0	0	0	53
OTU_1164	0	11	0	0	d__Bacteria; p__Firmicutes; c__Clostridia; o__Lachnospirales; f__Lachnospiraceae; g__[Eubacterium]_hallii_group; s__uncultured_bacterium	52	0	0	0	0	0	0	0	0	0	0	0	0	0	0	0	0	0	0	0
OTU_1165	0	11	0	0	d__Bacteria; p__Firmicutes; c__Clostridia	0	52	0	0	0	0	0	0	0	0	0	0	0	0	0	0	0	0	0	0
OTU_1166	0	2	4	6	d__Bacteria; p__Firmicutes; c__Clostridia; o__Oscillospirales; f__Oscillospiraceae; g__UCG-005; s__uncultured_bacterium	0	0	0	0	6	0	7	20	0	0	0	0	0	0	0	0	0	14	5	0
OTU_1167	0	0	0	11	d__Bacteria; p__Bacteroidota; c__Bacteroidia; o__Bacteroidales; f__Prevotellaceae; g__Prevotella; s__uncultured_bacterium	0	0	0	0	0	52	0	0	0	0	0	0	0	0	0	0	0	0	0	0
OTU_1168	0	0	0	11	d__Bacteria; p__Firmicutes; c__Clostridia; o__Lachnospirales; f__Lachnospiraceae; g__Eisenbergiella; s__uncultured_bacterium	0	0	0	0	0	34	0	0	0	18	0	0	0	0	0	0	0	0	0	0
OTU_1169	0	0	0	11	d__Bacteria; p__Firmicutes; c__Bacilli; o__Lactobacillales; f__Enterococcaceae; g__Enterococcus; s__uncultured_organism	0	0	0	0	0	0	0	52	0	0	0	0	0	0	0	0	0	0	0	0
OTU_1170	0	0	0	11	d__Bacteria; p__Firmicutes; c__Clostridia; o__Lachnospirales; f__Lachnospiraceae	0	0	0	0	0	0	0	52	0	0	0	0	0	0	0	0	0	0	0	0
OTU_1171	0	0	0	11	Unassigned	0	0	0	0	0	0	0	52	0	0	0	0	0	0	0	0	0	0	0	0
OTU_1172	11	0	0	0	d__Bacteria; p__Proteobacteria; c__Gammaproteobacteria; o__Burkholderiales; f__Sutterellaceae; g__Sutterella; s__uncultured_bacterium	0	0	0	0	0	0	0	0	0	0	0	0	52	0	0	0	0	0	0	0
OTU_1173	0	0	11	0	d__Bacteria; p__Proteobacteria; c__Alphaproteobacteria; o__Rhizobiales; f__Xanthobacteraceae; g__uncultured	0	0	0	0	0	0	0	0	0	0	0	0	0	0	0	0	0	30	0	22
OTU_1174	0	0	11	0	d__Bacteria; p__Firmicutes; c__Negativicutes; o__Veillonellales-Selenomonadales; f__Veillonellaceae; g__Dialister; s__uncultured_bacterium	0	0	0	0	0	0	0	0	0	0	0	0	0	0	0	0	0	0	52	0
OTU_1175	0	0	11	0	d__Bacteria; p__Firmicutes; c__Clostridia; o__Lachnospirales; f__Lachnospiraceae; g__Lachnospiraceae_NK4A136_group; s__uncultured_bacterium	0	0	0	0	0	0	0	0	0	0	0	0	0	0	0	0	0	0	52	0
OTU_1176	0	0	11	0	d__Bacteria; p__Bacteroidota; c__Bacteroidia; o__Bacteroidales; f__Prevotellaceae; g__Prevotella; s__uncultured_bacterium	0	0	0	0	0	0	0	0	0	0	0	0	0	0	0	0	0	0	0	52
OTU_1177	0	11	0	0	d__Bacteria; p__Firmicutes; c__Clostridia; o__Lachnospirales; f__Lachnospiraceae; g__[Eubacterium]_eligens_group	0	51	0	0	0	0	0	0	0	0	0	0	0	0	0	0	0	0	0	0
OTU_1178	0	11	0	0	d__Bacteria; p__Proteobacteria; c__Gammaproteobacteria; o__Enterobacterales; f__Enterobacteriaceae; g__Escherichia-Shigella	0	0	0	0	51	0	0	0	0	0	0	0	0	0	0	0	0	0	0	0
OTU_1179	0	11	0	0	Unassigned	0	0	0	0	51	0	0	0	0	0	0	0	0	0	0	0	0	0	0	0
OTU_1180	0	0	0	11	d__Bacteria; p__Proteobacteria; c__Gammaproteobacteria; o__Enterobacterales; f__Enterobacteriaceae; g__Escherichia-Shigella; s__uncultured_bacterium	0	0	0	0	0	0	0	51	0	0	0	0	0	0	0	0	0	0	0	0
OTU_1181	11	0	0	0	d__Bacteria; p__Firmicutes; c__Clostridia; o__Lachnospirales; f__Lachnospiraceae; g__Lachnospiraceae_UCG-001; s__uncultured_bacterium	0	0	0	0	0	0	0	0	0	0	0	0	0	51	0	0	0	0	0	0
OTU_1182	11	0	0	0	d__Bacteria; p__Proteobacteria; c__Gammaproteobacteria; o__Burkholderiales; f__Sutterellaceae; g__Parasutterella; s__uncultured_bacterium	0	0	0	0	0	0	0	0	0	0	0	0	0	51	0	0	0	0	0	0
OTU_1183	0	0	11	0	d__Bacteria; p__Firmicutes; c__Clostridia; o__Lachnospirales; f__Lachnospiraceae; g__Roseburia; s__uncultured_bacterium	0	0	0	0	0	0	0	0	0	0	0	0	0	0	0	0	0	51	0	0
OTU_1184	0	0	11	0	d__Bacteria; p__Firmicutes; c__Negativicutes; o__Veillonellales-Selenomonadales; f__Veillonellaceae; g__Veillonella; s__uncultured_bacterium	0	0	0	0	0	0	0	0	0	0	0	0	0	0	0	0	0	41	0	10
OTU_1185	0	0	11	0	d__Bacteria; p__Firmicutes; c__Clostridia; o__Clostridia_UCG-014; f__Clostridia_UCG-014; g__Clostridia_UCG-014; s__uncultured_bacterium	0	0	0	0	0	0	0	0	0	0	0	0	0	0	0	0	0	0	51	0
OTU_1186	0	0	11	0	d__Bacteria; p__Bacteroidota; c__Bacteroidia; o__Bacteroidales; f__Bacteroidaceae; g__Bacteroides; s__uncultured_bacterium	0	0	0	0	0	0	0	0	0	0	0	0	0	0	0	0	0	0	0	51
OTU_1187	0	0	11	0	d__Bacteria; p__Bacteroidota; c__Bacteroidia; o__Bacteroidales; f__Prevotellaceae; g__Prevotella; s__uncultured_bacterium	0	0	0	0	0	0	0	0	0	0	0	0	0	0	0	0	0	0	0	51
OTU_1188	0	0	11	0	d__Bacteria; p__Bacteroidota; c__Bacteroidia; o__Bacteroidales; f__Bacteroidaceae; g__Bacteroides; s__uncultured_bacterium	0	0	0	0	0	0	0	0	0	0	0	0	0	0	0	0	0	0	0	51
OTU_1189	0	10	0	0	d__Bacteria; p__Firmicutes; c__Clostridia	50	0	0	0	0	0	0	0	0	0	0	0	0	0	0	0	0	0	0	0
OTU_1190	0	10	0	0	Unassigned	0	50	0	0	0	0	0	0	0	0	0	0	0	0	0	0	0	0	0	0
OTU_1191	0	6	0	5	d__Bacteria; p__Firmicutes; c__Bacilli; o__Erysipelotrichales; f__Erysipelotrichaceae; g__Holdemania	0	0	3	0	24	0	0	23	0	0	0	0	0	0	0	0	0	0	0	0
OTU_1192	0	10	0	0	d__Bacteria; p__Proteobacteria; c__Gammaproteobacteria; o__Enterobacterales; f__Enterobacteriaceae; g__Enterobacter	0	0	0	50	0	0	0	0	0	0	0	0	0	0	0	0	0	0	0	0
OTU_1193	0	10	0	0	Unassigned	0	0	0	50	0	0	0	0	0	0	0	0	0	0	0	0	0	0	0	0
OTU_1194	0	0	0	10	d__Bacteria; p__Firmicutes; c__Bacilli; o__Erysipelotrichales; f__Erysipelatoclostridiaceae; g__UCG-004; s__uncultured_bacterium	0	0	0	0	0	50	0	0	0	0	0	0	0	0	0	0	0	0	0	0
OTU_1195	10	0	0	0	d__Bacteria; p__Firmicutes; c__Clostridia; o__Oscillospirales; f__Ruminococcaceae; g__Subdoligranulum; s__uncultured_bacterium	0	0	0	0	0	0	0	0	0	0	0	50	0	0	0	0	0	0	0	0
OTU_1196	10	0	0	0	Unassigned	0	0	0	0	0	0	0	0	0	0	0	50	0	0	0	0	0	0	0	0
OTU_1197	10	0	0	0	d__Bacteria; p__Firmicutes; c__Clostridia; o__Lachnospirales; f__Lachnospiraceae	0	0	0	0	0	0	0	0	0	0	0	0	0	50	0	0	0	0	0	0
OTU_1198	10	0	0	0	d__Bacteria; p__Firmicutes; c__Bacilli; o__Erysipelotrichales; f__Erysipelatoclostridiaceae	0	0	0	0	0	0	0	0	0	0	0	0	0	0	50	0	0	0	0	0
OTU_1199	0	0	10	0	d__Bacteria; p__Acidobacteriota; c__Vicinamibacteria; o__Vicinamibacterales; f__uncultured; g__uncultured; s__uncultured_bacterium	0	0	0	0	0	0	0	0	0	0	0	0	0	0	0	0	0	50	0	0
OTU_1200	0	0	10	0	d__Bacteria; p__Firmicutes; c__Negativicutes; o__Veillonellales-Selenomonadales; f__Veillonellaceae; g__Dialister; s__uncultured_bacterium	0	0	0	0	0	0	0	0	0	0	0	0	0	0	0	0	0	50	0	0
OTU_1201	0	0	10	0	d__Bacteria; p__Firmicutes; c__Clostridia; o__Clostridiales; f__Clostridiaceae; g__Clostridium_sensu_stricto_1; s__uncultured_bacterium	0	0	0	0	0	0	0	0	0	0	0	0	0	0	0	0	0	0	50	0
OTU_1202	0	0	10	0	d__Bacteria; p__Firmicutes; c__Negativicutes; o__Veillonellales-Selenomonadales; f__Veillonellaceae; g__Dialister; s__uncultured_bacterium	0	0	0	0	0	0	0	0	0	0	0	0	0	0	0	0	0	0	50	0
OTU_1203	0	0	10	0	d__Bacteria; p__Proteobacteria; c__Gammaproteobacteria; o__Enterobacterales; f__Enterobacteriaceae; g__Escherichia-Shigella	0	0	0	0	0	0	0	0	0	0	0	0	0	0	0	0	0	0	50	0
OTU_1204	0	0	0	10	d__Bacteria; p__Firmicutes; c__Clostridia; o__Oscillospirales; f__Ruminococcaceae; g__uncultured; s__uncultured_bacterium	0	0	0	0	0	49	0	0	0	0	0	0	0	0	0	0	0	0	0	0
OTU_1205	0	0	0	10	d__Bacteria; p__Firmicutes; c__Negativicutes; o__Veillonellales-Selenomonadales; f__Veillonellaceae; g__Dialister; s__uncultured_bacterium	0	0	0	0	0	49	0	0	0	0	0	0	0	0	0	0	0	0	0	0
OTU_1206	0	0	0	10	d__Bacteria; p__Bacteroidota; c__Bacteroidia; o__Bacteroidales; f__Barnesiellaceae; g__Barnesiella	0	0	0	0	0	0	49	0	0	0	0	0	0	0	0	0	0	0	0	0
OTU_1207	0	0	0	10	Unassigned	0	0	0	0	0	0	0	49	0	0	0	0	0	0	0	0	0	0	0	0
OTU_1208	0	0	0	10	d__Bacteria; p__Firmicutes; c__Bacilli; o__Erysipelotrichales; f__Erysipelatoclostridiaceae	0	0	0	0	0	0	0	0	49	0	0	0	0	0	0	0	0	0	0	0
OTU_1209	10	0	0	0	Unassigned	0	0	0	0	0	0	0	0	0	0	49	0	0	0	0	0	0	0	0	0
OTU_1210	10	0	0	0	d__Bacteria; p__Firmicutes; c__Clostridia; o__Lachnospirales; f__Lachnospiraceae	0	0	0	0	0	0	0	0	0	0	49	0	0	0	0	0	0	0	0	0
OTU_1211	10	0	0	0	d__Bacteria; p__Firmicutes; c__Clostridia; o__Lachnospirales; f__Lachnospiraceae; g__Dorea; s__uncultured_bacterium	0	0	0	0	0	0	0	0	0	0	0	0	0	0	49	0	0	0	0	0
OTU_1212	0	0	10	0	d__Bacteria; p__Firmicutes; c__Clostridia; o__Peptostreptococcales-Tissierellales; f__Anaerovoracaceae; g__Family_XIII_UCG-001; s__uncultured_bacterium	0	0	0	0	0	0	0	0	0	0	0	0	0	0	0	16	0	33	0	0
OTU_1213	0	0	10	0	d__Bacteria; p__Firmicutes; c__Clostridia; o__Oscillospirales; f__Ruminococcaceae; g__Faecalibacterium; s__uncultured_bacterium	0	0	0	0	0	0	0	0	0	0	0	0	0	0	0	0	0	49	0	0
OTU_1214	0	0	10	0	d__Bacteria; p__Firmicutes; c__Negativicutes; o__Veillonellales-Selenomonadales; f__Selenomonadaceae; g__Mitsuokella; s__uncultured_bacterium	0	0	0	0	0	0	0	0	0	0	0	0	0	0	0	0	0	0	49	0
OTU_1215	0	0	10	0	d__Bacteria; p__Proteobacteria; c__Gammaproteobacteria; o__Enterobacterales; f__Enterobacteriaceae; g__Klebsiella	0	0	0	0	0	0	0	0	0	0	0	0	0	0	0	0	0	0	49	0
OTU_1216	0	0	10	0	d__Bacteria; p__Desulfobacterota; c__Desulfovibrionia; o__Desulfovibrionales; f__Desulfovibrionaceae; g__Bilophila; s__uncultured_bacterium	0	0	0	0	0	0	0	0	0	0	0	0	0	0	0	0	0	0	49	0
OTU_1217	0	0	10	0	d__Bacteria; p__Chloroflexi; c__AD3; o__AD3; f__AD3; g__AD3; s__uncultured_bacterium	0	0	0	0	0	0	0	0	0	0	0	0	0	0	0	0	0	0	0	49
OTU_1218	0	0	10	0	d__Bacteria; p__Firmicutes; c__Clostridia; o__Oscillospirales; f__Ruminococcaceae; g__Faecalibacterium; s__uncultured_bacterium	0	0	0	0	0	0	0	0	0	0	0	0	0	0	0	0	0	0	0	49
OTU_1219	0	10	0	0	d__Bacteria; p__Actinobacteriota; c__Actinobacteria; o__Actinomycetales; f__Actinomycetaceae; g__Actinomyces; s__uncultured_bacterium	48	0	0	0	0	0	0	0	0	0	0	0	0	0	0	0	0	0	0	0
OTU_1220	0	10	0	0	d__Bacteria; p__Proteobacteria; c__Gammaproteobacteria; o__Burkholderiales; f__Sutterellaceae; g__Sutterella; s__uncultured_bacterium	0	0	48	0	0	0	0	0	0	0	0	0	0	0	0	0	0	0	0	0
OTU_1221	0	0	0	10	d__Bacteria; p__Bacteroidota; c__Bacteroidia; o__Bacteroidales; f__Rikenellaceae; g__Alistipes; s__uncultured_bacterium	0	0	0	0	0	0	48	0	0	0	0	0	0	0	0	0	0	0	0	0
OTU_1222	0	0	0	10	d__Bacteria; p__Firmicutes; c__Bacilli; o__Erysipelotrichales; f__Erysipelotrichaceae; g__Holdemanella; s__uncultured_bacterium	0	0	0	0	0	0	48	0	0	0	0	0	0	0	0	0	0	0	0	0
OTU_1223	10	0	0	0	d__Bacteria; p__Proteobacteria; c__Gammaproteobacteria; o__Enterobacterales; f__Enterobacteriaceae; g__Enterobacter	0	0	0	0	0	0	0	0	0	0	0	48	0	0	0	0	0	0	0	0
OTU_1224	10	0	0	0	d__Bacteria; p__Fusobacteriota; c__Fusobacteriia; o__Fusobacteriales; f__Fusobacteriaceae; g__Fusobacterium; s__uncultured_bacterium	0	0	0	0	0	0	0	0	0	0	0	0	48	0	0	0	0	0	0	0
OTU_1225	5	0	6	0	d__Bacteria; p__Firmicutes; c__Bacilli; o__Lactobacillales; f__Streptococcaceae; g__Streptococcus; s__uncultured_bacterium	0	0	0	0	0	0	0	0	0	0	0	0	0	0	21	27	0	0	0	0
OTU_1226	0	0	10	0	d__Bacteria; p__Firmicutes; c__Bacilli; o__RF39; f__RF39; g__RF39; s__uncultured_bacterium	0	0	0	0	0	0	0	0	0	0	0	0	0	0	0	0	0	48	0	0
OTU_1227	0	0	10	0	d__Bacteria; p__Acidobacteriota; c__Acidobacteriae; o__Acidobacteriales; f__uncultured; g__uncultured	0	0	0	0	0	0	0	0	0	0	0	0	0	0	0	0	0	0	0	48
OTU_1228	0	0	10	0	d__Bacteria; p__Firmicutes; c__Clostridia; o__Oscillospirales; f__Ruminococcaceae; g__Faecalibacterium; s__uncultured_bacterium	0	0	0	0	0	0	0	0	0	0	0	0	0	0	0	0	0	0	0	48
OTU_1229	7	3	0	0	d__Bacteria; p__Firmicutes; c__Clostridia; o__Lachnospirales; f__Lachnospiraceae; g__Lachnoclostridium; s__uncultured_bacterium	0	15	0	0	0	0	0	0	0	0	32	0	0	0	0	0	0	0	0	0
OTU_1230	0	0	0	10	d__Bacteria; p__Proteobacteria; c__Gammaproteobacteria; o__Enterobacterales; f__Enterobacteriaceae; g__Escherichia-Shigella; s__uncultured_bacterium	0	0	0	0	0	0	0	47	0	0	0	0	0	0	0	0	0	0	0	0
OTU_1231	0	0	0	10	d__Bacteria; p__Firmicutes; c__Clostridia; o__Lachnospirales; f__Lachnospiraceae; g__Lachnoclostridium	0	0	0	0	0	0	0	47	0	0	0	0	0	0	0	0	0	0	0	0
OTU_1232	0	0	10	0	d__Bacteria; p__Actinobacteriota; c__Acidimicrobiia; o__Microtrichales; f__Microtrichaceae; g__IMCC26207; s__uncultured_bacterium	0	0	0	0	0	0	0	0	0	0	0	0	0	0	0	0	0	17	16	14
OTU_1233	0	0	10	0	d__Bacteria; p__Firmicutes; c__Clostridia; o__Lachnospirales; f__Lachnospiraceae; g__[Ruminococcus]_torques_group	0	0	0	0	0	0	0	0	0	0	0	0	0	0	0	0	0	21	18	8
OTU_1234	0	0	10	0	d__Bacteria; p__Proteobacteria; c__Gammaproteobacteria; o__Enterobacterales; f__Enterobacteriaceae; g__Enterobacter	0	0	0	0	0	0	0	0	0	0	0	0	0	0	0	0	0	47	0	0
OTU_1235	0	0	10	0	d__Bacteria; p__Bacteroidota; c__Bacteroidia; o__Bacteroidales; f__Prevotellaceae; g__Prevotella; s__uncultured_bacterium	0	0	0	0	0	0	0	0	0	0	0	0	0	0	0	0	0	47	0	0
OTU_1236	0	0	10	0	d__Bacteria; p__Firmicutes; c__Clostridia; o__Oscillospirales; f__Oscillospiraceae; g__NK4A214_group; s__uncultured_bacterium	0	0	0	0	0	0	0	0	0	0	0	0	0	0	0	0	0	0	47	0
OTU_1237	0	0	10	0	d__Bacteria; p__Bacteroidota; c__Bacteroidia; o__Bacteroidales; f__Prevotellaceae; g__Prevotella; s__uncultured_bacterium	0	0	0	0	0	0	0	0	0	0	0	0	0	0	0	0	0	0	0	47
OTU_1238	0	0	10	0	d__Bacteria; p__Bacteroidota; c__Bacteroidia; o__Bacteroidales; f__Prevotellaceae; g__Prevotella; s__uncultured_bacterium	0	0	0	0	0	0	0	0	0	0	0	0	0	0	0	0	0	0	0	47
OTU_1239	0	0	0	10	d__Bacteria; p__Bacteroidota; c__Bacteroidia; o__Bacteroidales; f__Prevotellaceae; g__Prevotella; s__uncultured_bacterium	0	0	0	0	0	0	46	0	0	0	0	0	0	0	0	0	0	0	0	0
OTU_1240	0	0	9	1	d__Bacteria; p__Firmicutes; c__Bacilli; o__Lactobacillales; f__Lactobacillaceae; g__Lactobacillus; s__uncultured_bacterium	0	0	0	0	0	0	0	0	2	0	0	0	0	0	0	0	0	8	36	0
OTU_1241	10	0	0	0	d__Bacteria; p__Proteobacteria; c__Gammaproteobacteria; o__Aeromonadales; f__Succinivibrionaceae; g__Succinivibrio; s__uncultured_bacterium	0	0	0	0	0	0	0	0	0	0	46	0	0	0	0	0	0	0	0	0
OTU_1242	10	0	0	0	d__Bacteria; p__Proteobacteria; c__Gammaproteobacteria; o__Pasteurellales; f__Pasteurellaceae; g__Haemophilus; s__Haemophilus_pittmaniae	0	0	0	0	0	0	0	0	0	0	0	0	46	0	0	0	0	0	0	0
OTU_1243	0	0	10	0	d__Bacteria; p__Firmicutes; c__Negativicutes; o__Acidaminococcales; f__Acidaminococcaceae; g__Phascolarctobacterium	0	0	0	0	0	0	0	0	0	0	0	0	0	0	0	46	0	0	0	0
OTU_1244	0	0	10	0	Unassigned	0	0	0	0	0	0	0	0	0	0	0	0	0	0	0	46	0	0	0	0
OTU_1245	0	0	10	0	d__Bacteria; p__Firmicutes; c__Bacilli; o__Erysipelotrichales; f__Erysipelotrichaceae; g__Holdemanella; s__uncultured_bacterium	0	0	0	0	0	0	0	0	0	0	0	0	0	0	0	46	0	0	0	0
OTU_1246	0	0	10	0	d__Bacteria; p__Firmicutes; c__Clostridia; o__Oscillospirales; f__Oscillospiraceae; g__UCG-002; s__uncultured_bacterium	0	0	0	0	0	0	0	0	0	0	0	0	0	0	0	46	0	0	0	0
OTU_1247	0	0	10	0	d__Bacteria; p__Firmicutes; c__Clostridia; o__Clostridia; f__Hungateiclostridiaceae	0	0	0	0	0	0	0	0	0	0	0	0	0	0	0	0	0	14	14	18
OTU_1248	0	0	10	0	d__Bacteria; p__Verrucomicrobiota; c__Verrucomicrobiae; o__Opitutales; f__Puniceicoccaceae; g__uncultured	0	0	0	0	0	0	0	0	0	0	0	0	0	0	0	0	0	0	46	0
OTU_1249	0	0	10	0	d__Bacteria; p__Firmicutes; c__Clostridia; o__Lachnospirales; f__Lachnospiraceae; g__Lachnospiraceae_NK4A136_group; s__uncultured_bacterium	0	0	0	0	0	0	0	0	0	0	0	0	0	0	0	0	0	0	46	0
OTU_1250	0	0	10	0	d__Bacteria; p__Proteobacteria; c__Gammaproteobacteria; o__Enterobacterales; f__Enterobacteriaceae; g__Escherichia-Shigella; s__Escherichia_coli	0	0	0	0	0	0	0	0	0	0	0	0	0	0	0	0	0	0	46	0
OTU_1251	0	9	0	0	d__Bacteria; p__Firmicutes; c__Clostridia; o__Oscillospirales; f__Oscillospiraceae; g__UCG-003; s__uncultured_bacterium	0	0	0	0	45	0	0	0	0	0	0	0	0	0	0	0	0	0	0	0
OTU_1252	0	0	0	9	d__Bacteria; p__Firmicutes; c__Clostridia; o__Christensenellales; f__Christensenellaceae; g__Christensenellaceae_R-7_group; s__uncultured_bacterium	0	0	0	0	0	45	0	0	0	0	0	0	0	0	0	0	0	0	0	0
OTU_1253	0	0	0	9	d__Bacteria; p__Actinobacteriota; c__Actinobacteria; o__Bifidobacteriales; f__Bifidobacteriaceae; g__Bifidobacterium; s__unidentified	0	0	0	0	0	0	0	45	0	0	0	0	0	0	0	0	0	0	0	0
OTU_1254	9	0	0	0	Unassigned	0	0	0	0	0	0	0	0	0	0	45	0	0	0	0	0	0	0	0	0
OTU_1255	9	0	0	0	d__Bacteria; p__Proteobacteria; c__Gammaproteobacteria; o__Aeromonadales; f__Succinivibrionaceae; g__Succinivibrio; s__uncultured_bacterium	0	0	0	0	0	0	0	0	0	0	0	45	0	0	0	0	0	0	0	0
OTU_1256	9	0	0	0	d__Bacteria; p__Desulfobacterota; c__Desulfovibrionia; o__Desulfovibrionales; f__Desulfovibrionaceae; g__uncultured	0	0	0	0	0	0	0	0	0	0	0	0	0	45	0	0	0	0	0	0
OTU_1257	9	0	0	0	d__Bacteria; p__Fusobacteriota; c__Fusobacteriia; o__Fusobacteriales; f__Fusobacteriaceae; g__Fusobacterium; s__uncultured_bacterium	0	0	0	0	0	0	0	0	0	0	0	0	0	45	0	0	0	0	0	0
OTU_1258	9	0	0	0	d__Bacteria; p__Proteobacteria; c__Gammaproteobacteria; o__Enterobacterales; f__Enterobacteriaceae; g__Enterobacter	0	0	0	0	0	0	0	0	0	0	0	0	0	0	45	0	0	0	0	0
OTU_1259	0	0	9	0	d__Bacteria; p__Firmicutes; c__Clostridia; o__Clostridia_UCG-014; f__Clostridia_UCG-014; g__Clostridia_UCG-014; s__uncultured_bacterium	0	0	0	0	0	0	0	0	0	0	0	0	0	0	0	45	0	0	0	0
OTU_1260	0	0	9	0	d__Bacteria; p__Bacteroidota; c__Bacteroidia; o__Bacteroidales; f__Prevotellaceae; g__Prevotella; s__uncultured_bacterium	0	0	0	0	0	0	0	0	0	0	0	0	0	0	0	45	0	0	0	0
OTU_1261	0	0	9	0	d__Bacteria; p__Firmicutes; c__Clostridia; o__Clostridiales; f__Clostridiaceae; g__Clostridium_sensu_stricto_7	0	0	0	0	0	0	0	0	0	0	0	0	0	0	0	0	0	13	18	14
OTU_1262	0	0	9	0	d__Bacteria; p__Synergistota; c__Synergistia; o__Synergistales; f__Synergistaceae; g__Cloacibacillus	0	0	0	0	0	0	0	0	0	0	0	0	0	0	0	0	0	2	43	0
OTU_1263	0	0	9	0	d__Bacteria; p__Desulfobacterota; c__Desulfovibrionia; o__Desulfovibrionales; f__Desulfovibrionaceae; g__Bilophila; s__uncultured_bacterium	0	0	0	0	0	0	0	0	0	0	0	0	0	0	0	0	0	0	45	0
OTU_1264	0	0	9	0	d__Bacteria; p__Firmicutes; c__Negativicutes; o__Veillonellales-Selenomonadales; f__Selenomonadaceae; g__Megamonas; s__uncultured_bacterium	0	0	0	0	0	0	0	0	0	0	0	0	0	0	0	0	0	0	0	45
OTU_1265	0	9	0	0	d__Bacteria; p__Bacteroidota; c__Bacteroidia; o__Bacteroidales; f__Prevotellaceae; g__Paraprevotella; s__uncultured_bacterium	37	7	0	0	0	0	0	0	0	0	0	0	0	0	0	0	0	0	0	0
OTU_1266	0	9	0	0	d__Bacteria; p__Firmicutes; c__Clostridia; o__Oscillospirales; f__Ruminococcaceae; g__Faecalibacterium; s__uncultured_bacterium	44	0	0	0	0	0	0	0	0	0	0	0	0	0	0	0	0	0	0	0
OTU_1267	0	9	0	0	d__Bacteria; p__Firmicutes; c__Clostridia; o__Oscillospirales; f__Ruminococcaceae; g__Subdoligranulum; s__uncultured_bacterium	44	0	0	0	0	0	0	0	0	0	0	0	0	0	0	0	0	0	0	0
OTU_1268	4	5	0	0	d__Bacteria; p__Bacteroidota; c__Bacteroidia; o__Bacteroidales; f__Bacteroidaceae; g__Bacteroides	0	24	0	0	0	0	0	0	0	0	12	0	0	8	0	0	0	0	0	0
OTU_1269	0	9	0	0	Unassigned	0	44	0	0	0	0	0	0	0	0	0	0	0	0	0	0	0	0	0	0
OTU_1270	0	9	0	0	d__Bacteria; p__Bacteroidota; c__Bacteroidia; o__Bacteroidales; f__Muribaculaceae; g__Muribaculaceae; s__uncultured_bacterium	0	0	24	9	11	0	0	0	0	0	0	0	0	0	0	0	0	0	0	0
OTU_1271	7	2	1	0	d__Bacteria; p__Halanaerobiaeota; c__Halanaerobiia; o__Halanaerobiales; f__Halanaerobiaceae; g__Halanaerobium	0	0	8	0	0	0	0	0	0	0	15	0	0	0	16	0	5	0	0	0
OTU_1272	0	0	0	9	d__Bacteria; p__Bacteroidota; c__Bacteroidia; o__Bacteroidales; f__Bacteroidaceae; g__Bacteroides; s__uncultured_bacterium	0	0	0	0	0	44	0	0	0	0	0	0	0	0	0	0	0	0	0	0
OTU_1273	0	0	0	9	d__Bacteria; p__Proteobacteria; c__Gammaproteobacteria; o__Enterobacterales; f__Enterobacteriaceae; g__Escherichia-Shigella; s__uncultured_bacterium	0	0	0	0	0	0	0	44	0	0	0	0	0	0	0	0	0	0	0	0
OTU_1274	0	0	0	9	d__Bacteria; p__Firmicutes; c__Clostridia; o__Lachnospirales; f__Lachnospiraceae; g__Agathobacter; s__uncultured_bacterium	0	0	0	0	0	0	0	44	0	0	0	0	0	0	0	0	0	0	0	0
OTU_1275	0	0	0	9	d__Bacteria; p__Bacteroidota; c__Bacteroidia; o__Bacteroidales; f__Bacteroidaceae; g__Bacteroides	0	0	0	0	0	0	0	0	44	0	0	0	0	0	0	0	0	0	0	0
OTU_1276	0	0	0	9	d__Bacteria; p__Chloroflexi; c__Dehalococcoidia; o__S085; f__S085; g__S085; s__uncultured_bacterium	0	0	0	0	0	0	0	0	0	44	0	0	0	0	0	0	0	0	0	0
OTU_1277	9	0	0	0	d__Bacteria; p__Firmicutes; c__Clostridia; o__Lachnospirales; f__Lachnospiraceae	0	0	0	0	0	0	0	0	0	0	44	0	0	0	0	0	0	0	0	0
OTU_1278	9	0	0	0	d__Bacteria; p__Proteobacteria; c__Gammaproteobacteria; o__Enterobacterales; f__Enterobacteriaceae; g__Escherichia-Shigella	0	0	0	0	0	0	0	0	0	0	0	0	0	0	44	0	0	0	0	0
OTU_1279	9	0	0	0	d__Bacteria; p__Firmicutes; c__Clostridia; o__Clostridiales; f__Clostridiaceae; g__Clostridium_sensu_stricto_1; s__uncultured_bacterium	0	0	0	0	0	0	0	0	0	0	0	0	0	0	44	0	0	0	0	0
OTU_1280	0	0	9	0	d__Bacteria; p__Bacteroidota; c__Bacteroidia; o__Bacteroidales; f__Bacteroidaceae; g__Bacteroides; s__uncultured_bacterium	0	0	0	0	0	0	0	0	0	0	0	0	0	0	0	0	0	0	0	44
OTU_1281	0	0	9	0	d__Bacteria; p__Firmicutes; c__Negativicutes; o__Veillonellales-Selenomonadales; f__Selenomonadaceae; g__Megamonas; s__uncultured_bacterium	0	0	0	0	0	0	0	0	0	0	0	0	0	0	0	0	0	0	0	44
OTU_1282	0	0	0	9	d__Bacteria; p__Firmicutes; c__Negativicutes; o__Acidaminococcales; f__Acidaminococcaceae; g__Acidaminococcus	0	0	0	0	0	43	0	0	0	0	0	0	0	0	0	0	0	0	0	0
OTU_1283	0	0	0	9	d__Bacteria; p__Firmicutes; c__Bacilli; o__Erysipelotrichales; f__Erysipelatoclostridiaceae; g__Erysipelatoclostridium; s__uncultured_bacterium	0	0	0	0	0	0	43	0	0	0	0	0	0	0	0	0	0	0	0	0
OTU_1284	9	0	0	0	d__Bacteria; p__Firmicutes; c__Clostridia	0	0	0	0	0	0	0	0	0	0	0	43	0	0	0	0	0	0	0	0
OTU_1285	0	0	9	0	d__Bacteria; p__Proteobacteria; c__Alphaproteobacteria; o__Rhizobiales; f__Xanthobacteraceae; g__uncultured; s__uncultured_bacterium	0	0	0	0	0	0	0	0	0	0	0	0	0	0	0	0	0	43	0	0
OTU_1286	0	0	9	0	d__Bacteria; p__Desulfobacterota; c__Desulfovibrionia; o__Desulfovibrionales; f__Desulfovibrionaceae; g__Desulfovibrio	0	0	0	0	0	0	0	0	0	0	0	0	0	0	0	0	0	0	43	0
OTU_1287	0	0	9	0	d__Bacteria; p__Bacteroidota; c__Bacteroidia; o__Bacteroidales; f__Tannerellaceae; g__Parabacteroides	0	0	0	0	0	0	0	0	0	0	0	0	0	0	0	0	0	0	43	0
OTU_1288	0	0	9	0	d__Bacteria; p__Firmicutes; c__Negativicutes; o__Veillonellales-Selenomonadales; f__Selenomonadaceae; g__Mitsuokella; s__uncultured_bacterium	0	0	0	0	0	0	0	0	0	0	0	0	0	0	0	0	0	0	43	0
OTU_1289	0	0	9	0	d__Bacteria; p__Firmicutes; c__Clostridia; o__Lachnospirales; f__Lachnospiraceae; g__Lachnospiraceae_NK4A136_group; s__uncultured_bacterium	0	0	0	0	0	0	0	0	0	0	0	0	0	0	0	0	0	0	43	0
OTU_1290	0	0	9	0	d__Bacteria; p__Proteobacteria; c__Gammaproteobacteria; o__Enterobacterales; f__Enterobacteriaceae; g__Klebsiella	0	0	0	0	0	0	0	0	0	0	0	0	0	0	0	0	0	0	43	0
OTU_1291	0	8	1	0	d__Bacteria; p__Firmicutes; c__Bacilli; o__Erysipelotrichales; f__Erysipelotrichaceae	0	38	0	0	0	0	0	0	0	0	0	0	0	0	0	0	0	4	0	0
OTU_1292	0	9	0	0	d__Bacteria; p__Actinobacteriota; c__Coriobacteriia; o__Coriobacteriales; f__Eggerthellaceae	0	42	0	0	0	0	0	0	0	0	0	0	0	0	0	0	0	0	0	0
OTU_1293	0	3	7	0	d__Bacteria; p__Firmicutes; c__Clostridia; o__Oscillospirales; f__Ruminococcaceae; g__Ruminococcus; s__uncultured_bacterium	0	11	0	0	0	0	0	0	0	0	0	0	0	0	0	0	0	4	27	0
OTU_1294	0	9	0	0	d__Bacteria; p__Firmicutes; c__Clostridia; o__Lachnospirales; f__Lachnospiraceae	0	42	0	0	0	0	0	0	0	0	0	0	0	0	0	0	0	0	0	0
OTU_1295	7	3	0	0	d__Bacteria; p__Firmicutes; c__Clostridia	0	11	0	0	0	0	0	0	0	0	0	0	31	0	0	0	0	0	0	0
OTU_1296	0	9	0	0	d__Bacteria; p__Firmicutes; c__Clostridia; o__Peptostreptococcales-Tissierellales; f__Peptostreptococcaceae; g__Romboutsia; s__uncultured_bacterium	0	0	0	0	42	0	0	0	0	0	0	0	0	0	0	0	0	0	0	0
OTU_1297	0	0	0	9	d__Bacteria; p__Bacteroidota; c__Bacteroidia; o__Bacteroidales; f__Prevotellaceae; g__Prevotellaceae_NK3B31_group; s__uncultured_bacterium	0	0	0	0	0	0	0	0	42	0	0	0	0	0	0	0	0	0	0	0
OTU_1298	9	0	0	0	Unassigned	0	0	0	0	0	0	0	0	0	0	0	0	0	42	0	0	0	0	0	0
OTU_1299	0	0	9	0	d__Bacteria; p__Proteobacteria; c__Gammaproteobacteria; o__Burkholderiales; f__Nitrosomonadaceae; g__MND1; s__uncultured_bacterium	0	0	0	0	0	0	0	0	0	0	0	0	0	0	0	0	0	21	0	21
OTU_1300	0	0	9	0	d__Bacteria; p__Firmicutes; c__Negativicutes; o__Veillonellales-Selenomonadales; f__Veillonellaceae; g__Dialister; s__uncultured_bacterium	0	0	0	0	0	0	0	0	0	0	0	0	0	0	0	0	0	42	0	0
OTU_1301	0	0	9	0	d__Bacteria; p__Firmicutes; c__Clostridia; o__Oscillospirales; f__Ruminococcaceae; g__Ruminococcus; s__uncultured_bacterium	0	0	0	0	0	0	0	0	0	0	0	0	0	0	0	0	0	0	42	0
OTU_1302	0	0	9	0	d__Bacteria; p__Desulfobacterota; c__Desulfovibrionia; o__Desulfovibrionales; f__Desulfovibrionaceae; g__Desulfovibrio	0	0	0	0	0	0	0	0	0	0	0	0	0	0	0	0	0	0	42	0
OTU_1303	0	0	9	0	d__Bacteria; p__Proteobacteria; c__Gammaproteobacteria; o__Enterobacterales; f__Enterobacteriaceae; g__Klebsiella	0	0	0	0	0	0	0	0	0	0	0	0	0	0	0	0	0	0	42	0
OTU_1304	0	0	9	0	d__Bacteria; p__Firmicutes; c__Clostridia; o__Lachnospirales; f__Lachnospiraceae; g__Lachnospiraceae_NK4A136_group; s__uncultured_bacterium	0	0	0	0	0	0	0	0	0	0	0	0	0	0	0	0	0	0	42	0
OTU_1305	0	0	9	0	d__Bacteria; p__Proteobacteria; c__Gammaproteobacteria; o__Enterobacterales; f__Enterobacteriaceae; g__Escherichia-Shigella	0	0	0	0	0	0	0	0	0	0	0	0	0	0	0	0	0	0	42	0
OTU_1306	0	9	0	0	d__Bacteria; p__Proteobacteria; c__Gammaproteobacteria; o__Enterobacterales; f__Enterobacteriaceae	41	0	0	0	0	0	0	0	0	0	0	0	0	0	0	0	0	0	0	0
OTU_1307	0	3	0	6	d__Bacteria; p__Firmicutes	14	0	0	0	0	0	0	19	0	8	0	0	0	0	0	0	0	0	0	0
OTU_1308	0	9	0	0	d__Bacteria; p__Bacteroidota; c__Bacteroidia; o__Bacteroidales; f__Marinifilaceae; g__Odoribacter; s__Odoribacter_splanchnicus	0	41	0	0	0	0	0	0	0	0	0	0	0	0	0	0	0	0	0	0
OTU_1309	0	9	0	0	d__Bacteria; p__Firmicutes; c__Clostridia; o__Lachnospirales; f__Lachnospiraceae; g__Blautia; s__uncultured_bacterium	0	41	0	0	0	0	0	0	0	0	0	0	0	0	0	0	0	0	0	0
OTU_1310	0	9	0	0	d__Bacteria; p__Actinobacteriota; c__Actinobacteria	0	41	0	0	0	0	0	0	0	0	0	0	0	0	0	0	0	0	0	0
OTU_1311	0	9	0	0	d__Bacteria; p__Actinobacteriota; c__Coriobacteriia; o__Coriobacteriales; f__Eggerthellaceae; g__Eggerthella	0	0	41	0	0	0	0	0	0	0	0	0	0	0	0	0	0	0	0	0
OTU_1312	0	6	0	3	d__Bacteria; p__Firmicutes; c__Clostridia; o__Lachnospirales; f__Lachnospiraceae; g__Lachnoclostridium	0	0	0	27	0	0	0	14	0	0	0	0	0	0	0	0	0	0	0	0
OTU_1313	0	9	0	0	d__Bacteria; p__Firmicutes; c__Clostridia; o__Clostridiales; f__Clostridiaceae; g__Clostridium_sensu_stricto_1; s__uncultured_bacterium	0	0	0	0	41	0	0	0	0	0	0	0	0	0	0	0	0	0	0	0
OTU_1314	0	0	4	5	d__Bacteria; p__Firmicutes; c__Clostridia; o__Lachnospirales; f__Lachnospiraceae; g__Marvinbryantia; s__uncultured_bacterium	0	0	0	0	0	0	22	0	0	0	0	0	0	0	0	0	0	12	7	0
OTU_1315	0	0	0	9	d__Bacteria; p__Proteobacteria; c__Gammaproteobacteria; o__Enterobacterales; f__Enterobacteriaceae; g__Escherichia-Shigella; s__uncultured_bacterium	0	0	0	0	0	0	0	41	0	0	0	0	0	0	0	0	0	0	0	0
OTU_1316	0	0	0	9	d__Bacteria; p__Proteobacteria; c__Alphaproteobacteria; o__Acetobacterales; f__Acetobacteraceae; g__Acetobacter; s__Acetobacter_pasteurianus	0	0	0	0	0	0	0	0	32	9	0	0	0	0	0	0	0	0	0	0
OTU_1317	9	0	0	0	d__Bacteria; p__Firmicutes; c__Clostridia; o__Lachnospirales; f__Lachnospiraceae; g__Lachnoclostridium; s__uncultured_bacterium	0	0	0	0	0	0	0	0	0	0	41	0	0	0	0	0	0	0	0	0
OTU_1318	9	0	0	0	Unassigned	0	0	0	0	0	0	0	0	0	0	0	0	41	0	0	0	0	0	0	0
OTU_1319	0	0	9	0	d__Bacteria; p__Firmicutes; c__Clostridia; o__Oscillospirales; f__[Eubacterium]_coprostanoligenes_group; g__[Eubacterium]_coprostanoligenes_group; s__uncultured_bacterium	0	0	0	0	0	0	0	0	0	0	0	0	0	0	0	41	0	0	0	0
OTU_1320	0	0	9	0	d__Bacteria; p__Firmicutes; c__Clostridia; o__Oscillospirales; f__Ruminococcaceae; g__uncultured; s__uncultured_bacterium	0	0	0	0	0	0	0	0	0	0	0	0	0	0	0	41	0	0	0	0
OTU_1321	0	0	9	0	Unassigned	0	0	0	0	0	0	0	0	0	0	0	0	0	0	0	0	41	0	0	0
OTU_1322	0	0	9	0	d__Bacteria; p__Firmicutes; c__Negativicutes; o__Veillonellales-Selenomonadales; f__Veillonellaceae; g__Veillonella	0	0	0	0	0	0	0	0	0	0	0	0	0	0	0	0	0	41	0	0
OTU_1323	0	0	9	0	d__Bacteria; p__Actinobacteriota; c__Coriobacteriia; o__Coriobacteriales; f__Eggerthellaceae; g__uncultured; s__uncultured_bacterium	0	0	0	0	0	0	0	0	0	0	0	0	0	0	0	0	0	41	0	0
OTU_1324	0	0	9	0	d__Bacteria; p__Acidobacteriota; c__Acidobacteriae; o__Solibacterales; f__Solibacteraceae; g__Candidatus_Solibacter; s__uncultured_bacterium	0	0	0	0	0	0	0	0	0	0	0	0	0	0	0	0	0	0	0	41
OTU_1325	0	8	0	0	d__Bacteria; p__Patescibacteria; c__Saccharimonadia; o__Saccharimonadales; f__Saccharimonadaceae; g__TM7x	40	0	0	0	0	0	0	0	0	0	0	0	0	0	0	0	0	0	0	0
OTU_1326	0	8	0	0	d__Bacteria; p__Firmicutes; c__Clostridia; o__Oscillospirales; f__Ruminococcaceae; g__Faecalibacterium; s__uncultured_bacterium	0	0	40	0	0	0	0	0	0	0	0	0	0	0	0	0	0	0	0	0
OTU_1327	0	8	0	0	Unassigned	0	0	40	0	0	0	0	0	0	0	0	0	0	0	0	0	0	0	0	0
OTU_1328	0	8	0	0	d__Bacteria; p__Actinobacteriota; c__Actinobacteria; o__Bifidobacteriales; f__Bifidobacteriaceae; g__Bifidobacterium; s__uncultured_bacterium	0	0	40	0	0	0	0	0	0	0	0	0	0	0	0	0	0	0	0	0
OTU_1329	0	8	0	0	Unassigned	0	0	0	40	0	0	0	0	0	0	0	0	0	0	0	0	0	0	0	0
OTU_1330	0	8	0	0	d__Bacteria; p__Proteobacteria; c__Gammaproteobacteria; o__Burkholderiales; f__Sutterellaceae; g__Sutterella; s__uncultured_bacterium	0	0	0	40	0	0	0	0	0	0	0	0	0	0	0	0	0	0	0	0
OTU_1331	0	8	0	0	d__Bacteria; p__Fusobacteriota; c__Fusobacteriia; o__Fusobacteriales; f__Fusobacteriaceae; g__Fusobacterium; s__uncultured_bacterium	0	0	0	40	0	0	0	0	0	0	0	0	0	0	0	0	0	0	0	0
OTU_1332	0	7	2	0	d__Bacteria; p__Firmicutes; c__Negativicutes; o__Veillonellales-Selenomonadales; f__Veillonellaceae; g__Allisonella; s__uncultured_bacterium	0	0	0	0	34	0	0	0	0	0	0	0	0	0	0	0	0	0	6	0
OTU_1333	0	0	0	8	Unassigned	0	0	0	0	0	0	0	40	0	0	0	0	0	0	0	0	0	0	0	0
OTU_1334	0	0	0	8	Unassigned	0	0	0	0	0	0	0	0	0	40	0	0	0	0	0	0	0	0	0	0
OTU_1335	0	0	0	8	d__Bacteria; p__Proteobacteria; c__Alphaproteobacteria; o__Rhizobiales; f__Xanthobacteraceae; g__Xanthobacter	0	0	0	0	0	0	0	0	0	40	0	0	0	0	0	0	0	0	0	0
OTU_1336	8	0	0	0	d__Bacteria; p__Fusobacteriota; c__Fusobacteriia; o__Fusobacteriales; f__Fusobacteriaceae; g__Fusobacterium; s__uncultured_bacterium	0	0	0	0	0	0	0	0	0	0	40	0	0	0	0	0	0	0	0	0
OTU_1337	8	0	0	0	Unassigned	0	0	0	0	0	0	0	0	0	0	0	40	0	0	0	0	0	0	0	0
OTU_1338	8	0	0	0	d__Bacteria; p__Firmicutes; c__Clostridia; o__Lachnospirales; f__Lachnospiraceae	0	0	0	0	0	0	0	0	0	0	0	0	40	0	0	0	0	0	0	0
OTU_1339	2	0	7	0	d__Bacteria; p__Firmicutes; c__Clostridia; o__Clostridia_UCG-014; f__Clostridia_UCG-014; g__Clostridia_UCG-014; s__uncultured_bacterium	0	0	0	0	0	0	0	0	0	0	0	0	0	6	0	0	34	0	0	0
OTU_1340	8	0	0	0	d__Bacteria; p__Proteobacteria; c__Gammaproteobacteria; o__Enterobacterales; f__Enterobacteriaceae; g__Escherichia-Shigella	0	0	0	0	0	0	0	0	0	0	0	0	0	0	40	0	0	0	0	0
OTU_1341	8	0	0	0	d__Bacteria; p__Bacteroidota; c__Bacteroidia; o__Bacteroidales; f__Bacteroidaceae; g__Bacteroides	0	0	0	0	0	0	0	0	0	0	0	0	0	0	40	0	0	0	0	0
OTU_1342	8	0	0	0	d__Bacteria; p__Proteobacteria; c__Gammaproteobacteria; o__Enterobacterales; f__Enterobacteriaceae; g__Enterobacter	0	0	0	0	0	0	0	0	0	0	0	0	0	0	40	0	0	0	0	0
OTU_1343	0	0	8	0	d__Bacteria; p__Firmicutes; c__Clostridia; o__Oscillospirales; f__Oscillospiraceae; g__NK4A214_group; s__uncultured_bacterium	0	0	0	0	0	0	0	0	0	0	0	0	0	0	0	40	0	0	0	0
OTU_1344	0	0	8	0	d__Bacteria; p__Firmicutes; c__Clostridia; o__Oscillospirales; f__Oscillospiraceae; g__UCG-002; s__uncultured_bacterium	0	0	0	0	0	0	0	0	0	0	0	0	0	0	0	15	0	0	25	0
OTU_1345	0	0	8	0	d__Bacteria; p__Firmicutes; c__Negativicutes; o__Acidaminococcales; f__Acidaminococcaceae; g__Phascolarctobacterium; s__uncultured_bacterium	0	0	0	0	0	0	0	0	0	0	0	0	0	0	0	0	0	40	0	0
OTU_1346	0	0	8	0	d__Bacteria; p__Proteobacteria; c__Gammaproteobacteria; o__Enterobacterales; f__Enterobacteriaceae; g__Citrobacter	0	0	0	0	0	0	0	0	0	0	0	0	0	0	0	0	0	40	0	0
OTU_1347	0	0	8	0	d__Bacteria; p__Firmicutes; c__Negativicutes; o__Veillonellales-Selenomonadales; f__Veillonellaceae; g__Dialister; s__uncultured_bacterium	0	0	0	0	0	0	0	0	0	0	0	0	0	0	0	0	0	40	0	0
OTU_1348	0	0	8	0	d__Bacteria; p__Proteobacteria; c__Alphaproteobacteria; o__Rhizobiales; f__Hyphomicrobiaceae; g__Hyphomicrobium; s__uncultured_bacterium	0	0	0	0	0	0	0	0	0	0	0	0	0	0	0	0	0	16	0	24
OTU_1349	0	0	8	0	d__Bacteria; p__Desulfobacterota; c__Desulfovibrionia; o__Desulfovibrionales; f__Desulfovibrionaceae; g__Bilophila; s__uncultured_bacterium	0	0	0	0	0	0	0	0	0	0	0	0	0	0	0	0	0	0	40	0
OTU_1350	0	8	0	0	d__Bacteria; p__Fusobacteriota; c__Fusobacteriia; o__Fusobacteriales; f__Fusobacteriaceae; g__Cetobacterium; s__uncultured_bacterium	39	0	0	0	0	0	0	0	0	0	0	0	0	0	0	0	0	0	0	0
OTU_1351	0	2	0	6	d__Bacteria; p__Proteobacteria; c__Gammaproteobacteria; o__Pseudomonadales; f__Moraxellaceae; g__Acinetobacter	10	0	0	0	0	0	0	0	4	25	0	0	0	0	0	0	0	0	0	0
OTU_1352	0	8	0	0	d__Bacteria; p__Firmicutes; c__Clostridia; o__Clostridiales; f__Clostridiaceae; g__Clostridium_sensu_stricto_1; s__uncultured_bacterium	39	0	0	0	0	0	0	0	0	0	0	0	0	0	0	0	0	0	0	0
OTU_1353	0	0	0	8	d__Bacteria; p__Bacteroidota; c__Bacteroidia; o__Bacteroidales; f__Bacteroidaceae; g__Bacteroides	0	0	0	0	0	0	39	0	0	0	0	0	0	0	0	0	0	0	0	0
OTU_1354	0	0	0	8	d__Bacteria; p__Firmicutes; c__Bacilli; o__Erysipelotrichales; f__Erysipelatoclostridiaceae; g__uncultured; s__uncultured_bacterium	0	0	0	0	0	0	0	39	0	0	0	0	0	0	0	0	0	0	0	0
OTU_1355	0	0	0	8	d__Bacteria; p__Firmicutes; c__Bacilli; o__Erysipelotrichales; f__Erysipelatoclostridiaceae; g__Erysipelotrichaceae_UCG-003; s__uncultured_bacterium	0	0	0	0	0	0	0	39	0	0	0	0	0	0	0	0	0	0	0	0
OTU_1356	0	0	0	8	d__Bacteria; p__Firmicutes; c__Clostridia; o__Oscillospirales; f__Ruminococcaceae; g__Faecalibacterium; s__uncultured_bacterium	0	0	0	0	0	0	0	0	39	0	0	0	0	0	0	0	0	0	0	0
OTU_1357	8	0	0	0	d__Bacteria; p__Firmicutes; c__Clostridia; o__Oscillospirales; f__Butyricicoccaceae; g__Butyricicoccus; s__uncultured_bacterium	0	0	0	0	0	0	0	0	0	0	39	0	0	0	0	0	0	0	0	0
OTU_1358	8	0	0	0	Unassigned	0	0	0	0	0	0	0	0	0	0	39	0	0	0	0	0	0	0	0	0
OTU_1359	8	0	0	0	d__Bacteria; p__Firmicutes; c__Bacilli; o__Erysipelotrichales; f__Erysipelotrichaceae; g__Holdemanella; s__uncultured_bacterium	0	0	0	0	0	0	0	0	0	0	0	39	0	0	0	0	0	0	0	0
OTU_1360	0	0	8	0	d__Bacteria; p__Actinobacteriota; c__Coriobacteriia; o__Coriobacteriales; f__Eggerthellaceae; g__uncultured; s__uncultured_bacterium	0	0	0	0	0	0	0	0	0	0	0	0	0	0	0	39	0	0	0	0
OTU_1361	0	0	8	0	Unassigned	0	0	0	0	0	0	0	0	0	0	0	0	0	0	0	0	39	0	0	0
OTU_1362	0	0	8	0	d__Bacteria; p__Actinobacteriota; c__Actinobacteria; o__Bifidobacteriales; f__Bifidobacteriaceae; g__Bifidobacterium; s__uncultured_bacterium	0	0	0	0	0	0	0	0	0	0	0	0	0	0	0	0	0	0	39	0
OTU_1363	0	0	8	0	d__Bacteria; p__Firmicutes; c__Negativicutes; o__Veillonellales-Selenomonadales; f__Veillonellaceae; g__Dialister; s__uncultured_bacterium	0	0	0	0	0	0	0	0	0	0	0	0	0	0	0	0	0	0	39	0
OTU_1364	0	0	8	0	d__Bacteria; p__Firmicutes; c__Clostridia; o__Clostridia_UCG-014; f__Clostridia_UCG-014; g__Clostridia_UCG-014; s__uncultured_bacterium	0	0	0	0	0	0	0	0	0	0	0	0	0	0	0	0	0	0	0	39
OTU_1365	0	0	8	0	d__Bacteria; p__Actinobacteriota; c__Coriobacteriia; o__Coriobacteriales; f__Coriobacteriaceae; g__Collinsella; s__uncultured_bacterium	0	0	0	0	0	0	0	0	0	0	0	0	0	0	0	0	0	0	0	39
OTU_1366	0	0	8	0	d__Bacteria; p__Bacteroidota; c__Bacteroidia; o__Bacteroidales; f__Prevotellaceae; g__Prevotella; s__uncultured_bacterium	0	0	0	0	0	0	0	0	0	0	0	0	0	0	0	0	0	0	0	39
OTU_1367	0	8	0	0	d__Bacteria; p__Bacteroidota; c__Bacteroidia; o__Bacteroidales; f__Prevotellaceae; g__Prevotellaceae_NK3B31_group; s__uncultured_bacterium	38	0	0	0	0	0	0	0	0	0	0	0	0	0	0	0	0	0	0	0
OTU_1368	0	8	0	0	d__Bacteria; p__Actinobacteriota; c__Actinobacteria; o__Bifidobacteriales; f__Bifidobacteriaceae; g__Bifidobacterium; s__Bifidobacterium_adolescentis	0	38	0	0	0	0	0	0	0	0	0	0	0	0	0	0	0	0	0	0
OTU_1369	0	8	0	0	d__Bacteria; p__Proteobacteria; c__Gammaproteobacteria; o__Enterobacterales; f__Enterobacteriaceae; g__Escherichia-Shigella	0	38	0	0	0	0	0	0	0	0	0	0	0	0	0	0	0	0	0	0
OTU_1370	0	6	2	0	d__Bacteria; p__Firmicutes; c__Clostridia; o__Oscillospirales; f__Oscillospiraceae; g__UCG-003; s__uncultured_bacterium	0	0	0	0	30	0	0	0	0	0	0	0	0	0	0	0	0	8	0	0
OTU_1371	0	4	0	4	d__Bacteria; p__Bacteroidota; c__Bacteroidia; o__Bacteroidales; f__Tannerellaceae; g__Parabacteroides	0	0	0	0	18	0	0	0	13	7	0	0	0	0	0	0	0	0	0	0
OTU_1372	0	8	0	0	d__Bacteria; p__Firmicutes; c__Clostridia; o__Lachnospirales; f__Lachnospiraceae; g__Lachnospiraceae_UCG-004; s__uncultured_bacterium	0	0	0	0	38	0	0	0	0	0	0	0	0	0	0	0	0	0	0	0
OTU_1373	0	8	0	0	d__Bacteria; p__Firmicutes; c__Clostridia; o__Lachnospirales; f__Lachnospiraceae	0	0	0	0	38	0	0	0	0	0	0	0	0	0	0	0	0	0	0	0
OTU_1374	0	8	0	0	d__Bacteria; p__Proteobacteria; c__Gammaproteobacteria; o__Burkholderiales; f__Sutterellaceae; g__Sutterella; s__uncultured_bacterium	0	0	0	0	38	0	0	0	0	0	0	0	0	0	0	0	0	0	0	0
OTU_1375	0	0	2	6	d__Bacteria; p__Firmicutes; c__Negativicutes; o__Veillonellales-Selenomonadales; f__Selenomonadaceae; g__Mitsuokella; s__uncultured_bacterium	0	0	0	0	0	28	0	0	0	0	0	0	0	0	0	10	0	0	0	0
OTU_1376	0	0	0	8	d__Bacteria; p__Proteobacteria; c__Gammaproteobacteria; o__Burkholderiales; f__Oxalobacteraceae; g__Noviherbaspirillum	0	0	0	0	0	0	38	0	0	0	0	0	0	0	0	0	0	0	0	0
OTU_1377	0	0	2	7	d__Bacteria; p__Firmicutes; c__Clostridia; o__Christensenellales; f__Christensenellaceae; g__Christensenellaceae_R-7_group; s__uncultured_bacterium	0	0	0	0	0	0	11	0	0	20	0	0	0	0	0	0	7	0	0	0
OTU_1378	0	0	0	8	d__Bacteria; p__Firmicutes; c__Clostridia; o__Lachnospirales; f__Lachnospiraceae; g__Lachnospiraceae_UCG-004; s__uncultured_bacterium	0	0	0	0	0	0	0	38	0	0	0	0	0	0	0	0	0	0	0	0
OTU_1379	8	0	0	0	d__Bacteria; p__Firmicutes; c__Clostridia; o__Lachnospirales; f__Lachnospiraceae; g__Roseburia; s__uncultured_bacterium	0	0	0	0	0	0	0	0	0	0	38	0	0	0	0	0	0	0	0	0
OTU_1380	8	0	0	0	d__Bacteria; p__Proteobacteria; c__Gammaproteobacteria; o__Enterobacterales; f__Enterobacteriaceae; g__Escherichia-Shigella	0	0	0	0	0	0	0	0	0	0	0	38	0	0	0	0	0	0	0	0
OTU_1381	8	0	0	0	d__Bacteria; p__Firmicutes; c__Clostridia; o__Oscillospirales; f__Oscillospiraceae; g__uncultured; s__uncultured_bacterium	0	0	0	0	0	0	0	0	0	0	0	0	0	38	0	0	0	0	0	0
OTU_1382	0	0	8	0	d__Bacteria; p__Firmicutes; c__Clostridia; o__Clostridia; f__Hungateiclostridiaceae; g__Ercella; s__uncultured_bacterium	0	0	0	0	0	0	0	0	0	0	0	0	0	0	0	0	0	18	0	20
OTU_1383	0	0	8	0	d__Bacteria; p__Firmicutes; c__Clostridia; o__Clostridia_UCG-014; f__Clostridia_UCG-014; g__Clostridia_UCG-014; s__uncultured_bacterium	0	0	0	0	0	0	0	0	0	0	0	0	0	0	0	0	0	34	4	0
OTU_1384	0	0	8	0	d__Bacteria; p__Proteobacteria; c__Gammaproteobacteria; o__Oceanospirillales; f__Halomonadaceae; g__Halomonas	0	0	0	0	0	0	0	0	0	0	0	0	0	0	0	0	0	38	0	0
OTU_1385	0	0	8	0	d__Bacteria; p__Firmicutes; c__Clostridia; o__Oscillospirales; f__Ruminococcaceae; g__Faecalibacterium; s__uncultured_bacterium	0	0	0	0	0	0	0	0	0	0	0	0	0	0	0	0	0	38	0	0
OTU_1386	0	0	8	0	d__Bacteria; p__Firmicutes; c__Negativicutes; o__Veillonellales-Selenomonadales; f__Veillonellaceae; g__Megasphaera	0	0	0	0	0	0	0	0	0	0	0	0	0	0	0	0	0	0	38	0
OTU_1387	0	0	8	0	d__Bacteria; p__Proteobacteria; c__Gammaproteobacteria; o__Enterobacterales; f__Enterobacteriaceae; g__Escherichia-Shigella	0	0	0	0	0	0	0	0	0	0	0	0	0	0	0	0	0	0	38	0
OTU_1388	0	0	8	0	d__Bacteria; p__Proteobacteria; c__Gammaproteobacteria; o__Enterobacterales; f__Enterobacteriaceae; g__Escherichia-Shigella	0	0	0	0	0	0	0	0	0	0	0	0	0	0	0	0	0	0	38	0
OTU_1389	0	0	8	0	d__Bacteria; p__Proteobacteria; c__Alphaproteobacteria; o__Rhizobiales; f__Xanthobacteraceae; g__uncultured	0	0	0	0	0	0	0	0	0	0	0	0	0	0	0	0	0	0	0	38
OTU_1390	0	2	6	0	d__Bacteria; p__Firmicutes; c__Clostridia; o__Lachnospirales; f__Lachnospiraceae; g__Blautia; s__uncultured_bacterium	8	0	0	0	0	0	0	0	0	0	0	0	0	0	0	29	0	0	0	0
OTU_1391	0	8	0	0	d__Bacteria; p__Actinobacteriota; c__Actinobacteria; o__Bifidobacteriales; f__Bifidobacteriaceae; g__Bifidobacterium; s__uncultured_bacterium	0	0	37	0	0	0	0	0	0	0	0	0	0	0	0	0	0	0	0	0
OTU_1392	0	8	0	0	Unassigned	0	0	0	0	37	0	0	0	0	0	0	0	0	0	0	0	0	0	0	0
OTU_1393	4	0	0	5	d__Bacteria; p__Firmicutes; c__Clostridia; o__Oscillospirales; f__Ruminococcaceae; g__Subdoligranulum; s__uncultured_bacterium	0	0	0	0	0	14	0	0	7	0	0	0	0	16	0	0	0	0	0	0
OTU_1394	0	0	0	8	d__Bacteria; p__Bacteroidota; c__Bacteroidia; o__Bacteroidales; f__Bacteroidaceae; g__Bacteroides; s__uncultured_bacterium	0	0	0	0	0	37	0	0	0	0	0	0	0	0	0	0	0	0	0	0
OTU_1395	0	0	0	8	d__Bacteria; p__Firmicutes; c__Bacilli; o__Erysipelotrichales; f__Erysipelatoclostridiaceae	0	0	0	0	0	0	37	0	0	0	0	0	0	0	0	0	0	0	0	0
OTU_1396	0	0	0	8	d__Bacteria; p__Proteobacteria; c__Gammaproteobacteria; o__Burkholderiales; f__Rhodocyclaceae; g__Zoogloea	0	0	0	0	0	0	0	0	0	37	0	0	0	0	0	0	0	0	0	0
OTU_1397	0	0	0	8	d__Bacteria; p__Firmicutes; c__Negativicutes; o__Veillonellales-Selenomonadales; f__Veillonellaceae; g__Megasphaera; s__uncultured_bacterium	0	0	0	0	0	0	0	0	0	37	0	0	0	0	0	0	0	0	0	0
OTU_1398	8	0	0	0	Unassigned	0	0	0	0	0	0	0	0	0	0	37	0	0	0	0	0	0	0	0	0
OTU_1399	8	0	0	0	Unassigned	0	0	0	0	0	0	0	0	0	0	37	0	0	0	0	0	0	0	0	0
OTU_1400	8	0	0	0	d__Bacteria; p__Firmicutes; c__Clostridia	0	0	0	0	0	0	0	0	0	0	0	0	37	0	0	0	0	0	0	0
OTU_1401	8	0	0	0	Unassigned	0	0	0	0	0	0	0	0	0	0	0	0	0	0	37	0	0	0	0	0
OTU_1402	8	0	0	0	d__Bacteria; p__Bacteroidota; c__Bacteroidia; o__Bacteroidales; f__Prevotellaceae; g__Prevotella; s__uncultured_bacterium	0	0	0	0	0	0	0	0	0	0	0	0	0	0	37	0	0	0	0	0
OTU_1403	8	0	0	0	d__Bacteria; p__Proteobacteria; c__Gammaproteobacteria; o__Enterobacterales; f__Enterobacteriaceae; g__Cronobacter; s__Cronobacter_dublinensis	0	0	0	0	0	0	0	0	0	0	0	0	0	0	37	0	0	0	0	0
OTU_1404	0	0	8	0	d__Bacteria; p__Firmicutes; c__Clostridia; o__Peptostreptococcales-Tissierellales; f__Peptostreptococcaceae; g__Romboutsia; s__uncultured_bacterium	0	0	0	0	0	0	0	0	0	0	0	0	0	0	0	0	37	0	0	0
OTU_1405	0	0	8	0	d__Bacteria; p__Firmicutes; c__Clostridia; o__Clostridiales; f__Clostridiaceae; g__Clostridium_sensu_stricto_1; s__uncultured_bacterium	0	0	0	0	0	0	0	0	0	0	0	0	0	0	0	0	37	0	0	0
OTU_1406	0	0	8	0	d__Bacteria; p__Actinobacteriota; c__Actinobacteria; o__Bifidobacteriales; f__Bifidobacteriaceae; g__Bifidobacterium; s__Bifidobacterium_dentium	0	0	0	0	0	0	0	0	0	0	0	0	0	0	0	0	0	37	0	0
OTU_1407	0	0	8	0	d__Bacteria; p__Firmicutes; c__Clostridia; o__Lachnospirales; f__Lachnospiraceae; g__Blautia; s__uncultured_bacterium	0	0	0	0	0	0	0	0	0	0	0	0	0	0	0	0	0	37	0	0
OTU_1408	0	0	8	0	d__Bacteria; p__Firmicutes; c__Clostridia; o__Lachnospirales; f__Lachnospiraceae; g__Blautia; s__uncultured_bacterium	0	0	0	0	0	0	0	0	0	0	0	0	0	0	0	0	0	37	0	0
OTU_1409	0	0	8	0	d__Bacteria; p__Synergistota; c__Synergistia; o__Synergistales; f__Synergistaceae; g__Pyramidobacter	0	0	0	0	0	0	0	0	0	0	0	0	0	0	0	0	0	2	35	0
OTU_1410	0	0	8	0	d__Bacteria; p__Firmicutes; c__Clostridia; o__Lachnospirales; f__Lachnospiraceae; g__Roseburia; s__uncultured_bacterium	0	0	0	0	0	0	0	0	0	0	0	0	0	0	0	0	0	37	0	0
OTU_1411	0	0	8	0	d__Bacteria; p__Firmicutes; c__Negativicutes; o__Veillonellales-Selenomonadales; f__Veillonellaceae; g__Dialister; s__uncultured_bacterium	0	0	0	0	0	0	0	0	0	0	0	0	0	0	0	0	0	37	0	0
OTU_1412	0	0	8	0	d__Bacteria; p__Firmicutes; c__Negativicutes; o__Veillonellales-Selenomonadales; f__Veillonellaceae; g__Dialister; s__uncultured_bacterium	0	0	0	0	0	0	0	0	0	0	0	0	0	0	0	0	0	0	37	0
OTU_1413	0	8	0	0	d__Bacteria; p__Bacteroidota; c__Bacteroidia; o__Bacteroidales; f__Prevotellaceae; g__Prevotella; s__uncultured_bacterium	0	36	0	0	0	0	0	0	0	0	0	0	0	0	0	0	0	0	0	0
OTU_1414	0	8	0	0	d__Bacteria; p__Firmicutes; c__Clostridia; o__Lachnospirales; f__Lachnospiraceae; g__Blautia; s__uncultured_organism	0	36	0	0	0	0	0	0	0	0	0	0	0	0	0	0	0	0	0	0
OTU_1415	0	0	2	6	d__Bacteria; p__Firmicutes; c__Clostridia; o__Oscillospirales; f__Ruminococcaceae; g__uncultured; s__uncultured_bacterium	0	0	0	0	0	0	27	0	0	0	0	0	0	0	0	0	0	7	2	0
OTU_1416	0	0	0	8	d__Bacteria; p__Proteobacteria; c__Gammaproteobacteria; o__Xanthomonadales; f__Xanthomonadaceae; g__Stenotrophomonas	0	0	0	0	0	0	0	36	0	0	0	0	0	0	0	0	0	0	0	0
OTU_1417	0	0	0	8	d__Bacteria; p__Actinobacteriota; c__Actinobacteria; o__Bifidobacteriales; f__Bifidobacteriaceae; g__Bifidobacterium	0	0	0	0	0	0	0	0	0	36	0	0	0	0	0	0	0	0	0	0
OTU_1418	8	0	0	0	d__Bacteria; p__Firmicutes; c__Clostridia; o__Lachnospirales; f__Lachnospiraceae; g__Blautia; s__uncultured_bacterium	0	0	0	0	0	0	0	0	0	0	36	0	0	0	0	0	0	0	0	0
OTU_1419	4	0	4	0	d__Bacteria; p__Desulfobacterota; c__Desulfovibrionia; o__Desulfovibrionales; f__Desulfovibrionaceae; g__Bilophila; s__uncultured_bacterium	0	0	0	0	0	0	0	0	0	0	0	16	0	0	0	0	0	0	20	0
OTU_1420	0	0	8	0	d__Bacteria; p__Desulfobacterota; c__uncultured; o__uncultured; f__uncultured; g__uncultured	0	0	0	0	0	0	0	0	0	0	0	0	0	0	0	0	0	14	9	13
OTU_1421	0	0	8	0	d__Bacteria; p__Chloroflexi; c__AD3; o__AD3; f__AD3; g__AD3; s__uncultured_bacterium	0	0	0	0	0	0	0	0	0	0	0	0	0	0	0	0	0	21	0	15
OTU_1422	0	0	8	0	d__Bacteria; p__Proteobacteria; c__Gammaproteobacteria; o__Pasteurellales; f__Pasteurellaceae; g__Haemophilus; s__uncultured_bacterium	0	0	0	0	0	0	0	0	0	0	0	0	0	0	0	0	0	36	0	0
OTU_1423	0	0	8	0	d__Bacteria; p__Firmicutes; c__Bacilli; o__Bacillales; f__Bacillaceae; g__Bacillus; s__uncultured_bacterium	0	0	0	0	0	0	0	0	0	0	0	0	0	0	0	0	0	16	0	20
OTU_1424	0	0	8	0	d__Bacteria; p__Proteobacteria; c__Gammaproteobacteria; o__Vibrionales; f__Vibrionaceae; g__Vibrio	0	0	0	0	0	0	0	0	0	0	0	0	0	0	0	0	0	36	0	0
OTU_1425	0	0	8	0	d__Bacteria; p__Synergistota; c__Synergistia; o__Synergistales; f__Synergistaceae; g__Cloacibacillus	0	0	0	0	0	0	0	0	0	0	0	0	0	0	0	0	0	0	36	0
OTU_1426	0	0	8	0	d__Bacteria; p__Proteobacteria; c__Gammaproteobacteria; o__Burkholderiales; f__Sutterellaceae; g__Sutterella	0	0	0	0	0	0	0	0	0	0	0	0	0	0	0	0	0	0	36	0
OTU_1427	0	0	8	0	d__Bacteria; p__Bacteroidota; c__Bacteroidia; o__Bacteroidales; f__Prevotellaceae; g__Prevotella; s__uncultured_bacterium	0	0	0	0	0	0	0	0	0	0	0	0	0	0	0	0	0	0	0	36
OTU_1428	0	7	0	0	d__Bacteria; p__Actinobacteriota; c__Actinobacteria; o__Bifidobacteriales; f__Bifidobacteriaceae; g__Bifidobacterium; s__Bifidobacterium_animalis	35	0	0	0	0	0	0	0	0	0	0	0	0	0	0	0	0	0	0	0
OTU_1429	0	6	0	2	d__Bacteria; p__Patescibacteria; c__Saccharimonadia; o__Saccharimonadales; f__Saccharimonadaceae; g__TM7x; s__uncultured_bacterium	27	0	0	0	0	0	0	0	8	0	0	0	0	0	0	0	0	0	0	0
OTU_1430	0	7	0	0	Unassigned	35	0	0	0	0	0	0	0	0	0	0	0	0	0	0	0	0	0	0	0
OTU_1431	0	7	0	0	d__Bacteria	0	35	0	0	0	0	0	0	0	0	0	0	0	0	0	0	0	0	0	0
OTU_1432	0	3	4	2	d__Bacteria; p__Bacteroidota; c__Bacteroidia; o__Bacteroidales; f__Rikenellaceae; g__Alistipes	0	0	0	13	0	0	6	0	0	0	0	0	0	0	0	0	0	16	0	0
OTU_1433	0	7	0	0	d__Bacteria; p__Proteobacteria; c__Gammaproteobacteria; o__Burkholderiales; f__Neisseriaceae; g__Neisseria; s__uncultured_bacterium	0	0	0	35	0	0	0	0	0	0	0	0	0	0	0	0	0	0	0	0
OTU_1434	0	7	0	0	d__Bacteria; p__Proteobacteria; c__Gammaproteobacteria; o__Burkholderiales; f__Sutterellaceae; g__Sutterella; s__uncultured_bacterium	0	0	0	0	35	0	0	0	0	0	0	0	0	0	0	0	0	0	0	0
OTU_1435	0	0	0	7	d__Bacteria; p__Proteobacteria; c__Alphaproteobacteria; o__Rhodospirillales; f__Magnetospirillaceae; g__Magnetospirillum	0	0	0	0	0	35	0	0	0	0	0	0	0	0	0	0	0	0	0	0
OTU_1436	0	0	0	7	d__Bacteria; p__Firmicutes; c__Clostridia; o__Lachnospirales; f__Lachnospiraceae; g__uncultured; s__uncultured_bacterium	0	0	0	0	0	0	15	0	20	0	0	0	0	0	0	0	0	0	0	0
OTU_1437	0	0	0	7	d__Bacteria; p__Firmicutes; c__Clostridia; o__Eubacteriales; f__Anaerofustaceae; g__Anaerofustis	0	0	0	0	0	0	0	35	0	0	0	0	0	0	0	0	0	0	0	0
OTU_1438	0	0	0	7	d__Bacteria; p__Firmicutes; c__Clostridia; o__Oscillospirales; f__Ruminococcaceae; g__Subdoligranulum; s__uncultured_bacterium	0	0	0	0	0	0	0	35	0	0	0	0	0	0	0	0	0	0	0	0
OTU_1439	0	0	0	7	d__Bacteria; p__Firmicutes; c__Clostridia; o__Lachnospirales; f__Lachnospiraceae	0	0	0	0	0	0	0	0	35	0	0	0	0	0	0	0	0	0	0	0
OTU_1440	0	0	0	7	d__Bacteria; p__Verrucomicrobiota; c__Verrucomicrobiae; o__Chthoniobacterales; f__Chthoniobacteraceae; g__Chthoniobacter	0	0	0	0	0	0	0	0	0	35	0	0	0	0	0	0	0	0	0	0
OTU_1441	0	0	0	7	d__Bacteria; p__Spirochaetota; c__Spirochaetia; o__Spirochaetales; f__Spirochaetaceae; g__Treponema; s__uncultured_bacterium	0	0	0	0	0	0	0	0	0	35	0	0	0	0	0	0	0	0	0	0
OTU_1442	0	0	0	7	d__Bacteria; p__Proteobacteria; c__Alphaproteobacteria; o__Sphingomonadales; f__Sphingomonadaceae; g__Altererythrobacter	0	0	0	0	0	0	0	0	0	35	0	0	0	0	0	0	0	0	0	0
OTU_1443	0	0	0	7	d__Bacteria; p__Proteobacteria; c__Gammaproteobacteria; o__Xanthomonadales; f__Xanthomonadaceae; g__Lysobacter; s__uncultured_bacterium	0	0	0	0	0	0	0	0	0	35	0	0	0	0	0	0	0	0	0	0
OTU_1444	0	0	0	7	d__Bacteria; p__Chloroflexi; c__Gitt-GS-136; o__Gitt-GS-136; f__Gitt-GS-136; g__Gitt-GS-136; s__uncultured_bacterium	0	0	0	0	0	0	0	0	0	35	0	0	0	0	0	0	0	0	0	0
OTU_1445	0	0	0	7	d__Bacteria; p__Bacteroidota; c__Bacteroidia; o__Bacteroidales; f__Prevotellaceae; g__Prevotella; s__uncultured_bacterium	0	0	0	0	0	0	0	0	0	35	0	0	0	0	0	0	0	0	0	0
OTU_1446	7	0	0	0	Unassigned	0	0	0	0	0	0	0	0	0	0	0	0	0	0	35	0	0	0	0	0
OTU_1447	7	0	0	0	d__Bacteria; p__Proteobacteria; c__Gammaproteobacteria; o__Enterobacterales; f__Enterobacteriaceae; g__Escherichia-Shigella; s__uncultured_bacterium	0	0	0	0	0	0	0	0	0	0	0	0	0	0	35	0	0	0	0	0
OTU_1448	0	0	7	0	d__Bacteria; p__Firmicutes; c__Clostridia; o__Oscillospirales; f__Oscillospiraceae; g__NK4A214_group; s__uncultured_bacterium	0	0	0	0	0	0	0	0	0	0	0	0	0	0	0	35	0	0	0	0
OTU_1449	0	0	7	0	Unassigned	0	0	0	0	0	0	0	0	0	0	0	0	0	0	0	0	35	0	0	0
OTU_1450	0	0	7	0	d__Bacteria; p__Proteobacteria; c__Gammaproteobacteria; o__Alteromonadales; f__Alteromonadaceae	0	0	0	0	0	0	0	0	0	0	0	0	0	0	0	0	0	35	0	0
OTU_1451	0	0	7	0	d__Bacteria; p__Firmicutes; c__Bacilli; o__RF39; f__RF39; g__RF39; s__uncultured_bacterium	0	0	0	0	0	0	0	0	0	0	0	0	0	0	0	0	0	35	0	0
OTU_1452	0	0	7	0	d__Bacteria; p__Actinobacteriota; c__Actinobacteria; o__Corynebacteriales; f__Corynebacteriaceae; g__Corynebacterium	0	0	0	0	0	0	0	0	0	0	0	0	0	0	0	0	0	14	13	8
OTU_1453	0	0	7	0	d__Bacteria; p__Firmicutes; c__Clostridia; o__Lachnospirales; f__Lachnospiraceae; g__Lachnospira; s__uncultured_bacterium	0	0	0	0	0	0	0	0	0	0	0	0	0	0	0	0	0	35	0	0
OTU_1454	0	0	7	0	d__Bacteria; p__Firmicutes; c__Clostridia; o__Peptostreptococcales-Tissierellales; f__Peptostreptococcaceae; g__Romboutsia; s__uncultured_bacterium	0	0	0	0	0	0	0	0	0	0	0	0	0	0	0	0	0	35	0	0
OTU_1455	0	0	7	0	d__Bacteria; p__Firmicutes; c__Clostridia; o__Oscillospirales; f__Ruminococcaceae; g__Faecalibacterium; s__uncultured_bacterium	0	0	0	0	0	0	0	0	0	0	0	0	0	0	0	0	0	35	0	0
OTU_1456	0	7	0	0	Unassigned	0	0	0	0	34	0	0	0	0	0	0	0	0	0	0	0	0	0	0	0
OTU_1457	0	0	0	7	d__Bacteria; p__Firmicutes; c__Clostridia; o__Eubacteriales; f__Eubacteriaceae; g__Eubacterium	0	0	0	0	0	34	0	0	0	0	0	0	0	0	0	0	0	0	0	0
OTU_1458	0	0	0	7	d__Bacteria; p__Proteobacteria; c__Gammaproteobacteria; o__Burkholderiales; f__Comamonadaceae	0	0	0	0	0	34	0	0	0	0	0	0	0	0	0	0	0	0	0	0
OTU_1459	0	0	0	7	d__Bacteria; p__Firmicutes; c__Clostridia; o__Lachnospirales; f__Lachnospiraceae	0	0	0	0	0	0	0	24	10	0	0	0	0	0	0	0	0	0	0	0
OTU_1460	0	0	6	2	d__Bacteria; p__Proteobacteria; c__Gammaproteobacteria; o__Burkholderiales; f__Sutterellaceae; g__Parasutterella	0	0	0	0	0	0	0	7	0	0	0	0	0	0	0	0	0	0	27	0
OTU_1461	0	0	0	7	d__Bacteria; p__Firmicutes; c__Clostridia; o__Lachnospirales; f__Lachnospiraceae	0	0	0	0	0	0	0	34	0	0	0	0	0	0	0	0	0	0	0	0
OTU_1462	0	0	0	7	Unassigned	0	0	0	0	0	0	0	34	0	0	0	0	0	0	0	0	0	0	0	0
OTU_1463	0	0	0	7	d__Bacteria; p__Firmicutes; c__Bacilli; o__Lactobacillales; f__Lactobacillaceae; g__Lactobacillus; s__Lactobacillus_ruminis	0	0	0	0	0	0	0	0	0	34	0	0	0	0	0	0	0	0	0	0
OTU_1464	7	0	0	0	d__Bacteria; p__Proteobacteria; c__Gammaproteobacteria; o__Enterobacterales; f__Enterobacteriaceae; g__Escherichia-Shigella; s__uncultured_bacterium	0	0	0	0	0	0	0	0	0	0	34	0	0	0	0	0	0	0	0	0
OTU_1465	7	0	0	0	d__Bacteria; p__Firmicutes; c__Bacilli; o__Erysipelotrichales; f__Erysipelatoclostridiaceae; g__Erysipelotrichaceae_UCG-003; s__uncultured_bacterium	0	0	0	0	0	0	0	0	0	0	10	0	24	0	0	0	0	0	0	0
OTU_1466	7	0	0	0	d__Bacteria; p__Bacteroidota; c__Bacteroidia; o__Bacteroidales; f__Prevotellaceae; g__Paraprevotella; s__uncultured_bacterium	0	0	0	0	0	0	0	0	0	0	0	0	34	0	0	0	0	0	0	0
OTU_1467	7	0	0	0	Unassigned	0	0	0	0	0	0	0	0	0	0	0	0	0	0	34	0	0	0	0	0
OTU_1468	7	0	0	0	d__Bacteria; p__Proteobacteria; c__Gammaproteobacteria; o__Enterobacterales; f__Enterobacteriaceae; g__Cedecea; s__Cedecea_neteri	0	0	0	0	0	0	0	0	0	0	0	0	0	0	34	0	0	0	0	0
OTU_1469	0	0	7	0	d__Bacteria; p__Firmicutes; c__Bacilli; o__Erysipelotrichales; f__Erysipelatoclostridiaceae	0	0	0	0	0	0	0	0	0	0	0	0	0	0	0	34	0	0	0	0
OTU_1470	0	0	7	0	d__Bacteria; p__Bacteroidota; c__Bacteroidia; o__Bacteroidales; f__Prevotellaceae; g__Prevotella; s__uncultured_bacterium	0	0	0	0	0	0	0	0	0	0	0	0	0	0	0	34	0	0	0	0
OTU_1471	0	0	7	0	d__Bacteria; p__Firmicutes; c__Clostridia; o__Peptostreptococcales-Tissierellales; f__Peptostreptococcaceae; g__Romboutsia	0	0	0	0	0	0	0	0	0	0	0	0	0	0	0	0	22	0	0	12
OTU_1472	0	0	7	0	d__Bacteria; p__Firmicutes; c__Bacilli; o__RF39; f__RF39; g__RF39	0	0	0	0	0	0	0	0	0	0	0	0	0	0	0	0	0	34	0	0
OTU_1473	0	0	7	0	d__Bacteria; p__Firmicutes; c__Clostridia; o__Clostridiales; f__Clostridiaceae; g__Clostridium_sensu_stricto_1; s__uncultured_bacterium	0	0	0	0	0	0	0	0	0	0	0	0	0	0	0	0	0	34	0	0
OTU_1474	0	0	7	0	d__Bacteria; p__Firmicutes; c__Clostridia; o__Oscillospirales; f__Ruminococcaceae; g__uncultured; s__uncultured_bacterium	0	0	0	0	0	0	0	0	0	0	0	0	0	0	0	0	0	0	34	0
OTU_1475	0	0	7	0	d__Bacteria; p__Firmicutes; c__Negativicutes; o__Veillonellales-Selenomonadales; f__Veillonellaceae; g__Dialister; s__uncultured_bacterium	0	0	0	0	0	0	0	0	0	0	0	0	0	0	0	0	0	0	34	0
OTU_1476	0	0	7	0	d__Bacteria; p__Firmicutes; c__Bacilli; o__Lactobacillales; f__Enterococcaceae; g__Enterococcus; s__Enterococcus_saccharolyticus	0	0	0	0	0	0	0	0	0	0	0	0	0	0	0	0	0	0	0	34
OTU_1477	0	0	7	0	d__Bacteria; p__Bacteroidota; c__Bacteroidia; o__Bacteroidales; f__Prevotellaceae; g__Prevotella; s__uncultured_bacterium	0	0	0	0	0	0	0	0	0	0	0	0	0	0	0	0	0	0	0	34
OTU_1478	0	7	0	0	d__Bacteria; p__Bacteroidota; c__Bacteroidia; o__Bacteroidales; f__Bacteroidaceae; g__Bacteroides; s__uncultured_bacterium	33	0	0	0	0	0	0	0	0	0	0	0	0	0	0	0	0	0	0	0
OTU_1479	0	6	0	2	d__Bacteria; p__Fusobacteriota; c__Fusobacteriia; o__Fusobacteriales; f__Fusobacteriaceae; g__Fusobacterium; s__uncultured_bacterium	0	26	0	0	0	0	0	7	0	0	0	0	0	0	0	0	0	0	0	0
OTU_1480	0	7	0	0	Unassigned	0	33	0	0	0	0	0	0	0	0	0	0	0	0	0	0	0	0	0	0
OTU_1481	0	7	0	0	d__Bacteria; p__Desulfobacterota; c__Desulfovibrionia; o__Desulfovibrionales; f__Desulfovibrionaceae; g__uncultured	0	0	0	0	33	0	0	0	0	0	0	0	0	0	0	0	0	0	0	0
OTU_1482	0	7	0	0	d__Bacteria; p__Firmicutes; c__Clostridia; o__Lachnospirales; f__Lachnospiraceae	0	0	0	0	33	0	0	0	0	0	0	0	0	0	0	0	0	0	0	0
OTU_1483	0	7	0	0	Unassigned	0	0	0	0	33	0	0	0	0	0	0	0	0	0	0	0	0	0	0	0
OTU_1484	0	0	0	7	d__Bacteria; p__Firmicutes; c__Clostridia; o__Peptostreptococcales-Tissierellales; f__Anaerovoracaceae; g__Family_XIII_AD3011_group; s__uncultured_bacterium	0	0	0	0	0	33	0	0	0	0	0	0	0	0	0	0	0	0	0	0
OTU_1485	0	0	0	7	d__Bacteria; p__Firmicutes; c__Clostridia; o__Lachnospirales; f__Lachnospiraceae; g__Lachnospiraceae_NK4A136_group; s__uncultured_bacterium	0	0	0	0	0	33	0	0	0	0	0	0	0	0	0	0	0	0	0	0
OTU_1486	0	0	0	7	d__Bacteria; p__Firmicutes; c__Clostridia; o__Lachnospirales; f__Lachnospiraceae; g__Lachnospiraceae_UCG-004; s__uncultured_bacterium	0	0	0	0	0	0	0	33	0	0	0	0	0	0	0	0	0	0	0	0
OTU_1487	0	0	0	7	d__Bacteria; p__Firmicutes; c__Clostridia; o__Lachnospirales; f__Lachnospiraceae	0	0	0	0	0	0	0	33	0	0	0	0	0	0	0	0	0	0	0	0
OTU_1488	0	0	0	7	d__Bacteria; p__Actinobacteriota; c__Actinobacteria; o__Pseudonocardiales; f__Pseudonocardiaceae; g__Saccharothrix	0	0	0	0	0	0	0	0	0	33	0	0	0	0	0	0	0	0	0	0
OTU_1489	0	0	0	7	d__Bacteria; p__Firmicutes; c__Clostridia; o__Peptostreptococcales-Tissierellales; f__Peptostreptococcaceae; g__Intestinibacter; s__uncultured_bacterium	0	0	0	0	0	0	0	0	0	33	0	0	0	0	0	0	0	0	0	0
OTU_1490	0	0	0	7	d__Bacteria; p__Bacteroidota; c__Bacteroidia; o__Bacteroidales; f__Prevotellaceae; g__Prevotella; s__uncultured_bacterium	0	0	0	0	0	0	0	0	0	33	0	0	0	0	0	0	0	0	0	0
OTU_1491	4	0	4	0	d__Bacteria; p__Actinobacteriota; c__Coriobacteriia; o__Coriobacteriales; f__Eggerthellaceae	0	0	0	0	0	0	0	0	0	0	16	0	0	0	0	0	0	11	4	2
OTU_1492	7	0	0	0	d__Bacteria; p__Firmicutes; c__Clostridia; o__Lachnospirales; f__Lachnospiraceae; g__[Eubacterium]_hallii_group; s__uncultured_bacterium	0	0	0	0	0	0	0	0	0	0	33	0	0	0	0	0	0	0	0	0
OTU_1493	7	0	0	0	d__Bacteria; p__Firmicutes; c__Clostridia; o__Clostridia_UCG-014; f__Clostridia_UCG-014; g__Clostridia_UCG-014; s__uncultured_bacterium	0	0	0	0	0	0	0	0	0	0	0	33	0	0	0	0	0	0	0	0
OTU_1494	7	0	0	0	Unassigned	0	0	0	0	0	0	0	0	0	0	0	0	0	33	0	0	0	0	0	0
OTU_1495	0	0	7	0	d__Bacteria; p__Firmicutes; c__Clostridia; o__Oscillospirales; f__Oscillospiraceae; g__UCG-005; s__uncultured_bacterium	0	0	0	0	0	0	0	0	0	0	0	0	0	0	0	33	0	0	0	0
OTU_1496	0	0	7	0	d__Bacteria; p__Firmicutes; c__Clostridia; o__Lachnospirales; f__Lachnospiraceae	0	0	0	0	0	0	0	0	0	0	0	0	0	0	0	33	0	0	0	0
OTU_1497	0	0	7	0	d__Bacteria; p__Proteobacteria; c__Gammaproteobacteria; o__Enterobacterales; f__Enterobacteriaceae; g__Enterobacter	0	0	0	0	0	0	0	0	0	0	0	0	0	0	0	33	0	0	0	0
OTU_1498	0	0	7	0	d__Bacteria; p__Proteobacteria; c__Gammaproteobacteria; o__Pasteurellales; f__Pasteurellaceae; g__Haemophilus; s__uncultured_bacterium	0	0	0	0	0	0	0	0	0	0	0	0	0	0	0	0	0	33	0	0
OTU_1499	0	0	7	0	d__Bacteria; p__Firmicutes; c__Clostridia; o__Lachnospirales; f__Lachnospiraceae; g__Roseburia; s__uncultured_bacterium	0	0	0	0	0	0	0	0	0	0	0	0	0	0	0	0	0	0	33	0
OTU_1500	0	2	6	0	d__Bacteria; p__Actinobacteriota; c__Coriobacteriia; o__Coriobacteriales; f__Atopobiaceae; g__Olsenella	6	0	0	0	0	0	0	0	0	0	0	0	0	0	0	26	0	0	0	0
OTU_1501	0	7	0	0	d__Bacteria; p__Bacteroidota; c__Bacteroidia; o__Bacteroidales; f__Bacteroidaceae; g__Bacteroides; s__uncultured_bacterium	0	32	0	0	0	0	0	0	0	0	0	0	0	0	0	0	0	0	0	0
OTU_1502	0	7	0	0	d__Bacteria; p__Firmicutes; c__Clostridia; o__Lachnospirales; f__Lachnospiraceae; g__Lachnospiraceae_NK4A136_group; s__uncultured_bacterium	0	0	0	0	32	0	0	0	0	0	0	0	0	0	0	0	0	0	0	0
OTU_1503	0	7	0	0	d__Bacteria; p__Bacteroidota; c__Bacteroidia; o__Bacteroidales; f__Tannerellaceae; g__Parabacteroides	0	0	0	0	32	0	0	0	0	0	0	0	0	0	0	0	0	0	0	0
OTU_1504	0	5	0	2	d__Bacteria; p__Firmicutes; c__Clostridia; o__Lachnospirales; f__Lachnospiraceae	0	0	0	0	23	0	9	0	0	0	0	0	0	0	0	0	0	0	0	0
OTU_1505	0	0	0	7	d__Bacteria; p__Proteobacteria; c__Alphaproteobacteria; o__Rhizobiales; f__Rhizobiaceae; g__Allorhizobium-Neorhizobium-Pararhizobium-Rhizobium	0	0	0	0	0	32	0	0	0	0	0	0	0	0	0	0	0	0	0	0
OTU_1506	0	0	0	7	d__Bacteria; p__Firmicutes; c__Clostridia; o__Peptostreptococcales-Tissierellales; f__Anaerovoracaceae; g__[Eubacterium]_nodatum_group; s__uncultured_bacterium	0	0	0	0	0	17	0	0	0	15	0	0	0	0	0	0	0	0	0	0
OTU_1507	0	0	0	7	d__Bacteria; p__Firmicutes; c__Clostridia; o__Peptococcales; f__Peptococcaceae; g__uncultured; s__uncultured_bacterium	0	0	0	0	0	0	32	0	0	0	0	0	0	0	0	0	0	0	0	0
OTU_1508	0	0	0	7	d__Bacteria; p__Proteobacteria; c__Gammaproteobacteria; o__Enterobacterales; f__Enterobacteriaceae	0	0	0	0	0	0	0	32	0	0	0	0	0	0	0	0	0	0	0	0
OTU_1509	0	0	0	7	d__Bacteria; p__Firmicutes; c__Clostridia; o__Lachnospirales; f__Lachnospiraceae; g__[Ruminococcus]_torques_group; s__uncultured_bacterium	0	0	0	0	0	0	0	32	0	0	0	0	0	0	0	0	0	0	0	0
OTU_1510	0	0	0	7	d__Bacteria; p__Firmicutes; c__Bacilli; o__Lactobacillales; f__Lactobacillaceae; g__Lactobacillus; s__Lactobacillus_kefiri	0	0	0	0	0	0	0	0	14	18	0	0	0	0	0	0	0	0	0	0
OTU_1511	7	0	0	0	d__Bacteria; p__Firmicutes; c__Clostridia	0	0	0	0	0	0	0	0	0	0	32	0	0	0	0	0	0	0	0	0
OTU_1512	7	0	0	0	d__Bacteria; p__Firmicutes; c__Clostridia; o__Oscillospirales; f__[Eubacterium]_coprostanoligenes_group; g__[Eubacterium]_coprostanoligenes_group; s__uncultured_bacterium	0	0	0	0	0	0	0	0	0	0	0	32	0	0	0	0	0	0	0	0
OTU_1513	7	0	0	0	d__Bacteria; p__Firmicutes; c__Clostridia; o__Lachnospirales; f__Lachnospiraceae; g__Lachnospiraceae_NK4A136_group	0	0	0	0	0	0	0	0	0	0	0	32	0	0	0	0	0	0	0	0
OTU_1514	7	0	0	0	d__Bacteria; p__Proteobacteria; c__Gammaproteobacteria; o__Burkholderiales; f__Sutterellaceae; g__Sutterella; s__Sutterella_parvirubra	0	0	0	0	0	0	0	0	0	0	0	0	32	0	0	0	0	0	0	0
OTU_1515	7	0	0	0	d__Bacteria; p__Firmicutes; c__Clostridia; o__Lachnospirales; f__Lachnospiraceae	0	0	0	0	0	0	0	0	0	0	0	0	32	0	0	0	0	0	0	0
OTU_1516	7	0	0	0	Unassigned	0	0	0	0	0	0	0	0	0	0	0	0	0	0	32	0	0	0	0	0
OTU_1517	0	0	7	0	d__Bacteria; p__Proteobacteria; c__Alphaproteobacteria; o__Rhodospirillales; f__uncultured; g__uncultured; s__uncultured_bacterium	0	0	0	0	0	0	0	0	0	0	0	0	0	0	0	32	0	0	0	0
OTU_1518	0	0	7	0	d__Bacteria; p__Firmicutes; c__Clostridia; o__Oscillospirales; f__Oscillospiraceae; g__UCG-002; s__uncultured_bacterium	0	0	0	0	0	0	0	0	0	0	0	0	0	0	0	32	0	0	0	0
OTU_1519	0	0	7	0	d__Bacteria; p__Bacteroidota; c__Bacteroidia; o__Bacteroidales; f__Rikenellaceae; g__Rikenellaceae_RC9_gut_group; s__uncultured_bacterium	0	0	0	0	0	0	0	0	0	0	0	0	0	0	0	32	0	0	0	0
OTU_1520	0	0	7	0	Unassigned	0	0	0	0	0	0	0	0	0	0	0	0	0	0	0	0	32	0	0	0
OTU_1521	0	0	7	0	d__Bacteria; p__Chloroflexi; c__Anaerolineae; o__1-20; f__1-20; g__1-20; s__uncultured_bacterium	0	0	0	0	0	0	0	0	0	0	0	0	0	0	0	0	0	14	10	8
OTU_1522	0	0	7	0	d__Bacteria; p__Firmicutes; c__Clostridia; o__Peptostreptococcales-Tissierellales; f__Peptostreptococcales-Tissierellales; g__uncultured	0	0	0	0	0	0	0	0	0	0	0	0	0	0	0	0	0	19	0	13
OTU_1523	0	0	7	0	d__Bacteria; p__Firmicutes; c__Negativicutes; o__Veillonellales-Selenomonadales; f__Veillonellaceae; g__Dialister; s__uncultured_bacterium	0	0	0	0	0	0	0	0	0	0	0	0	0	0	0	0	0	32	0	0
OTU_1524	0	0	7	0	d__Bacteria; p__Proteobacteria; c__Gammaproteobacteria; o__Enterobacterales; f__Enterobacteriaceae	0	0	0	0	0	0	0	0	0	0	0	0	0	0	0	0	0	32	0	0
OTU_1525	0	0	7	0	d__Bacteria; p__Firmicutes; c__Clostridia; o__Peptostreptococcales-Tissierellales; f__Peptostreptococcaceae; g__Romboutsia; s__uncultured_bacterium	0	0	0	0	0	0	0	0	0	0	0	0	0	0	0	0	0	0	32	0
OTU_1526	0	0	7	0	d__Bacteria; p__Proteobacteria; c__Gammaproteobacteria; o__Gammaproteobacteria_Incertae_Sedis; f__Unknown_Family; g__Acidibacter	0	0	0	0	0	0	0	0	0	0	0	0	0	0	0	0	0	0	0	32
OTU_1527	0	0	7	0	d__Bacteria; p__Actinobacteriota; c__Coriobacteriia; o__Coriobacteriales; f__Coriobacteriaceae; g__Collinsella; s__uncultured_bacterium	0	0	0	0	0	0	0	0	0	0	0	0	0	0	0	0	0	0	0	32
OTU_1528	0	4	0	3	d__Bacteria; p__Actinobacteriota; c__Actinobacteria; o__Corynebacteriales; f__Corynebacteriaceae; g__Corynebacterium	0	18	0	0	0	0	0	0	0	13	0	0	0	0	0	0	0	0	0	0
OTU_1529	0	7	0	0	d__Bacteria; p__Firmicutes; c__Clostridia; o__Lachnospirales; f__Lachnospiraceae	0	31	0	0	0	0	0	0	0	0	0	0	0	0	0	0	0	0	0	0
OTU_1530	0	7	0	0	d__Bacteria; p__Proteobacteria; c__Gammaproteobacteria; o__Enterobacterales; f__Enterobacteriaceae	0	0	0	31	0	0	0	0	0	0	0	0	0	0	0	0	0	0	0	0
OTU_1531	0	7	0	0	d__Bacteria; p__Firmicutes; c__Clostridia; o__Lachnospirales; f__Lachnospiraceae; g__[Ruminococcus]_torques_group; s__uncultured_bacterium	0	0	0	0	31	0	0	0	0	0	0	0	0	0	0	0	0	0	0	0
OTU_1532	0	0	0	7	d__Bacteria; p__Firmicutes; c__Clostridia; o__Lachnospirales; f__Lachnospiraceae; g__Blautia; s__uncultured_bacterium	0	0	0	0	0	31	0	0	0	0	0	0	0	0	0	0	0	0	0	0
OTU_1533	0	0	0	7	Unassigned	0	0	0	0	0	0	31	0	0	0	0	0	0	0	0	0	0	0	0	0
OTU_1534	0	0	0	7	d__Bacteria; p__Firmicutes; c__Clostridia; o__Lachnospirales; f__Lachnospiraceae; g__[Eubacterium]_ventriosum_group; s__uncultured_bacterium	0	0	0	0	0	0	31	0	0	0	0	0	0	0	0	0	0	0	0	0
OTU_1535	0	0	0	7	d__Bacteria; p__Firmicutes; c__Clostridia; o__Oscillospirales; f__Butyricicoccaceae; g__Butyricicoccus; s__uncultured_bacterium	0	0	0	0	0	0	0	31	0	0	0	0	0	0	0	0	0	0	0	0
OTU_1536	0	0	0	7	d__Bacteria; p__Firmicutes; c__Clostridia; o__Oscillospirales; f__[Eubacterium]_coprostanoligenes_group; g__[Eubacterium]_coprostanoligenes_group; s__uncultured_bacterium	0	0	0	0	0	0	0	0	0	31	0	0	0	0	0	0	0	0	0	0
OTU_1537	0	0	0	7	d__Bacteria; p__Firmicutes; c__Clostridia; o__Lachnospirales; f__Lachnospiraceae; g__uncultured; s__uncultured_organism	0	0	0	0	0	0	0	0	0	31	0	0	0	0	0	0	0	0	0	0
OTU_1538	1	0	6	0	d__Bacteria; p__Bacteroidota; c__Bacteroidia; o__Bacteroidales; f__Rikenellaceae; g__Rikenellaceae_RC9_gut_group; s__uncultured_bacterium	0	0	0	0	0	0	0	0	0	0	0	4	0	0	0	27	0	0	0	0
OTU_1539	7	0	0	0	d__Bacteria; p__Firmicutes; c__Clostridia; o__Clostridiales; f__Clostridiaceae; g__Clostridium_sensu_stricto_1; s__uncultured_bacterium	0	0	0	0	0	0	0	0	0	0	0	0	0	31	0	0	0	0	0	0
OTU_1540	7	0	0	0	d__Bacteria; p__Firmicutes; c__Clostridia; o__Oscillospirales	0	0	0	0	0	0	0	0	0	0	0	0	0	31	0	0	0	0	0	0
OTU_1541	0	0	7	0	d__Bacteria; p__Firmicutes; c__Bacilli; o__Erysipelotrichales; f__Erysipelotrichaceae; g__Solobacterium; s__uncultured_bacterium	0	0	0	0	0	0	0	0	0	0	0	0	0	0	0	31	0	0	0	0
OTU_1542	0	0	7	0	d__Bacteria; p__Bacteroidota; c__Bacteroidia; o__Bacteroidales; f__Prevotellaceae; g__Prevotella; s__uncultured_bacterium	0	0	0	0	0	0	0	0	0	0	0	0	0	0	0	31	0	0	0	0
OTU_1543	0	0	7	0	d__Bacteria; p__Proteobacteria; c__Gammaproteobacteria; o__Enterobacterales; f__Enterobacteriaceae; g__Escherichia-Shigella	0	0	0	0	0	0	0	0	0	0	0	0	0	0	0	0	31	0	0	0
OTU_1544	0	0	7	0	d__Bacteria; p__Firmicutes; c__Clostridia; o__Peptostreptococcales-Tissierellales; f__Anaerovoracaceae; g__Family_XIII_AD3011_group; s__uncultured_bacterium	0	0	0	0	0	0	0	0	0	0	0	0	0	0	0	0	14	0	17	0
OTU_1545	0	0	7	0	d__Bacteria; p__Bacteroidota; c__Bacteroidia; o__Bacteroidales; f__Rikenellaceae; g__Alistipes	0	0	0	0	0	0	0	0	0	0	0	0	0	0	0	0	0	25	0	6
OTU_1546	0	0	7	0	d__Bacteria; p__Proteobacteria; c__Alphaproteobacteria; o__Rhodobacterales; f__Rhodobacteraceae; g__Paracoccus	0	0	0	0	0	0	0	0	0	0	0	0	0	0	0	0	0	14	5	12
OTU_1547	0	0	7	0	d__Bacteria; p__Gemmatimonadota; c__Gemmatimonadetes; o__Gemmatimonadales; f__Gemmatimonadaceae; g__uncultured; s__uncultured_bacterium	0	0	0	0	0	0	0	0	0	0	0	0	0	0	0	0	0	31	0	0
OTU_1548	0	0	7	0	d__Bacteria; p__Firmicutes; c__Clostridia; o__Peptococcales; f__Peptococcaceae; g__uncultured; s__uncultured_bacterium	0	0	0	0	0	0	0	0	0	0	0	0	0	0	0	0	0	8	9	14
OTU_1549	0	0	7	0	d__Bacteria; p__Firmicutes; c__Clostridia; o__Lachnospirales; f__Lachnospiraceae	0	0	0	0	0	0	0	0	0	0	0	0	0	0	0	0	0	31	0	0
OTU_1550	0	0	7	0	d__Bacteria; p__Firmicutes; c__Bacilli; o__Lactobacillales; f__Enterococcaceae; g__Enterococcus	0	0	0	0	0	0	0	0	0	0	0	0	0	0	0	0	0	31	0	0
OTU_1551	0	0	7	0	d__Bacteria; p__Firmicutes; c__Clostridia; o__Clostridia_UCG-014; f__Clostridia_UCG-014; g__Clostridia_UCG-014; s__uncultured_bacterium	0	0	0	0	0	0	0	0	0	0	0	0	0	0	0	0	0	0	31	0
OTU_1552	0	0	7	0	d__Bacteria; p__Proteobacteria; c__Gammaproteobacteria; o__Enterobacterales; f__Enterobacteriaceae; g__Klebsiella	0	0	0	0	0	0	0	0	0	0	0	0	0	0	0	0	0	0	31	0
OTU_1553	0	0	7	0	d__Bacteria; p__Bacteroidota; c__Bacteroidia; o__Bacteroidales; f__Rikenellaceae; g__Alistipes; s__uncultured_bacterium	0	0	0	0	0	0	0	0	0	0	0	0	0	0	0	0	0	0	0	31
OTU_1554	0	0	7	0	d__Bacteria; p__Firmicutes; c__Negativicutes; o__Veillonellales-Selenomonadales; f__Selenomonadaceae; g__Megamonas; s__uncultured_bacterium	0	0	0	0	0	0	0	0	0	0	0	0	0	0	0	0	0	0	0	31
OTU_1555	0	0	7	0	d__Bacteria; p__Actinobacteriota; c__Actinobacteria; o__Bifidobacteriales; f__Bifidobacteriaceae; g__Bifidobacterium	0	0	0	0	0	0	0	0	0	0	0	0	0	0	0	0	0	0	0	31
OTU_1556	0	6	0	0	d__Bacteria; p__Proteobacteria; c__Gammaproteobacteria; o__Enterobacterales; f__Enterobacteriaceae; g__Escherichia-Shigella; s__marine_metagenome	0	30	0	0	0	0	0	0	0	0	0	0	0	0	0	0	0	0	0	0
OTU_1557	0	6	0	0	d__Bacteria; p__Firmicutes; c__Clostridia	0	30	0	0	0	0	0	0	0	0	0	0	0	0	0	0	0	0	0	0
OTU_1558	0	6	0	0	d__Bacteria; p__Proteobacteria; c__Gammaproteobacteria; o__Enterobacterales; f__Enterobacteriaceae; g__Escherichia-Shigella; s__uncultured_bacterium	0	30	0	0	0	0	0	0	0	0	0	0	0	0	0	0	0	0	0	0
OTU_1559	0	6	0	0	Unassigned	0	0	0	30	0	0	0	0	0	0	0	0	0	0	0	0	0	0	0	0
OTU_1560	0	0	0	6	d__Bacteria; p__Actinobacteriota; c__Actinobacteria; o__Actinomycetales; f__Actinomycetaceae; g__Actinomyces	0	0	0	0	0	30	0	0	0	0	0	0	0	0	0	0	0	0	0	0
OTU_1561	0	0	0	6	d__Bacteria; p__Firmicutes; c__Clostridia; o__Lachnospirales; f__Lachnospiraceae	0	0	0	0	0	30	0	0	0	0	0	0	0	0	0	0	0	0	0	0
OTU_1562	0	0	4	2	d__Bacteria; p__Firmicutes; c__Clostridia; o__Clostridiales; f__Clostridiaceae; g__Clostridium_sensu_stricto_1	0	0	0	0	0	10	0	0	0	0	0	0	0	0	0	0	15	0	0	5
OTU_1563	0	0	4	3	d__Bacteria; p__Firmicutes; c__Clostridia; o__Oscillospirales; f__Oscillospiraceae; g__UCG-005; s__uncultured_bacterium	0	0	0	0	0	0	14	0	0	0	0	0	0	0	0	0	0	0	16	0
OTU_1564	0	0	0	6	d__Bacteria; p__Actinobacteriota; c__Coriobacteriia; o__Coriobacteriales; f__Eggerthellaceae; g__uncultured; s__uncultured_bacterium	0	0	0	0	0	0	0	30	0	0	0	0	0	0	0	0	0	0	0	0
OTU_1565	0	0	0	6	d__Bacteria; p__Firmicutes; c__Clostridia	0	0	0	0	0	0	0	30	0	0	0	0	0	0	0	0	0	0	0	0
OTU_1566	0	0	0	6	d__Bacteria; p__Actinobacteriota; c__Coriobacteriia; o__Coriobacteriales; f__Coriobacteriales_Incertae_Sedis; g__uncultured; s__uncultured_bacterium	0	0	0	0	0	0	0	0	30	0	0	0	0	0	0	0	0	0	0	0
OTU_1567	0	0	0	6	d__Bacteria; p__Firmicutes; c__Clostridia; o__Lachnospirales; f__Lachnospiraceae; g__Lachnospiraceae_NK4A136_group; s__uncultured_bacterium	0	0	0	0	0	0	0	0	0	30	0	0	0	0	0	0	0	0	0	0
OTU_1568	6	0	0	0	d__Bacteria; p__Firmicutes; c__Clostridia; o__Lachnospirales; f__Lachnospiraceae; g__[Eubacterium]_eligens_group	0	0	0	0	0	0	0	0	0	0	0	30	0	0	0	0	0	0	0	0
OTU_1569	6	0	0	0	Unassigned	0	0	0	0	0	0	0	0	0	0	0	0	0	30	0	0	0	0	0	0
OTU_1570	6	0	1	0	d__Bacteria; p__Firmicutes; c__Bacilli; o__Lactobacillales; f__Lactobacillaceae; g__Lactobacillus; s__Lactobacillus_fermentum	0	0	0	0	0	0	0	0	0	0	0	0	0	0	28	0	0	2	0	0
OTU_1571	6	0	0	0	d__Bacteria; p__Firmicutes; c__Bacilli; o__Lactobacillales; f__Streptococcaceae; g__Streptococcus	0	0	0	0	0	0	0	0	0	0	0	0	0	0	30	0	0	0	0	0
OTU_1572	0	0	6	0	d__Bacteria; p__Bacteroidota; c__Bacteroidia; o__Bacteroidales; f__Prevotellaceae; g__Prevotella; s__uncultured_bacterium	0	0	0	0	0	0	0	0	0	0	0	0	0	0	0	0	0	30	0	0
OTU_1573	0	0	6	0	d__Bacteria; p__Firmicutes; c__Clostridia; o__Peptostreptococcales-Tissierellales; f__Peptostreptococcaceae; g__Romboutsia; s__uncultured_bacterium	0	0	0	0	0	0	0	0	0	0	0	0	0	0	0	0	0	0	30	0
OTU_1574	0	0	6	0	d__Bacteria; p__Proteobacteria; c__Gammaproteobacteria; o__Enterobacterales; f__Enterobacteriaceae; g__Escherichia-Shigella	0	0	0	0	0	0	0	0	0	0	0	0	0	0	0	0	0	0	30	0
OTU_1575	0	6	0	0	d__Bacteria; p__Firmicutes; c__Clostridia; o__Lachnospirales; f__Lachnospiraceae; g__Lachnospiraceae_UCG-010; s__uncultured_bacterium	29	0	0	0	0	0	0	0	0	0	0	0	0	0	0	0	0	0	0	0
OTU_1576	0	6	0	0	d__Bacteria; p__Firmicutes; c__Bacilli; o__Erysipelotrichales; f__Erysipelotrichaceae; g__Holdemanella; s__uncultured_bacterium	29	0	0	0	0	0	0	0	0	0	0	0	0	0	0	0	0	0	0	0
OTU_1577	0	6	0	0	d__Bacteria; p__Proteobacteria; c__Gammaproteobacteria; o__Enterobacterales; f__Enterobacteriaceae; g__Escherichia-Shigella; s__uncultured_bacterium	0	29	0	0	0	0	0	0	0	0	0	0	0	0	0	0	0	0	0	0
OTU_1578	0	6	0	0	d__Bacteria; p__Firmicutes; c__Bacilli; o__Erysipelotrichales; f__Erysipelatoclostridiaceae	0	29	0	0	0	0	0	0	0	0	0	0	0	0	0	0	0	0	0	0
OTU_1579	0	6	0	0	d__Bacteria; p__Firmicutes; c__Clostridia; o__Lachnospirales; f__Lachnospiraceae; g__[Ruminococcus]_gauvreauii_group	0	29	0	0	0	0	0	0	0	0	0	0	0	0	0	0	0	0	0	0
OTU_1580	0	6	0	0	d__Bacteria; p__Firmicutes; c__Clostridia; o__Oscillospirales; f__Ruminococcaceae; g__Ruminococcus; s__uncultured_bacterium	0	0	0	29	0	0	0	0	0	0	0	0	0	0	0	0	0	0	0	0
OTU_1581	0	0	0	6	d__Bacteria; p__Firmicutes; c__Clostridia; o__Oscillospirales; f__[Eubacterium]_coprostanoligenes_group; g__[Eubacterium]_coprostanoligenes_group; s__uncultured_bacterium	0	0	0	0	0	29	0	0	0	0	0	0	0	0	0	0	0	0	0	0
OTU_1582	0	0	0	6	d__Bacteria; p__Bacteroidota; c__Bacteroidia; o__Bacteroidales; f__Prevotellaceae; g__Prevotella; s__uncultured_bacterium	0	0	0	0	0	29	0	0	0	0	0	0	0	0	0	0	0	0	0	0
OTU_1583	0	0	0	6	d__Bacteria; p__Firmicutes; c__Clostridia; o__Lachnospirales; f__Lachnospiraceae; g__Anaerostipes	0	0	0	0	0	0	0	29	0	0	0	0	0	0	0	0	0	0	0	0
OTU_1584	0	0	0	6	d__Bacteria; p__Firmicutes; c__Clostridia; o__Oscillospirales; f__Ruminococcaceae; g__Subdoligranulum; s__uncultured_bacterium	0	0	0	0	0	0	0	29	0	0	0	0	0	0	0	0	0	0	0	0
OTU_1585	6	0	0	0	Unassigned	0	0	0	0	0	0	0	0	0	0	29	0	0	0	0	0	0	0	0	0
OTU_1586	6	0	0	0	d__Bacteria; p__Firmicutes; c__Clostridia; o__Lachnospirales; f__Lachnospiraceae; g__[Ruminococcus]_gnavus_group	0	0	0	0	0	0	0	0	0	0	29	0	0	0	0	0	0	0	0	0
OTU_1587	6	0	0	0	d__Bacteria; p__Actinobacteriota; c__Actinobacteria; o__Bifidobacteriales; f__Bifidobacteriaceae; g__Bifidobacterium; s__uncultured_bacterium	0	0	0	0	0	0	0	0	0	0	29	0	0	0	0	0	0	0	0	0
OTU_1588	6	0	0	0	d__Bacteria; p__Firmicutes; c__Clostridia; o__Oscillospirales; f__Ruminococcaceae	0	0	0	0	0	0	0	0	0	0	0	29	0	0	0	0	0	0	0	0
OTU_1589	6	0	0	0	d__Bacteria; p__Firmicutes; c__Clostridia; o__Lachnospirales; f__Lachnospiraceae; g__Lachnospiraceae_NK4A136_group; s__uncultured_bacterium	0	0	0	0	0	0	0	0	0	0	0	0	29	0	0	0	0	0	0	0
OTU_1590	6	0	0	0	d__Bacteria; p__Firmicutes; c__Bacilli; o__Erysipelotrichales; f__Erysipelotrichaceae	0	0	0	0	0	0	0	0	0	0	0	0	29	0	0	0	0	0	0	0
OTU_1591	6	0	0	0	d__Bacteria; p__Firmicutes; c__Clostridia; o__Clostridiales; f__Clostridiaceae; g__Clostridium_sensu_stricto_1; s__uncultured_bacterium	0	0	0	0	0	0	0	0	0	0	0	0	0	29	0	0	0	0	0	0
OTU_1592	0	0	6	0	d__Bacteria; p__Bacteroidota; c__Bacteroidia; o__Bacteroidales; f__Prevotellaceae; g__Prevotella; s__uncultured_bacterium	0	0	0	0	0	0	0	0	0	0	0	0	0	0	0	29	0	0	0	0
OTU_1593	0	0	6	0	d__Bacteria; p__Proteobacteria; c__Alphaproteobacteria; o__Rhizobiales; f__Hyphomicrobiaceae; g__Hyphomicrobium	0	0	0	0	0	0	0	0	0	0	0	0	0	0	0	0	0	12	17	0
OTU_1594	0	0	6	0	d__Bacteria; p__Proteobacteria; c__Gammaproteobacteria; o__Oceanospirillales; f__Nitrincolaceae; g__Marinobacterium	0	0	0	0	0	0	0	0	0	0	0	0	0	0	0	0	0	29	0	0
OTU_1595	0	0	6	0	d__Bacteria; p__Proteobacteria; c__Gammaproteobacteria; o__Oceanospirillales; f__Halomonadaceae; g__Halomonas	0	0	0	0	0	0	0	0	0	0	0	0	0	0	0	0	0	29	0	0
OTU_1596	0	0	6	0	d__Bacteria; p__Firmicutes; c__Clostridia; o__Lachnospirales; f__Lachnospiraceae; g__CAG-56; s__uncultured_bacterium	0	0	0	0	0	0	0	0	0	0	0	0	0	0	0	0	0	29	0	0
OTU_1597	0	0	6	0	d__Bacteria; p__Firmicutes; c__Clostridia; o__Peptostreptococcales-Tissierellales; f__Peptostreptococcaceae; g__Romboutsia; s__uncultured_bacterium	0	0	0	0	0	0	0	0	0	0	0	0	0	0	0	0	0	0	29	0
OTU_1598	0	0	6	0	d__Bacteria; p__Firmicutes; c__Negativicutes; o__Veillonellales-Selenomonadales; f__Veillonellaceae; g__Veillonella; s__uncultured_bacterium	0	0	0	0	0	0	0	0	0	0	0	0	0	0	0	0	0	0	0	29
OTU_1599	0	0	6	0	d__Bacteria; p__Firmicutes; c__Negativicutes; o__Veillonellales-Selenomonadales; f__Selenomonadaceae; g__Megamonas; s__uncultured_bacterium	0	0	0	0	0	0	0	0	0	0	0	0	0	0	0	0	0	0	0	29
OTU_1600	0	0	6	0	d__Bacteria; p__Actinobacteriota; c__Actinobacteria; o__Bifidobacteriales; f__Bifidobacteriaceae; g__Bifidobacterium	0	0	0	0	0	0	0	0	0	0	0	0	0	0	0	0	0	0	0	29
OTU_1601	0	0	6	0	d__Bacteria; p__Actinobacteriota; c__Actinobacteria; o__Bifidobacteriales; f__Bifidobacteriaceae; g__Bifidobacterium	0	0	0	0	0	0	0	0	0	0	0	0	0	0	0	0	0	0	0	29
OTU_1602	0	5	0	1	d__Bacteria; p__Firmicutes; c__Clostridia; o__Oscillospirales; f__Ruminococcaceae; g__[Eubacterium]_siraeum_group; s__uncultured_bacterium	8	0	0	16	0	0	4	0	0	0	0	0	0	0	0	0	0	0	0	0
OTU_1603	0	2	0	4	d__Bacteria; p__Firmicutes; c__Clostridia; o__Oscillospirales; f__Ruminococcaceae; g__Subdoligranulum; s__uncultured_bacterium	9	0	0	0	0	0	0	19	0	0	0	0	0	0	0	0	0	0	0	0
OTU_1604	0	1	0	5	d__Bacteria; p__Proteobacteria; c__Gammaproteobacteria; o__Burkholderiales; f__Sutterellaceae; g__Parasutterella; s__uncultured_organism	4	0	0	0	0	5	0	19	0	0	0	0	0	0	0	0	0	0	0	0
OTU_1605	0	6	0	0	d__Bacteria; p__Bacteroidota; c__Bacteroidia; o__Bacteroidales; f__Bacteroidaceae; g__Bacteroides; s__uncultured_bacterium	28	0	0	0	0	0	0	0	0	0	0	0	0	0	0	0	0	0	0	0
OTU_1606	0	6	0	0	d__Bacteria; p__Firmicutes; c__Negativicutes; o__Acidaminococcales; f__Acidaminococcaceae; g__Phascolarctobacterium; s__uncultured_bacterium	0	0	28	0	0	0	0	0	0	0	0	0	0	0	0	0	0	0	0	0
OTU_1607	0	4	0	2	d__Bacteria; p__Bacteroidota; c__Bacteroidia; o__Bacteroidales; f__Bacteroidaceae; g__Bacteroides; s__uncultured_bacterium	0	0	0	0	20	0	0	8	0	0	0	0	0	0	0	0	0	0	0	0
OTU_1608	0	3	3	0	d__Bacteria; p__Proteobacteria; c__Gammaproteobacteria; o__Vibrionales; f__Vibrionaceae; g__Vibrio; s__Vibrio_fluvialis	0	0	0	0	15	0	0	0	0	0	0	0	0	0	0	13	0	0	0	0
OTU_1609	0	6	0	0	d__Bacteria; p__Firmicutes; c__Clostridia; o__Lachnospirales; f__Lachnospiraceae; g__Sellimonas	0	0	0	0	28	0	0	0	0	0	0	0	0	0	0	0	0	0	0	0
OTU_1610	0	0	0	6	d__Bacteria; p__Firmicutes; c__Clostridia; o__Clostridiales; f__Clostridiaceae; g__Clostridium_sensu_stricto_1; s__uncultured_bacterium	0	0	0	0	0	28	0	0	0	0	0	0	0	0	0	0	0	0	0	0
OTU_1611	0	0	0	6	d__Bacteria; p__Proteobacteria; c__Gammaproteobacteria; o__Burkholderiales; f__Sutterellaceae; g__Sutterella; s__Sutterella_sp.	0	0	0	0	0	28	0	0	0	0	0	0	0	0	0	0	0	0	0	0
OTU_1612	0	0	0	6	Unassigned	0	0	0	0	0	0	28	0	0	0	0	0	0	0	0	0	0	0	0	0
OTU_1613	0	0	0	6	d__Bacteria; p__Proteobacteria; c__Alphaproteobacteria; o__Rhizobiales; f__Rhizobiaceae; g__Allorhizobium-Neorhizobium-Pararhizobium-Rhizobium	0	0	0	0	0	0	0	28	0	0	0	0	0	0	0	0	0	0	0	0
OTU_1614	0	0	0	6	d__Bacteria; p__Actinobacteriota; c__Coriobacteriia; o__Coriobacteriales; f__Eggerthellaceae; g__Eggerthella; s__uncultured_bacterium	0	0	0	0	0	0	0	28	0	0	0	0	0	0	0	0	0	0	0	0
OTU_1615	0	0	0	6	d__Bacteria; p__Firmicutes; c__Clostridia; o__Lachnospirales; f__Lachnospiraceae; g__Dorea; s__uncultured_bacterium	0	0	0	0	0	0	0	0	28	0	0	0	0	0	0	0	0	0	0	0
OTU_1616	6	0	0	0	d__Bacteria; p__Firmicutes; c__Clostridia; o__Christensenellales; f__Christensenellaceae; g__Christensenellaceae_R-7_group; s__uncultured_bacterium	0	0	0	0	0	0	0	0	0	0	0	28	0	0	0	0	0	0	0	0
OTU_1617	6	0	0	0	d__Bacteria; p__Firmicutes; c__Clostridia; o__Oscillospirales; f__Oscillospiraceae; g__Flavonifractor; s__uncultured_bacterium	0	0	0	0	0	0	0	0	0	0	0	0	28	0	0	0	0	0	0	0
OTU_1618	6	0	0	0	d__Bacteria; p__Proteobacteria; c__Gammaproteobacteria; o__Enterobacterales; f__Enterobacteriaceae; g__Escherichia-Shigella	0	0	0	0	0	0	0	0	0	0	0	0	28	0	0	0	0	0	0	0
OTU_1619	6	0	0	0	d__Bacteria; p__Actinobacteriota; c__Coriobacteriia; o__Coriobacteriales; f__Eggerthellaceae; g__Adlercreutzia	0	0	0	0	0	0	0	0	0	0	0	0	0	28	0	0	0	0	0	0
OTU_1620	6	0	0	0	d__Bacteria	0	0	0	0	0	0	0	0	0	0	0	0	0	28	0	0	0	0	0	0
OTU_1621	6	0	0	0	d__Bacteria; p__Proteobacteria; c__Gammaproteobacteria; o__Burkholderiales; f__Sutterellaceae; g__Parasutterella; s__uncultured_bacterium	0	0	0	0	0	0	0	0	0	0	0	0	0	28	0	0	0	0	0	0
OTU_1622	6	0	0	0	d__Bacteria; p__Fusobacteriota; c__Fusobacteriia; o__Fusobacteriales; f__Fusobacteriaceae; g__Fusobacterium	0	0	0	0	0	0	0	0	0	0	0	0	0	0	28	0	0	0	0	0
OTU_1623	6	0	0	0	d__Bacteria; p__Proteobacteria; c__Gammaproteobacteria; o__Enterobacterales; f__Enterobacteriaceae; g__Escherichia-Shigella	0	0	0	0	0	0	0	0	0	0	0	0	0	0	28	0	0	0	0	0
OTU_1624	0	0	6	0	d__Bacteria; p__Firmicutes; c__Clostridia	0	0	0	0	0	0	0	0	0	0	0	0	0	0	0	28	0	0	0	0
OTU_1625	0	0	6	0	d__Bacteria; p__Proteobacteria; c__Gammaproteobacteria; o__Oceanospirillales; f__Litoricolaceae; g__Litoricola	0	0	0	0	0	0	0	0	0	0	0	0	0	0	0	0	0	28	0	0
OTU_1626	0	0	6	0	d__Bacteria; p__Gemmatimonadota; c__Gemmatimonadetes; o__Gemmatimonadales; f__Gemmatimonadaceae; g__uncultured	0	0	0	0	0	0	0	0	0	0	0	0	0	0	0	0	0	10	18	0
OTU_1627	0	0	6	0	d__Bacteria; p__Acidobacteriota; c__Acidobacteriae; o__Acidobacteriales; f__uncultured; g__uncultured; s__uncultured_bacterium	0	0	0	0	0	0	0	0	0	0	0	0	0	0	0	0	0	18	0	10
OTU_1628	0	0	6	0	d__Bacteria; p__Firmicutes; c__Clostridia; o__Lachnospirales; f__Lachnospiraceae	0	0	0	0	0	0	0	0	0	0	0	0	0	0	0	0	0	28	0	0
OTU_1629	0	0	6	0	d__Bacteria; p__Firmicutes; c__Negativicutes; o__Veillonellales-Selenomonadales; f__Veillonellaceae; g__Dialister; s__uncultured_bacterium	0	0	0	0	0	0	0	0	0	0	0	0	0	0	0	0	0	28	0	0
OTU_1630	0	0	6	0	d__Bacteria; p__Firmicutes; c__Clostridia; o__Oscillospirales; f__Butyricicoccaceae; g__Butyricicoccus; s__uncultured_bacterium	0	0	0	0	0	0	0	0	0	0	0	0	0	0	0	0	0	28	0	0
OTU_1631	0	0	6	0	d__Bacteria; p__Firmicutes; c__Negativicutes; o__Veillonellales-Selenomonadales; f__Veillonellaceae; g__Dialister; s__uncultured_bacterium	0	0	0	0	0	0	0	0	0	0	0	0	0	0	0	0	0	28	0	0
OTU_1632	0	0	6	0	d__Bacteria; p__Firmicutes; c__Bacilli; o__RF39; f__RF39; g__RF39; s__uncultured_bacterium	0	0	0	0	0	0	0	0	0	0	0	0	0	0	0	0	0	0	19	9
OTU_1633	0	0	6	0	d__Bacteria; p__Firmicutes; c__Clostridia; o__Lachnospirales; f__Lachnospiraceae; g__Lachnospiraceae_UCG-004; s__uncultured_bacterium	0	0	0	0	0	0	0	0	0	0	0	0	0	0	0	0	0	0	28	0
OTU_1634	0	0	6	0	d__Bacteria; p__Firmicutes; c__Clostridia; o__Lachnospirales; f__Lachnospiraceae; g__Roseburia; s__uncultured_bacterium	0	0	0	0	0	0	0	0	0	0	0	0	0	0	0	0	0	0	28	0
OTU_1635	0	0	6	0	d__Bacteria; p__Actinobacteriota; c__Actinobacteria; o__Frankiales; f__uncultured; g__uncultured	0	0	0	0	0	0	0	0	0	0	0	0	0	0	0	0	0	0	0	28
OTU_1636	0	0	6	0	d__Bacteria; p__Actinobacteriota; c__Coriobacteriia; o__Coriobacteriales; f__Coriobacteriaceae; g__Collinsella; s__uncultured_bacterium	0	0	0	0	0	0	0	0	0	0	0	0	0	0	0	0	0	0	0	28
OTU_1637	0	6	0	0	d__Bacteria; p__Proteobacteria; c__Gammaproteobacteria; o__Pasteurellales; f__Pasteurellaceae; g__Haemophilus	27	0	0	0	0	0	0	0	0	0	0	0	0	0	0	0	0	0	0	0
OTU_1638	0	6	0	0	d__Bacteria; p__Firmicutes; c__Clostridia; o__Clostridiales; f__Clostridiaceae; g__Clostridium_sensu_stricto_1; s__uncultured_bacterium	0	27	0	0	0	0	0	0	0	0	0	0	0	0	0	0	0	0	0	0
OTU_1639	0	6	0	0	d__Bacteria; p__Firmicutes; c__Clostridia; o__Peptostreptococcales-Tissierellales; f__Peptostreptococcaceae; g__Romboutsia	0	27	0	0	0	0	0	0	0	0	0	0	0	0	0	0	0	0	0	0
OTU_1640	0	6	0	0	Unassigned	0	27	0	0	0	0	0	0	0	0	0	0	0	0	0	0	0	0	0	0
OTU_1641	0	6	0	0	d__Bacteria; p__Actinobacteriota; c__Coriobacteriia; o__Coriobacteriales; f__Eggerthellaceae; g__Slackia; s__uncultured_bacterium	0	27	0	0	0	0	0	0	0	0	0	0	0	0	0	0	0	0	0	0
OTU_1642	2	1	1	3	d__Bacteria; p__Firmicutes; c__Bacilli; o__Lactobacillales; f__Enterococcaceae; g__Enterococcus	0	3	0	0	0	0	0	15	0	0	0	0	0	6	0	0	3	0	0	0
OTU_1643	0	6	0	0	Unassigned	0	0	0	27	0	0	0	0	0	0	0	0	0	0	0	0	0	0	0	0
OTU_1644	0	6	0	0	Unassigned	0	0	0	27	0	0	0	0	0	0	0	0	0	0	0	0	0	0	0	0
OTU_1645	0	6	0	0	d__Bacteria; p__Fusobacteriota; c__Fusobacteriia; o__Fusobacteriales; f__Fusobacteriaceae; g__Fusobacterium; s__uncultured_bacterium	0	0	0	27	0	0	0	0	0	0	0	0	0	0	0	0	0	0	0	0
OTU_1646	0	6	0	0	d__Bacteria; p__Firmicutes; c__Clostridia; o__Lachnospirales; f__Lachnospiraceae	0	0	0	0	27	0	0	0	0	0	0	0	0	0	0	0	0	0	0	0
OTU_1647	0	6	0	0	d__Bacteria; p__Firmicutes; c__Clostridia; o__Oscillospirales; f__Ruminococcaceae; g__Faecalibacterium; s__uncultured_bacterium	0	0	0	0	27	0	0	0	0	0	0	0	0	0	0	0	0	0	0	0
OTU_1648	0	6	0	0	d__Bacteria; p__Firmicutes; c__Clostridia; o__Oscillospirales; f__Ruminococcaceae; g__Subdoligranulum; s__uncultured_bacterium	0	0	0	0	27	0	0	0	0	0	0	0	0	0	0	0	0	0	0	0
OTU_1649	0	0	1	5	d__Bacteria; p__Firmicutes; c__Bacilli; o__Bacillales; f__Bacillaceae; g__Bacillus	0	0	0	0	0	8	0	0	17	0	0	0	0	0	0	0	0	0	2	0
OTU_1650	0	0	3	3	d__Bacteria; p__Firmicutes; c__Clostridia; o__Oscillospirales; f__Oscillospiraceae; g__Colidextribacter; s__uncultured_bacterium	0	0	0	0	0	12	0	0	0	0	0	0	0	0	0	15	0	0	0	0
OTU_1651	0	0	0	6	Unassigned	0	0	0	0	0	0	0	27	0	0	0	0	0	0	0	0	0	0	0	0
OTU_1652	0	0	0	6	d__Bacteria; p__Firmicutes; c__Clostridia; o__Lachnospirales; f__Lachnospiraceae	0	0	0	0	0	0	0	27	0	0	0	0	0	0	0	0	0	0	0	0
OTU_1653	0	0	3	3	d__Bacteria; p__Firmicutes; c__Clostridia; o__Lachnospirales; f__Lachnospiraceae; g__Lachnospiraceae_NC2004_group; s__uncultured_bacterium	0	0	0	0	0	0	0	0	15	0	0	0	0	0	0	12	0	0	0	0
OTU_1654	0	0	0	6	d__Bacteria; p__Proteobacteria; c__Alphaproteobacteria; o__Rhodospirillales; f__uncultured; g__uncultured	0	0	0	0	0	0	0	0	0	27	0	0	0	0	0	0	0	0	0	0
OTU_1655	0	0	0	6	d__Bacteria; p__Firmicutes; c__Clostridia; o__Oscillospirales; f__Ruminococcaceae; g__Ruminococcus; s__uncultured_bacterium	0	0	0	0	0	0	0	0	0	27	0	0	0	0	0	0	0	0	0	0
OTU_1656	0	0	0	6	d__Bacteria; p__Firmicutes; c__Clostridia; o__Lachnospirales; f__Lachnospiraceae; g__Roseburia; s__uncultured_bacterium	0	0	0	0	0	0	0	0	0	27	0	0	0	0	0	0	0	0	0	0
OTU_1657	6	0	0	0	d__Bacteria; p__Actinobacteriota; c__Actinobacteria; o__Bifidobacteriales; f__Bifidobacteriaceae; g__Bifidobacterium; s__uncultured_bacterium	0	0	0	0	0	0	0	0	0	0	27	0	0	0	0	0	0	0	0	0
OTU_1658	6	0	0	0	Unassigned	0	0	0	0	0	0	0	0	0	0	0	27	0	0	0	0	0	0	0	0
OTU_1659	6	0	0	0	d__Bacteria; p__Firmicutes; c__Bacilli; o__Erysipelotrichales; f__Erysipelotrichaceae; g__Holdemanella; s__uncultured_bacterium	0	0	0	0	0	0	0	0	0	0	0	27	0	0	0	0	0	0	0	0
OTU_1660	6	0	0	0	d__Bacteria; p__Firmicutes; c__Bacilli; o__Lactobacillales; f__Streptococcaceae; g__Streptococcus	0	0	0	0	0	0	0	0	0	0	0	0	27	0	0	0	0	0	0	0
OTU_1661	6	0	0	0	d__Bacteria; p__Firmicutes; c__Clostridia; o__Lachnospirales; f__Lachnospiraceae	0	0	0	0	0	0	0	0	0	0	0	0	27	0	0	0	0	0	0	0
OTU_1662	6	0	0	0	Unassigned	0	0	0	0	0	0	0	0	0	0	0	0	0	27	0	0	0	0	0	0
OTU_1663	6	0	0	0	d__Bacteria; p__Proteobacteria; c__Gammaproteobacteria; o__Enterobacterales; f__Enterobacteriaceae; g__Escherichia-Shigella	0	0	0	0	0	0	0	0	0	0	0	0	0	0	27	0	0	0	0	0
OTU_1664	0	0	6	0	d__Bacteria; p__Firmicutes; c__Clostridia; o__Oscillospirales; f__Ruminococcaceae; g__Faecalibacterium; s__uncultured_bacterium	0	0	0	0	0	0	0	0	0	0	0	0	0	0	0	27	0	0	0	0
OTU_1665	0	0	6	0	Unassigned	0	0	0	0	0	0	0	0	0	0	0	0	0	0	0	0	27	0	0	0
OTU_1666	0	0	6	0	d__Bacteria; p__Desulfobacterota; c__Desulfovibrionia; o__Desulfovibrionales; f__Desulfovibrionaceae; g__uncultured	0	0	0	0	0	0	0	0	0	0	0	0	0	0	0	0	0	21	6	0
OTU_1667	0	0	6	0	d__Bacteria; p__Myxococcota; c__Polyangia; o__Haliangiales; f__Haliangiaceae; g__Haliangium; s__uncultured_bacterium	0	0	0	0	0	0	0	0	0	0	0	0	0	0	0	0	0	27	0	0
OTU_1668	0	0	6	0	d__Bacteria; p__Chloroflexi; c__Anaerolineae; o__SBR1031; f__SBR1031; g__SBR1031; s__uncultured_bacterium	0	0	0	0	0	0	0	0	0	0	0	0	0	0	0	0	0	13	9	5
OTU_1669	0	0	6	0	d__Bacteria; p__Proteobacteria; c__Alphaproteobacteria; o__Rhodobacterales; f__Rhodobacteraceae; g__Rhodobacter	0	0	0	0	0	0	0	0	0	0	0	0	0	0	0	0	0	19	8	0
OTU_1670	0	0	6	0	d__Bacteria; p__Firmicutes; c__Negativicutes; o__Acidaminococcales; f__Acidaminococcaceae; g__Phascolarctobacterium; s__uncultured_bacterium	0	0	0	0	0	0	0	0	0	0	0	0	0	0	0	0	0	27	0	0
OTU_1671	0	0	6	0	d__Bacteria; p__Proteobacteria; c__Gammaproteobacteria; o__JG36-TzT-191; f__JG36-TzT-191; g__JG36-TzT-191; s__uncultured_bacterium	0	0	0	0	0	0	0	0	0	0	0	0	0	0	0	0	0	10	0	17
OTU_1672	0	0	6	0	d__Bacteria; p__Firmicutes; c__Clostridia; o__Clostridiales; f__Clostridiaceae; g__Clostridium_sensu_stricto_1; s__uncultured_bacterium	0	0	0	0	0	0	0	0	0	0	0	0	0	0	0	0	0	27	0	0
OTU_1673	0	0	6	0	d__Bacteria; p__Firmicutes; c__Negativicutes; o__Veillonellales-Selenomonadales; f__Veillonellaceae; g__Dialister; s__uncultured_bacterium	0	0	0	0	0	0	0	0	0	0	0	0	0	0	0	0	0	27	0	0
OTU_1674	0	0	6	0	d__Bacteria; p__Proteobacteria; c__Gammaproteobacteria; o__Burkholderiales; f__Sutterellaceae; g__Parasutterella	0	0	0	0	0	0	0	0	0	0	0	0	0	0	0	0	0	0	27	0
OTU_1675	0	0	6	0	d__Bacteria; p__Firmicutes; c__Negativicutes; o__Veillonellales-Selenomonadales; f__Selenomonadaceae; g__Megamonas; s__uncultured_bacterium	0	0	0	0	0	0	0	0	0	0	0	0	0	0	0	0	0	0	0	27
OTU_1676	0	0	6	0	d__Bacteria; p__Actinobacteriota; c__Actinobacteria; o__Frankiales; f__Acidothermaceae; g__Acidothermus; s__uncultured_bacterium	0	0	0	0	0	0	0	0	0	0	0	0	0	0	0	0	0	0	0	27
OTU_1677	0	6	0	0	d__Bacteria; p__Firmicutes; c__Bacilli; o__Lactobacillales; f__Lactobacillaceae; g__Lactobacillus; s__Lactobacillus_helveticus	26	0	0	0	0	0	0	0	0	0	0	0	0	0	0	0	0	0	0	0
OTU_1678	0	6	0	0	Unassigned	26	0	0	0	0	0	0	0	0	0	0	0	0	0	0	0	0	0	0	0
OTU_1679	0	6	0	0	d__Bacteria; p__Desulfobacterota; c__Desulfovibrionia; o__Desulfovibrionales; f__Desulfovibrionaceae; g__uncultured	0	26	0	0	0	0	0	0	0	0	0	0	0	0	0	0	0	0	0	0
OTU_1680	0	6	0	0	d__Bacteria; p__Firmicutes; c__Clostridia; o__Lachnospirales; f__Lachnospiraceae	0	26	0	0	0	0	0	0	0	0	0	0	0	0	0	0	0	0	0	0
OTU_1681	0	6	0	0	Unassigned	0	26	0	0	0	0	0	0	0	0	0	0	0	0	0	0	0	0	0	0
OTU_1682	0	6	0	0	d__Bacteria; p__Firmicutes; c__Bacilli; o__Lactobacillales; f__Streptococcaceae; g__Streptococcus; s__uncultured_bacterium	0	0	26	0	0	0	0	0	0	0	0	0	0	0	0	0	0	0	0	0
OTU_1683	0	6	0	0	d__Bacteria; p__Proteobacteria; c__Gammaproteobacteria; o__Burkholderiales; f__Sutterellaceae; g__Sutterella	0	0	0	26	0	0	0	0	0	0	0	0	0	0	0	0	0	0	0	0
OTU_1684	0	6	0	0	Unassigned	0	0	0	26	0	0	0	0	0	0	0	0	0	0	0	0	0	0	0	0
OTU_1685	0	6	0	0	d__Bacteria; p__Bacteroidota; c__Bacteroidia; o__Bacteroidales; f__uncultured; g__uncultured; s__uncultured_bacterium	0	0	0	0	26	0	0	0	0	0	0	0	0	0	0	0	0	0	0	0
OTU_1686	0	1	0	5	d__Bacteria; p__Actinobacteriota; c__Actinobacteria; o__Bifidobacteriales; f__Bifidobacteriaceae; g__Bifidobacterium; s__Bifidobacterium_dentium	0	0	0	0	5	0	0	0	21	0	0	0	0	0	0	0	0	0	0	0
OTU_1687	0	6	0	0	d__Bacteria; p__Firmicutes; c__Clostridia; o__Lachnospirales; f__Lachnospiraceae	0	0	0	0	26	0	0	0	0	0	0	0	0	0	0	0	0	0	0	0
OTU_1688	0	0	0	6	d__Bacteria; p__Bacteroidota; c__Bacteroidia; o__Bacteroidales; f__Bacteroidaceae; g__Bacteroides; s__uncultured_organism	0	0	0	0	0	26	0	0	0	0	0	0	0	0	0	0	0	0	0	0
OTU_1689	0	0	0	6	d__Bacteria; p__Bacteroidota; c__Bacteroidia; o__Bacteroidales; f__Prevotellaceae; g__uncultured; s__uncultured_bacterium	0	0	0	0	0	26	0	0	0	0	0	0	0	0	0	0	0	0	0	0
OTU_1690	0	0	0	6	d__Bacteria; p__Actinobacteriota; c__Coriobacteriia; o__Coriobacteriales; f__Eggerthellaceae; g__Senegalimassilia; s__uncultured_bacterium	0	0	0	0	0	26	0	0	0	0	0	0	0	0	0	0	0	0	0	0
OTU_1691	0	0	0	6	d__Bacteria; p__Bacteroidota; c__Bacteroidia; o__Bacteroidales; f__Prevotellaceae	0	0	0	0	0	0	26	0	0	0	0	0	0	0	0	0	0	0	0	0
OTU_1692	0	0	0	6	d__Bacteria; p__Bacteroidota; c__Bacteroidia; o__Bacteroidales; f__Marinifilaceae; g__Butyricimonas; s__uncultured_bacterium	0	0	0	0	0	0	26	0	0	0	0	0	0	0	0	0	0	0	0	0
OTU_1693	0	0	0	6	Unassigned	0	0	0	0	0	0	0	26	0	0	0	0	0	0	0	0	0	0	0	0
OTU_1694	0	0	0	6	d__Bacteria; p__Bacteroidota; c__Bacteroidia; o__Bacteroidales; f__Bacteroidaceae; g__Bacteroides; s__uncultured_organism	0	0	0	0	0	0	0	26	0	0	0	0	0	0	0	0	0	0	0	0
OTU_1695	6	0	0	0	Unassigned	0	0	0	0	0	0	0	0	0	0	16	0	10	0	0	0	0	0	0	0
OTU_1696	6	0	0	0	Unassigned	0	0	0	0	0	0	0	0	0	0	26	0	0	0	0	0	0	0	0	0
OTU_1697	6	0	0	0	d__Bacteria; p__Firmicutes; c__Clostridia; o__Christensenellales; f__Christensenellaceae; g__Christensenellaceae_R-7_group; s__uncultured_bacterium	0	0	0	0	0	0	0	0	0	0	0	26	0	0	0	0	0	0	0	0
OTU_1698	6	0	0	0	d__Bacteria; p__Firmicutes; c__Clostridia; o__Lachnospirales; f__Lachnospiraceae; g__Dorea; s__uncultured_bacterium	0	0	0	0	0	0	0	0	0	0	0	26	0	0	0	0	0	0	0	0
OTU_1699	6	0	0	0	d__Bacteria; p__Firmicutes; c__Clostridia; o__Lachnospirales; f__Lachnospiraceae; g__Howardella; s__uncultured_bacterium	0	0	0	0	0	0	0	0	0	0	0	26	0	0	0	0	0	0	0	0
OTU_1700	6	0	0	0	d__Bacteria; p__Bacteroidota; c__Bacteroidia; o__Bacteroidales; f__Prevotellaceae; g__Paraprevotella; s__uncultured_bacterium	0	0	0	0	0	0	0	0	0	0	0	0	26	0	0	0	0	0	0	0
OTU_1701	6	0	0	0	d__Bacteria; p__Firmicutes; c__Bacilli; o__Lactobacillales; f__Lactobacillaceae; g__Lactobacillus; s__Lactobacillus_acidipiscis	0	0	0	0	0	0	0	0	0	0	0	0	0	0	26	0	0	0	0	0
OTU_1702	6	0	0	0	d__Bacteria; p__Actinobacteriota; c__Actinobacteria; o__Actinomycetales; f__Actinomycetaceae; g__Actinomyces	0	0	0	0	0	0	0	0	0	0	0	0	0	0	26	0	0	0	0	0
OTU_1703	0	0	6	0	Unassigned	0	0	0	0	0	0	0	0	0	0	0	0	0	0	0	26	0	0	0	0
OTU_1704	0	0	6	0	d__Bacteria; p__Firmicutes; c__Clostridia; o__Lachnospirales; f__Lachnospiraceae	0	0	0	0	0	0	0	0	0	0	0	0	0	0	0	26	0	0	0	0
OTU_1705	0	0	6	0	d__Bacteria; p__Firmicutes; c__Clostridia; o__Lachnospirales; f__Lachnospiraceae	0	0	0	0	0	0	0	0	0	0	0	0	0	0	0	0	26	0	0	0
OTU_1706	0	0	6	0	d__Bacteria; p__Firmicutes; c__Bacilli; o__Acholeplasmatales; f__Acholeplasmataceae; g__Acholeplasma	0	0	0	0	0	0	0	0	0	0	0	0	0	0	0	0	0	15	5	6
OTU_1707	0	0	6	0	d__Bacteria; p__Firmicutes; c__Bacilli; o__Erysipelotrichales; f__Erysipelotrichaceae; g__Turicibacter; s__uncultured_bacterium	0	0	0	0	0	0	0	0	0	0	0	0	0	0	0	0	0	26	0	0
OTU_1708	0	0	6	0	d__Bacteria; p__Bacteroidota; c__Bacteroidia; o__Bacteroidales; f__Williamwhitmaniaceae; g__Blvii28_wastewater-sludge_group; s__uncultured_bacterium	0	0	0	0	0	0	0	0	0	0	0	0	0	0	0	0	0	7	8	11
OTU_1709	0	0	6	0	d__Bacteria; p__Chloroflexi; c__TK10; o__TK10; f__TK10; g__TK10; s__uncultured_bacterium	0	0	0	0	0	0	0	0	0	0	0	0	0	0	0	0	0	10	0	16
OTU_1710	0	0	6	0	d__Bacteria; p__Firmicutes; c__Clostridia; o__Oscillospirales; f__[Eubacterium]_coprostanoligenes_group; g__[Eubacterium]_coprostanoligenes_group; s__uncultured_bacterium	0	0	0	0	0	0	0	0	0	0	0	0	0	0	0	0	0	6	11	9
OTU_1711	0	0	6	0	d__Bacteria; p__Proteobacteria; c__Gammaproteobacteria; o__Gammaproteobacteria_Incertae_Sedis; f__Unknown_Family; g__Acidibacter	0	0	0	0	0	0	0	0	0	0	0	0	0	0	0	0	0	26	0	0
OTU_1712	0	0	6	0	d__Bacteria; p__Firmicutes; c__Clostridia; o__Peptostreptococcales-Tissierellales; f__Peptostreptococcales-Tissierellales	0	0	0	0	0	0	0	0	0	0	0	0	0	0	0	0	0	11	0	15
OTU_1713	0	0	6	0	d__Bacteria; p__Firmicutes; c__Negativicutes; o__Veillonellales-Selenomonadales; f__Veillonellaceae; g__Megasphaera	0	0	0	0	0	0	0	0	0	0	0	0	0	0	0	0	0	0	26	0
OTU_1714	0	0	6	0	d__Bacteria; p__Actinobacteriota; c__Actinobacteria; o__Frankiales; f__Geodermatophilaceae; g__Blastococcus; s__uncultured_bacterium	0	0	0	0	0	0	0	0	0	0	0	0	0	0	0	0	0	0	0	26
OTU_1715	0	0	6	0	d__Bacteria; p__Acidobacteriota; c__Vicinamibacteria; o__Vicinamibacterales; f__uncultured; g__uncultured; s__uncultured_bacterium	0	0	0	0	0	0	0	0	0	0	0	0	0	0	0	0	0	0	0	26
OTU_1716	0	0	6	0	d__Bacteria; p__Firmicutes; c__Clostridia; o__Oscillospirales; f__Ruminococcaceae; g__Faecalibacterium; s__uncultured_bacterium	0	0	0	0	0	0	0	0	0	0	0	0	0	0	0	0	0	0	0	26
OTU_1717	0	5	0	0	d__Bacteria; p__Bacteroidota; c__Bacteroidia; o__Bacteroidales; f__Prevotellaceae; g__Paraprevotella; s__uncultured_bacterium	25	0	0	0	0	0	0	0	0	0	0	0	0	0	0	0	0	0	0	0
OTU_1718	0	5	0	0	d__Bacteria; p__Proteobacteria; c__Gammaproteobacteria; o__Burkholderiales	0	25	0	0	0	0	0	0	0	0	0	0	0	0	0	0	0	0	0	0
OTU_1719	0	5	0	0	d__Bacteria; p__Firmicutes; c__Clostridia; o__Lachnospirales; f__Lachnospiraceae; g__Epulopiscium; s__uncultured_bacterium	0	25	0	0	0	0	0	0	0	0	0	0	0	0	0	0	0	0	0	0
OTU_1720	0	5	0	0	Unassigned	0	0	25	0	0	0	0	0	0	0	0	0	0	0	0	0	0	0	0	0
OTU_1721	0	5	0	0	Unassigned	0	0	0	0	25	0	0	0	0	0	0	0	0	0	0	0	0	0	0	0
OTU_1722	0	5	0	0	Unassigned	0	0	0	0	25	0	0	0	0	0	0	0	0	0	0	0	0	0	0	0
OTU_1723	0	5	0	0	d__Bacteria; p__Firmicutes; c__Negativicutes; o__Acidaminococcales; f__Acidaminococcaceae; g__Phascolarctobacterium; s__uncultured_bacterium	0	0	0	0	25	0	0	0	0	0	0	0	0	0	0	0	0	0	0	0
OTU_1724	0	5	0	0	d__Bacteria; p__Bacteroidota; c__Bacteroidia; o__Bacteroidales; f__Tannerellaceae; g__Parabacteroides	0	0	0	0	25	0	0	0	0	0	0	0	0	0	0	0	0	0	0	0
OTU_1725	0	0	0	5	d__Bacteria; p__Firmicutes; c__Clostridia; o__Oscillospirales; f__Ruminococcaceae	0	0	0	0	0	25	0	0	0	0	0	0	0	0	0	0	0	0	0	0
OTU_1726	0	0	0	5	d__Bacteria; p__Firmicutes; c__Clostridia; o__Peptostreptococcales-Tissierellales; f__Anaerovoracaceae; g__Family_XIII_AD3011_group; s__uncultured_bacterium	0	0	0	0	0	25	0	0	0	0	0	0	0	0	0	0	0	0	0	0
OTU_1727	0	0	0	5	d__Bacteria; p__Bacteroidota; c__Bacteroidia; o__Bacteroidales; f__Tannerellaceae; g__Parabacteroides	0	0	0	0	0	0	0	25	0	0	0	0	0	0	0	0	0	0	0	0
OTU_1728	0	0	0	5	d__Bacteria; p__Proteobacteria; c__Gammaproteobacteria; o__Enterobacterales; f__Enterobacteriaceae; g__Escherichia-Shigella; s__uncultured_bacterium	0	0	0	0	0	0	0	25	0	0	0	0	0	0	0	0	0	0	0	0
OTU_1729	0	0	0	5	d__Bacteria; p__Firmicutes; c__Clostridia; o__Oscillospirales; f__Butyricicoccaceae; g__Butyricicoccus; s__uncultured_bacterium	0	0	0	0	0	0	0	25	0	0	0	0	0	0	0	0	0	0	0	0
OTU_1730	0	0	3	3	d__Bacteria; p__Proteobacteria; c__Alphaproteobacteria; o__Rhizobiales; f__Xanthobacteraceae; g__Bradyrhizobium; s__Bradyrhizobium_sp.	0	0	0	0	0	0	0	0	14	0	0	0	0	0	0	0	0	11	0	0
OTU_1731	0	0	0	5	d__Bacteria; p__Proteobacteria; c__Alphaproteobacteria; o__Rhizobiales; f__Hyphomicrobiaceae; g__Hyphomicrobium; s__uncultured_bacterium	0	0	0	0	0	0	0	0	0	25	0	0	0	0	0	0	0	0	0	0
OTU_1732	5	0	0	0	Unassigned	0	0	0	0	0	0	0	0	0	0	25	0	0	0	0	0	0	0	0	0
OTU_1733	3	0	2	0	d__Bacteria; p__Cyanobacteria; c__Vampirivibrionia; o__Gastranaerophilales; f__Gastranaerophilales; g__Gastranaerophilales; s__uncultured_bacterium	0	0	0	0	0	0	0	0	0	0	0	15	0	0	0	0	0	0	0	10
OTU_1734	5	0	0	0	d__Bacteria; p__Bacteroidota; c__Bacteroidia; o__Bacteroidales; f__Bacteroidaceae; g__Bacteroides; s__uncultured_bacterium	0	0	0	0	0	0	0	0	0	0	0	25	0	0	0	0	0	0	0	0
OTU_1735	5	0	0	0	d__Bacteria; p__Firmicutes; c__Clostridia; o__Oscillospirales; f__Ruminococcaceae; g__Subdoligranulum; s__uncultured_bacterium	0	0	0	0	0	0	0	0	0	0	0	25	0	0	0	0	0	0	0	0
OTU_1736	5	0	0	0	d__Bacteria; p__Firmicutes; c__Clostridia; o__Lachnospirales; f__Lachnospiraceae; g__Lachnospiraceae_NK4A136_group; s__uncultured_bacterium	0	0	0	0	0	0	0	0	0	0	0	0	0	25	0	0	0	0	0	0
OTU_1737	5	0	0	0	d__Bacteria; p__Firmicutes; c__Clostridia; o__Lachnospirales; f__Lachnospiraceae; g__Lachnospiraceae_UCG-004; s__uncultured_bacterium	0	0	0	0	0	0	0	0	0	0	0	0	0	25	0	0	0	0	0	0
OTU_1738	5	0	0	0	Unassigned	0	0	0	0	0	0	0	0	0	0	0	0	0	25	0	0	0	0	0	0
OTU_1739	5	0	0	0	Unassigned	0	0	0	0	0	0	0	0	0	0	0	0	0	25	0	0	0	0	0	0
OTU_1740	5	0	0	0	d__Bacteria; p__Firmicutes; c__Clostridia	0	0	0	0	0	0	0	0	0	0	0	0	0	0	25	0	0	0	0	0
OTU_1741	5	0	0	0	d__Bacteria; p__Firmicutes; c__Clostridia; o__Lachnospirales; f__Lachnospiraceae	0	0	0	0	0	0	0	0	0	0	0	0	0	0	25	0	0	0	0	0
OTU_1742	0	0	5	0	d__Bacteria; p__Bacteroidota; c__Bacteroidia; o__Bacteroidales; f__Rikenellaceae; g__Rikenellaceae_RC9_gut_group; s__uncultured_bacterium	0	0	0	0	0	0	0	0	0	0	0	0	0	0	0	25	0	0	0	0
OTU_1743	0	0	5	0	d__Bacteria; p__Firmicutes; c__Clostridia; o__Oscillospirales; f__Oscillospiraceae; g__UCG-005; s__uncultured_bacterium	0	0	0	0	0	0	0	0	0	0	0	0	0	0	0	25	0	0	0	0
OTU_1744	0	0	5	0	d__Bacteria; p__Acidobacteriota; c__Acidobacteriae; o__Bryobacterales; f__Bryobacteraceae; g__Bryobacter; s__uncultured_Acidobacteria	0	0	0	0	0	0	0	0	0	0	0	0	0	0	0	0	0	25	0	0
OTU_1745	0	0	5	0	d__Bacteria; p__Actinobacteriota; c__Actinobacteria; o__Micrococcales; f__Micrococcaceae; g__Rothia	0	0	0	0	0	0	0	0	0	0	0	0	0	0	0	0	0	13	6	6
OTU_1746	0	0	5	0	d__Bacteria; p__Proteobacteria; c__Gammaproteobacteria; o__Enterobacterales; f__Enterobacteriaceae; g__Raoultella	0	0	0	0	0	0	0	0	0	0	0	0	0	0	0	0	0	25	0	0
OTU_1747	0	0	5	0	d__Bacteria; p__Acidobacteriota; c__Acidobacteriae; o__Solibacterales; f__Solibacteraceae; g__Candidatus_Solibacter; s__uncultured_bacterium	0	0	0	0	0	0	0	0	0	0	0	0	0	0	0	0	0	25	0	0
OTU_1748	0	0	5	0	d__Bacteria; p__Proteobacteria; c__Alphaproteobacteria; o__Rhizobiales; f__Xanthobacteraceae; g__Pseudolabrys; s__uncultured_bacterium	0	0	0	0	0	0	0	0	0	0	0	0	0	0	0	0	0	13	0	12
OTU_1749	0	0	5	0	d__Bacteria; p__Bacteroidota; c__Bacteroidia; o__Bacteroidales; f__Rikenellaceae; g__Rikenellaceae_RC9_gut_group; s__uncultured_bacterium	0	0	0	0	0	0	0	0	0	0	0	0	0	0	0	0	0	0	25	0
OTU_1750	0	0	5	0	d__Bacteria; p__Firmicutes; c__Clostridia; o__Oscillospirales; f__Oscillospiraceae; g__UCG-002; s__uncultured_bacterium	0	0	0	0	0	0	0	0	0	0	0	0	0	0	0	0	0	0	25	0
OTU_1751	0	0	5	0	d__Bacteria; p__Firmicutes; c__Clostridia; o__Oscillospirales; f__[Eubacterium]_coprostanoligenes_group; g__[Eubacterium]_coprostanoligenes_group; s__uncultured_bacterium	0	0	0	0	0	0	0	0	0	0	0	0	0	0	0	0	0	0	17	8
OTU_1752	0	0	5	0	d__Bacteria; p__Actinobacteriota; c__Thermoleophilia; o__Gaiellales; f__uncultured; g__uncultured; s__uncultured_bacterium	0	0	0	0	0	0	0	0	0	0	0	0	0	0	0	0	0	0	25	0
OTU_1753	0	0	5	0	d__Bacteria; p__Synergistota; c__Synergistia; o__Synergistales; f__Synergistaceae; g__Cloacibacillus	0	0	0	0	0	0	0	0	0	0	0	0	0	0	0	0	0	0	25	0
OTU_1754	0	0	5	0	d__Bacteria; p__Firmicutes; c__Clostridia; o__Clostridia_UCG-014; f__Clostridia_UCG-014; g__Clostridia_UCG-014; s__uncultured_bacterium	0	0	0	0	0	0	0	0	0	0	0	0	0	0	0	0	0	0	25	0
OTU_1755	1	3	0	1	d__Bacteria; p__Firmicutes; c__Bacilli; o__Lactobacillales; f__Carnobacteriaceae; g__Granulicatella; s__uncultured_bacterium	15	0	0	0	0	4	0	0	0	0	5	0	0	0	0	0	0	0	0	0
OTU_1756	0	5	0	0	d__Bacteria; p__Bacteroidota; c__Bacteroidia; o__Bacteroidales; f__Bacteroidaceae; g__Bacteroides	0	24	0	0	0	0	0	0	0	0	0	0	0	0	0	0	0	0	0	0
OTU_1757	5	1	0	0	d__Bacteria; p__Firmicutes; c__Clostridia; o__Oscillospirales; f__Ruminococcaceae; g__uncultured; s__uncultured_bacterium	0	3	0	0	0	0	0	0	0	0	0	0	0	16	5	0	0	0	0	0
OTU_1758	0	5	0	0	d__Bacteria; p__Firmicutes; c__Clostridia; o__Clostridiales; f__Clostridiaceae; g__Clostridium_sensu_stricto_1; s__uncultured_bacterium	0	24	0	0	0	0	0	0	0	0	0	0	0	0	0	0	0	0	0	0
OTU_1759	0	5	0	0	d__Bacteria; p__Firmicutes; c__Clostridia; o__Peptostreptococcales-Tissierellales; f__Peptostreptococcaceae; g__Intestinibacter; s__uncultured_bacterium	0	24	0	0	0	0	0	0	0	0	0	0	0	0	0	0	0	0	0	0
OTU_1760	0	5	0	0	d__Bacteria; p__Actinobacteriota; c__Actinobacteria; o__Actinomycetales; f__Actinomycetaceae; g__Actinomyces	0	0	0	0	24	0	0	0	0	0	0	0	0	0	0	0	0	0	0	0
OTU_1761	0	5	0	0	d__Bacteria; p__Bacteroidota; c__Bacteroidia; o__Bacteroidales; f__Marinifilaceae; g__Butyricimonas	0	0	0	0	24	0	0	0	0	0	0	0	0	0	0	0	0	0	0	0
OTU_1762	0	5	0	0	d__Bacteria; p__Firmicutes; c__Negativicutes; o__Acidaminococcales; f__Acidaminococcaceae; g__Phascolarctobacterium; s__uncultured_bacterium	0	0	0	0	24	0	0	0	0	0	0	0	0	0	0	0	0	0	0	0
OTU_1763	0	0	0	5	d__Bacteria; p__Firmicutes; c__Clostridia; o__Oscillospirales; f__Ruminococcaceae	0	0	0	0	0	24	0	0	0	0	0	0	0	0	0	0	0	0	0	0
OTU_1764	0	0	0	5	Unassigned	0	0	0	0	0	0	24	0	0	0	0	0	0	0	0	0	0	0	0	0
OTU_1765	0	0	0	5	d__Bacteria; p__Firmicutes	0	0	0	0	0	0	0	24	0	0	0	0	0	0	0	0	0	0	0	0
OTU_1766	0	0	0	5	d__Bacteria; p__Firmicutes; c__Bacilli; o__Erysipelotrichales; f__Erysipelatoclostridiaceae	0	0	0	0	0	0	0	24	0	0	0	0	0	0	0	0	0	0	0	0
OTU_1767	0	0	0	5	d__Bacteria; p__Firmicutes; c__Clostridia; o__Lachnospirales; f__uncultured; g__uncultured; s__bacterium_enrichment	0	0	0	0	0	0	0	11	0	13	0	0	0	0	0	0	0	0	0	0
OTU_1768	0	0	0	5	d__Bacteria; p__Acidobacteriota; c__Blastocatellia; o__Elev-16S-573; f__Elev-16S-573; g__Elev-16S-573; s__uncultured_bacterium	0	0	0	0	0	0	0	0	0	24	0	0	0	0	0	0	0	0	0	0
OTU_1769	0	0	0	5	d__Bacteria; p__Actinobacteriota; c__MB-A2-108; o__MB-A2-108; f__MB-A2-108; g__MB-A2-108; s__uncultured_bacterium	0	0	0	0	0	0	0	0	0	24	0	0	0	0	0	0	0	0	0	0
OTU_1770	5	0	0	0	d__Bacteria; p__Firmicutes; c__Clostridia; o__Oscillospirales; f__Oscillospiraceae; g__UCG-003; s__uncultured_bacterium	0	0	0	0	0	0	0	0	0	0	0	24	0	0	0	0	0	0	0	0
OTU_1771	5	0	0	0	d__Bacteria; p__Firmicutes; c__Clostridia; o__Clostridia_UCG-014; f__Clostridia_UCG-014; g__Clostridia_UCG-014; s__uncultured_bacterium	0	0	0	0	0	0	0	0	0	0	0	24	0	0	0	0	0	0	0	0
OTU_1772	5	0	0	0	d__Bacteria; p__Firmicutes; c__Clostridia; o__Lachnospirales; f__Lachnospiraceae	0	0	0	0	0	0	0	0	0	0	0	0	24	0	0	0	0	0	0	0
OTU_1773	5	0	0	0	Unassigned	0	0	0	0	0	0	0	0	0	0	0	0	0	24	0	0	0	0	0	0
OTU_1774	5	0	0	0	d__Bacteria; p__Actinobacteriota; c__Coriobacteriia; o__Coriobacteriales; f__Coriobacteriaceae; g__Collinsella; s__uncultured_bacterium	0	0	0	0	0	0	0	0	0	0	0	0	0	0	24	0	0	0	0	0
OTU_1775	0	0	5	0	d__Bacteria; p__Bacteroidota; c__Bacteroidia; o__Bacteroidales; f__Prevotellaceae; g__uncultured; s__uncultured_bacterium	0	0	0	0	0	0	0	0	0	0	0	0	0	0	0	24	0	0	0	0
OTU_1776	0	0	5	0	d__Bacteria; p__Firmicutes; c__Clostridia; o__Peptostreptococcales-Tissierellales; f__Peptostreptococcaceae	0	0	0	0	0	0	0	0	0	0	0	0	0	0	0	24	0	0	0	0
OTU_1777	0	0	5	0	d__Bacteria; p__Firmicutes; c__Clostridia; o__Oscillospirales; f__Ruminococcaceae; g__Subdoligranulum; s__uncultured_bacterium	0	0	0	0	0	0	0	0	0	0	0	0	0	0	0	24	0	0	0	0
OTU_1778	0	0	5	0	d__Bacteria; p__Actinobacteriota; c__Coriobacteriia; o__Coriobacteriales; f__Coriobacteriaceae; g__Collinsella; s__uncultured_bacterium	0	0	0	0	0	0	0	0	0	0	0	0	0	0	0	0	0	17	7	0
OTU_1779	0	0	5	0	d__Bacteria; p__Proteobacteria; c__Gammaproteobacteria; o__Burkholderiales; f__Hydrogenophilaceae; g__Hydrogenophilus	0	0	0	0	0	0	0	0	0	0	0	0	0	0	0	0	0	24	0	0
OTU_1780	0	0	5	0	d__Bacteria; p__Proteobacteria; c__Gammaproteobacteria; o__Oceanospirillales; f__Nitrincolaceae; g__Marinobacterium	0	0	0	0	0	0	0	0	0	0	0	0	0	0	0	0	0	24	0	0
OTU_1781	0	0	5	0	d__Bacteria; p__Bacteroidota; c__Bacteroidia; o__Bacteroidales; f__Prolixibacteraceae; g__uncultured; s__uncultured_bacterium	0	0	0	0	0	0	0	0	0	0	0	0	0	0	0	0	0	13	0	11
OTU_1782	0	0	5	0	d__Bacteria; p__Bacteroidota; c__Bacteroidia; o__Bacteroidales; f__Prevotellaceae; g__Paraprevotella	0	0	0	0	0	0	0	0	0	0	0	0	0	0	0	0	0	24	0	0
OTU_1783	0	0	5	0	d__Bacteria; p__Chloroflexi; c__P2-11E; o__P2-11E; f__P2-11E; g__P2-11E; s__uncultured_bacterium	0	0	0	0	0	0	0	0	0	0	0	0	0	0	0	0	0	7	8	9
OTU_1784	0	0	5	0	d__Bacteria; p__Actinobacteriota; c__Actinobacteria; o__Frankiales; f__Geodermatophilaceae; g__Blastococcus	0	0	0	0	0	0	0	0	0	0	0	0	0	0	0	0	0	9	15	0
OTU_1785	0	0	5	0	d__Bacteria; p__Bacteroidota; c__Bacteroidia; o__Bacteroidales; f__Marinilabiliaceae	0	0	0	0	0	0	0	0	0	0	0	0	0	0	0	0	0	14	10	0
OTU_1786	0	0	5	0	d__Bacteria; p__Proteobacteria; c__Gammaproteobacteria; o__Gammaproteobacteria_Incertae_Sedis; f__Unknown_Family; g__Acidibacter; s__uncultured_bacterium	0	0	0	0	0	0	0	0	0	0	0	0	0	0	0	0	0	24	0	0
OTU_1787	0	0	5	0	d__Bacteria; p__Actinobacteriota; c__Coriobacteriia; o__Coriobacteriales; f__Eggerthellaceae; g__uncultured; s__uncultured_bacterium	0	0	0	0	0	0	0	0	0	0	0	0	0	0	0	0	0	24	0	0
OTU_1788	0	0	5	0	d__Bacteria; p__Gemmatimonadota; c__Gemmatimonadetes; o__Gemmatimonadales; f__Gemmatimonadaceae; g__uncultured; s__uncultured_bacterium	0	0	0	0	0	0	0	0	0	0	0	0	0	0	0	0	0	0	8	16
OTU_1789	0	0	5	0	d__Bacteria; p__Bacteroidota; c__Bacteroidia; o__Bacteroidales; f__Dysgonomonadaceae; g__Fermentimonas; s__uncultured_bacterium	0	0	0	0	0	0	0	0	0	0	0	0	0	0	0	0	0	0	9	15
OTU_1790	0	0	5	0	d__Bacteria; p__Actinobacteriota; c__Actinobacteria; o__Micrococcales; f__Microbacteriaceae	0	0	0	0	0	0	0	0	0	0	0	0	0	0	0	0	0	0	5	19
OTU_1791	0	0	5	0	d__Bacteria; p__Acidobacteriota; c__Acidobacteriae; o__Bryobacterales; f__Bryobacteraceae; g__Bryobacter	0	0	0	0	0	0	0	0	0	0	0	0	0	0	0	0	0	0	0	24
OTU_1792	0	0	5	0	d__Bacteria; p__Bacteroidota; c__Bacteroidia; o__Bacteroidales; f__Bacteroidaceae; g__Bacteroides; s__uncultured_bacterium	0	0	0	0	0	0	0	0	0	0	0	0	0	0	0	0	0	0	0	24
OTU_1793	0	2	0	4	d__Bacteria; p__Firmicutes; c__Bacilli; o__Erysipelotrichales; f__Erysipelatoclostridiaceae	7	0	0	0	0	0	0	16	0	0	0	0	0	0	0	0	0	0	0	0
OTU_1794	0	5	0	0	d__Bacteria; p__Patescibacteria; c__Saccharimonadia; o__Saccharimonadales; f__Saccharimonadaceae; g__TM7a; s__uncultured_bacterium	23	0	0	0	0	0	0	0	0	0	0	0	0	0	0	0	0	0	0	0
OTU_1795	0	2	0	4	d__Bacteria; p__Proteobacteria; c__Gammaproteobacteria; o__Aeromonadales; f__Succinivibrionaceae; g__Succinivibrio; s__uncultured_bacterium	0	7	0	0	0	0	0	16	0	0	0	0	0	0	0	0	0	0	0	0
OTU_1796	0	5	0	0	d__Bacteria; p__Firmicutes; c__Clostridia; o__Clostridiales; f__Clostridiaceae; g__Clostridium_sensu_stricto_1; s__uncultured_bacterium	0	23	0	0	0	0	0	0	0	0	0	0	0	0	0	0	0	0	0	0
OTU_1797	0	5	0	0	Unassigned	0	0	0	23	0	0	0	0	0	0	0	0	0	0	0	0	0	0	0	0
OTU_1798	0	5	0	0	Unassigned	0	0	0	23	0	0	0	0	0	0	0	0	0	0	0	0	0	0	0	0
OTU_1799	0	5	0	0	d__Bacteria; p__Firmicutes; c__Clostridia; o__Oscillospirales; f__Ruminococcaceae; g__Anaerofilum; s__uncultured_bacterium	0	0	0	0	23	0	0	0	0	0	0	0	0	0	0	0	0	0	0	0
OTU_1800	0	5	0	0	Unassigned	0	0	0	0	23	0	0	0	0	0	0	0	0	0	0	0	0	0	0	0
OTU_1801	0	5	0	0	d__Bacteria; p__Bacteroidota; c__Bacteroidia; o__Bacteroidales; f__Bacteroidaceae; g__Bacteroides	0	0	0	0	23	0	0	0	0	0	0	0	0	0	0	0	0	0	0	0
OTU_1802	0	5	0	0	d__Bacteria; p__Firmicutes; c__Clostridia; o__Lachnospirales; f__Lachnospiraceae; g__uncultured; s__uncultured_bacterium	0	0	0	0	23	0	0	0	0	0	0	0	0	0	0	0	0	0	0	0
OTU_1803	0	5	0	0	d__Bacteria; p__Firmicutes; c__Clostridia	0	0	0	0	23	0	0	0	0	0	0	0	0	0	0	0	0	0	0	0
OTU_1804	0	0	0	5	d__Bacteria; p__Firmicutes; c__Clostridia; o__Lachnospirales; f__Lachnospiraceae; g__Lachnoclostridium; s__uncultured_bacterium	0	0	0	0	0	23	0	0	0	0	0	0	0	0	0	0	0	0	0	0
OTU_1805	0	0	0	5	d__Bacteria; p__Firmicutes; c__Clostridia; o__Lachnospirales; f__Lachnospiraceae; g__Lachnospiraceae_UCG-010; s__uncultured_bacterium	0	0	0	0	0	23	0	0	0	0	0	0	0	0	0	0	0	0	0	0
OTU_1806	0	0	0	5	d__Bacteria; p__Bacteroidota; c__Bacteroidia; o__Bacteroidales; f__Prevotellaceae	0	0	0	0	0	4	8	0	11	0	0	0	0	0	0	0	0	0	0	0
OTU_1807	0	0	0	5	d__Bacteria; p__Actinobacteriota; c__Coriobacteriia; o__Coriobacteriales; f__Eggerthellaceae; g__uncultured; s__uncultured_bacterium	0	0	0	0	0	23	0	0	0	0	0	0	0	0	0	0	0	0	0	0
OTU_1808	0	0	0	5	d__Bacteria; p__Proteobacteria; c__Gammaproteobacteria; o__Enterobacterales; f__Enterobacteriaceae	0	0	0	0	0	23	0	0	0	0	0	0	0	0	0	0	0	0	0	0
OTU_1809	0	0	0	5	d__Bacteria; p__Proteobacteria; c__Gammaproteobacteria; o__Enterobacterales; f__Enterobacteriaceae; g__Escherichia-Shigella; s__uncultured_bacterium	0	0	0	0	0	23	0	0	0	0	0	0	0	0	0	0	0	0	0	0
OTU_1810	0	0	0	5	d__Bacteria; p__Bacteroidota; c__Bacteroidia; o__Bacteroidales; f__Prevotellaceae; g__Paraprevotella; s__uncultured_bacterium	0	0	0	0	0	0	23	0	0	0	0	0	0	0	0	0	0	0	0	0
OTU_1811	0	0	0	5	d__Bacteria; p__Bacteroidota; c__Bacteroidia; o__Bacteroidales; f__Marinifilaceae; g__Butyricimonas	0	0	0	0	0	0	23	0	0	0	0	0	0	0	0	0	0	0	0	0
OTU_1812	0	0	1	4	d__Bacteria; p__Firmicutes; c__Clostridia; o__Oscillospirales; f__Oscillospiraceae	0	0	0	0	0	0	10	8	0	0	0	0	0	0	0	0	0	0	5	0
OTU_1813	0	0	0	5	d__Bacteria; p__Firmicutes; c__Clostridia	0	0	0	0	0	0	0	23	0	0	0	0	0	0	0	0	0	0	0	0
OTU_1814	0	0	0	5	d__Bacteria; p__Proteobacteria; c__Gammaproteobacteria; o__Enterobacterales; f__Enterobacteriaceae; g__Escherichia-Shigella; s__uncultured_bacterium	0	0	0	0	0	0	0	23	0	0	0	0	0	0	0	0	0	0	0	0
OTU_1815	0	0	0	5	Unassigned	0	0	0	0	0	0	0	23	0	0	0	0	0	0	0	0	0	0	0	0
OTU_1816	0	0	0	5	d__Bacteria; p__Firmicutes; c__Clostridia; o__Lachnospirales; f__Lachnospiraceae; g__Lachnospiraceae_UCG-004; s__uncultured_bacterium	0	0	0	0	0	0	0	0	23	0	0	0	0	0	0	0	0	0	0	0
OTU_1817	0	0	0	5	Unassigned	0	0	0	0	0	0	0	0	23	0	0	0	0	0	0	0	0	0	0	0
OTU_1818	0	0	0	5	d__Bacteria	0	0	0	0	0	0	0	0	0	23	0	0	0	0	0	0	0	0	0	0
OTU_1819	0	0	0	5	d__Bacteria; p__Proteobacteria; c__Gammaproteobacteria; o__Burkholderiales; f__Nitrosomonadaceae; g__Ellin6067; s__uncultured_bacterium	0	0	0	0	0	0	0	0	0	23	0	0	0	0	0	0	0	0	0	0
OTU_1820	5	0	0	0	Unassigned	0	0	0	0	0	0	0	0	0	0	23	0	0	0	0	0	0	0	0	0
OTU_1821	5	0	0	0	d__Bacteria; p__Firmicutes; c__Clostridia	0	0	0	0	0	0	0	0	0	0	23	0	0	0	0	0	0	0	0	0
OTU_1822	5	0	0	0	Unassigned	0	0	0	0	0	0	0	0	0	0	0	0	23	0	0	0	0	0	0	0
OTU_1823	5	0	0	0	Unassigned	0	0	0	0	0	0	0	0	0	0	0	0	23	0	0	0	0	0	0	0
OTU_1824	5	0	0	0	Unassigned	0	0	0	0	0	0	0	0	0	0	0	0	0	23	0	0	0	0	0	0
OTU_1825	0	0	5	0	d__Bacteria; p__Firmicutes; c__Clostridia; o__Lachnospirales; f__Lachnospiraceae; g__Blautia; s__uncultured_bacterium	0	0	0	0	0	0	0	0	0	0	0	0	0	0	0	23	0	0	0	0
OTU_1826	0	0	5	0	d__Bacteria; p__Firmicutes	0	0	0	0	0	0	0	0	0	0	0	0	0	0	0	0	23	0	0	0
OTU_1827	0	0	5	0	d__Bacteria; p__Firmicutes; c__Clostridia; o__Christensenellales; f__Christensenellaceae; g__Christensenellaceae_R-7_group; s__uncultured_bacterium	0	0	0	0	0	0	0	0	0	0	0	0	0	0	0	0	2	0	21	0
OTU_1828	0	0	5	0	d__Bacteria; p__Actinobacteriota; c__Actinobacteria; o__Micrococcales; f__Micrococcaceae; g__Nesterenkonia	0	0	0	0	0	0	0	0	0	0	0	0	0	0	0	0	0	12	6	5
OTU_1829	0	0	5	0	d__Bacteria; p__Actinobacteriota; c__Thermoleophilia; o__Gaiellales; f__Gaiellaceae; g__Gaiella; s__uncultured_bacterium	0	0	0	0	0	0	0	0	0	0	0	0	0	0	0	0	0	23	0	0
OTU_1830	0	0	5	0	d__Bacteria; p__Firmicutes; c__Clostridia; o__Clostridia; f__Hungateiclostridiaceae; g__Ercella; s__uncultured_bacterium	0	0	0	0	0	0	0	0	0	0	0	0	0	0	0	0	0	0	23	0
OTU_1831	0	0	5	0	d__Bacteria; p__Firmicutes; c__Bacilli; o__Lactobacillales; f__Enterococcaceae; g__Enterococcus	0	0	0	0	0	0	0	0	0	0	0	0	0	0	0	0	0	0	23	0
OTU_1832	0	5	0	0	d__Bacteria; p__Firmicutes; c__Clostridia; o__Lachnospirales; f__Lachnospiraceae; g__Blautia; s__uncultured_bacterium	22	0	0	0	0	0	0	0	0	0	0	0	0	0	0	0	0	0	0	0
OTU_1833	0	5	0	0	d__Bacteria; p__Actinobacteriota; c__Actinobacteria; o__Actinomycetales; f__Actinomycetaceae; g__Actinomyces	0	22	0	0	0	0	0	0	0	0	0	0	0	0	0	0	0	0	0	0
OTU_1834	0	5	0	0	d__Bacteria; p__Actinobacteriota; c__Actinobacteria; o__Bifidobacteriales; f__Bifidobacteriaceae; g__Bifidobacterium; s__uncultured_bacterium	0	0	22	0	0	0	0	0	0	0	0	0	0	0	0	0	0	0	0	0
OTU_1835	0	5	0	0	d__Bacteria; p__Fusobacteriota; c__Fusobacteriia; o__Fusobacteriales; f__Fusobacteriaceae; g__Fusobacterium; s__uncultured_bacterium	0	0	0	22	0	0	0	0	0	0	0	0	0	0	0	0	0	0	0	0
OTU_1836	0	5	0	0	d__Bacteria; p__Firmicutes; c__Clostridia; o__Lachnospirales; f__Lachnospiraceae	0	0	0	0	22	0	0	0	0	0	0	0	0	0	0	0	0	0	0	0
OTU_1837	0	5	0	0	Unassigned	0	0	0	0	22	0	0	0	0	0	0	0	0	0	0	0	0	0	0	0
OTU_1838	0	5	0	0	d__Bacteria; p__Firmicutes; c__Clostridia; o__Lachnospirales; f__Lachnospiraceae	0	0	0	0	22	0	0	0	0	0	0	0	0	0	0	0	0	0	0	0
OTU_1839	0	0	2	3	d__Bacteria; p__Firmicutes; c__Clostridia; o__Oscillospirales; f__Ruminococcaceae; g__uncultured	0	0	0	0	0	8	4	0	0	0	0	0	0	0	0	0	0	0	10	0
OTU_1840	0	0	0	5	d__Bacteria; p__Proteobacteria; c__Alphaproteobacteria; o__Rhodospirillales; f__uncultured; g__uncultured; s__uncultured_bacterium	0	0	0	0	0	0	22	0	0	0	0	0	0	0	0	0	0	0	0	0
OTU_1841	0	0	0	5	d__Bacteria; p__Firmicutes; c__Clostridia; o__Lachnospirales; f__Lachnospiraceae; g__uncultured; s__uncultured_bacterium	0	0	0	0	0	0	22	0	0	0	0	0	0	0	0	0	0	0	0	0
OTU_1842	0	0	2	4	d__Bacteria; p__Firmicutes; c__Clostridia; o__Oscillospirales; f__Ruminococcaceae; g__uncultured; s__uncultured_bacterium	0	0	0	0	0	0	0	16	0	0	0	0	0	0	0	6	0	0	0	0
OTU_1843	0	0	0	5	Unassigned	0	0	0	0	0	0	0	22	0	0	0	0	0	0	0	0	0	0	0	0
OTU_1844	0	0	0	5	d__Bacteria; p__Firmicutes; c__Clostridia; o__Lachnospirales; f__Lachnospiraceae; g__uncultured; s__uncultured_organism	0	0	0	0	0	0	0	22	0	0	0	0	0	0	0	0	0	0	0	0
OTU_1845	0	0	0	5	d__Bacteria; p__Firmicutes; c__Clostridia; o__Lachnospirales; f__Lachnospiraceae	0	0	0	0	0	0	0	22	0	0	0	0	0	0	0	0	0	0	0	0
OTU_1846	0	0	0	5	d__Bacteria; p__Actinobacteriota; c__Coriobacteriia; o__Coriobacteriales; f__Eggerthellaceae; g__Eggerthella	0	0	0	0	0	0	0	22	0	0	0	0	0	0	0	0	0	0	0	0
OTU_1847	0	0	0	5	d__Bacteria; p__Proteobacteria; c__Gammaproteobacteria; o__Thiomicrospirales; f__Thiomicrospiraceae; g__endosymbionts; s__uncultured_bacterium	0	0	0	0	0	0	0	0	22	0	0	0	0	0	0	0	0	0	0	0
OTU_1848	0	0	0	5	d__Bacteria; p__Firmicutes; c__Clostridia; o__Lachnospirales; f__Lachnospiraceae; g__uncultured; s__uncultured_bacterium	0	0	0	0	0	0	0	0	22	0	0	0	0	0	0	0	0	0	0	0
OTU_1849	0	0	0	5	d__Bacteria; p__Proteobacteria; c__Alphaproteobacteria; o__Sphingomonadales; f__Sphingomonadaceae; g__Sphingomonas	0	0	0	0	0	0	0	0	22	0	0	0	0	0	0	0	0	0	0	0
OTU_1850	2	0	0	3	d__Bacteria; p__Firmicutes; c__Clostridia; o__Lachnospirales; f__Lachnospiraceae; g__Lachnospiraceae_UCG-010; s__uncultured_bacterium	0	0	0	0	0	0	0	0	13	0	0	0	0	0	9	0	0	0	0	0
OTU_1851	0	0	0	5	Unassigned	0	0	0	0	0	0	0	0	22	0	0	0	0	0	0	0	0	0	0	0
OTU_1852	0	0	0	5	d__Bacteria; p__Bacteroidota; c__Bacteroidia; o__Bacteroidales; f__Muribaculaceae; g__Muribaculaceae; s__uncultured_bacterium	0	0	0	0	0	0	0	0	0	22	0	0	0	0	0	0	0	0	0	0
OTU_1853	5	0	0	0	d__Bacteria; p__Firmicutes; c__Clostridia; o__Lachnospirales; f__Lachnospiraceae; g__[Ruminococcus]_gnavus_group	0	0	0	0	0	0	0	0	0	0	22	0	0	0	0	0	0	0	0	0
OTU_1854	5	0	0	0	d__Bacteria; p__Firmicutes; c__Clostridia; o__Oscillospirales; f__uncultured; g__uncultured; s__uncultured_bacterium	0	0	0	0	0	0	0	0	0	0	0	0	0	22	0	0	0	0	0	0
OTU_1855	5	0	0	0	d__Bacteria; p__Firmicutes; c__Clostridia; o__Clostridiales; f__Clostridiaceae; g__Clostridium_sensu_stricto_1; s__uncultured_bacterium	0	0	0	0	0	0	0	0	0	0	0	0	0	0	22	0	0	0	0	0
OTU_1856	5	0	0	0	d__Bacteria; p__Firmicutes; c__Clostridia; o__Lachnospirales; f__Lachnospiraceae; g__Eisenbergiella	0	0	0	0	0	0	0	0	0	0	0	0	0	0	22	0	0	0	0	0
OTU_1857	0	0	5	0	d__Bacteria; p__Desulfobacterota; c__Desulfovibrionia; o__Desulfovibrionales; f__Desulfovibrionaceae; g__Desulfovibrio; s__uncultured_bacterium	0	0	0	0	0	0	0	0	0	0	0	0	0	0	0	22	0	0	0	0
OTU_1858	0	0	5	0	d__Bacteria; p__Firmicutes; c__Clostridia; o__Christensenellales; f__Christensenellaceae; g__Christensenellaceae_R-7_group; s__uncultured_bacterium	0	0	0	0	0	0	0	0	0	0	0	0	0	0	0	22	0	0	0	0
OTU_1859	0	0	5	0	d__Bacteria; p__Actinobacteriota; c__Coriobacteriia; o__Coriobacteriales; f__Eggerthellaceae; g__Senegalimassilia; s__uncultured_bacterium	0	0	0	0	0	0	0	0	0	0	0	0	0	0	0	22	0	0	0	0
OTU_1860	0	0	5	0	Unassigned	0	0	0	0	0	0	0	0	0	0	0	0	0	0	0	0	22	0	0	0
OTU_1861	0	0	5	0	d__Bacteria; p__Firmicutes; c__Clostridia; o__Lachnospirales; f__Lachnospiraceae; g__[Ruminococcus]_gauvreauii_group	0	0	0	0	0	0	0	0	0	0	0	0	0	0	0	0	22	0	0	0
OTU_1862	0	0	5	0	d__Bacteria; p__Nitrospirota; c__Nitrospiria; o__Nitrospirales; f__Nitrospiraceae; g__Nitrospira; s__uncultured_bacterium	0	0	0	0	0	0	0	0	0	0	0	0	0	0	0	0	0	22	0	0
OTU_1863	0	0	5	0	d__Bacteria; p__Acidobacteriota; c__Acidobacteriae; o__Acidobacteriales; f__uncultured; g__uncultured; s__uncultured_Acidobacteria	0	0	0	0	0	0	0	0	0	0	0	0	0	0	0	0	0	22	0	0
OTU_1864	0	0	5	0	d__Bacteria; p__Proteobacteria; c__Gammaproteobacteria; o__Vibrionales; f__Vibrionaceae; g__Vibrio	0	0	0	0	0	0	0	0	0	0	0	0	0	0	0	0	0	22	0	0
OTU_1865	0	0	5	0	d__Bacteria; p__Bacteroidota; c__Bacteroidia; o__Bacteroidales; f__Prevotellaceae; g__Prevotella; s__uncultured_bacterium	0	0	0	0	0	0	0	0	0	0	0	0	0	0	0	0	0	22	0	0
OTU_1866	0	0	5	0	d__Bacteria; p__Firmicutes; c__Clostridia; o__Monoglobales; f__Monoglobaceae; g__Monoglobus; s__uncultured_bacterium	0	0	0	0	0	0	0	0	0	0	0	0	0	0	0	0	0	0	22	0
OTU_1867	0	0	5	0	d__Bacteria; p__Actinobacteriota; c__Acidimicrobiia; o__Microtrichales; f__Ilumatobacteraceae; g__CL500-29_marine_group	0	0	0	0	0	0	0	0	0	0	0	0	0	0	0	0	0	0	9	13
OTU_1868	0	0	5	0	d__Bacteria; p__Proteobacteria; c__Gammaproteobacteria; o__Gammaproteobacteria_Incertae_Sedis; f__Unknown_Family; g__Acidibacter	0	0	0	0	0	0	0	0	0	0	0	0	0	0	0	0	0	0	22	0
OTU_1869	0	0	5	0	d__Bacteria; p__Proteobacteria; c__Alphaproteobacteria; o__Sphingomonadales; f__Sphingomonadaceae; g__Sphingomonas	0	0	0	0	0	0	0	0	0	0	0	0	0	0	0	0	0	0	0	22
OTU_1870	0	5	0	0	d__Bacteria; p__Proteobacteria; c__Gammaproteobacteria; o__Xanthomonadales; f__Xanthomonadaceae; g__Pseudoxanthomonas	21	0	0	0	0	0	0	0	0	0	0	0	0	0	0	0	0	0	0	0
OTU_1871	3	2	0	0	d__Bacteria; p__Firmicutes; c__Clostridia; o__Lachnospirales; f__Lachnospiraceae; g__Lachnoclostridium	10	0	0	0	0	0	0	0	0	0	0	0	0	0	11	0	0	0	0	0
OTU_1872	0	5	0	0	d__Bacteria; p__Firmicutes; c__Clostridia; o__Lachnospirales; f__Lachnospiraceae	21	0	0	0	0	0	0	0	0	0	0	0	0	0	0	0	0	0	0	0
OTU_1873	0	5	0	0	d__Bacteria; p__Firmicutes; c__Clostridia; o__Lachnospirales; f__uncultured; g__uncultured; s__bacterium_enrichment	0	21	0	0	0	0	0	0	0	0	0	0	0	0	0	0	0	0	0	0
OTU_1874	0	5	0	0	d__Bacteria; p__Fusobacteriota; c__Fusobacteriia; o__Fusobacteriales; f__Fusobacteriaceae; g__Fusobacterium; s__uncultured_bacterium	0	0	21	0	0	0	0	0	0	0	0	0	0	0	0	0	0	0	0	0
OTU_1875	0	2	1	2	d__Bacteria; p__Firmicutes; c__Clostridia; o__Oscillospirales; f__UCG-010; g__UCG-010; s__uncultured_bacterium	0	0	0	0	7	0	9	0	0	0	0	0	0	0	0	0	0	0	5	0
OTU_1876	0	5	0	0	d__Bacteria; p__Proteobacteria; c__Gammaproteobacteria; o__Burkholderiales; f__Sutterellaceae; g__Sutterella	0	0	0	0	21	0	0	0	0	0	0	0	0	0	0	0	0	0	0	0
OTU_1877	0	0	1	4	d__Bacteria; p__Firmicutes; c__Clostridia; o__Christensenellales; f__Christensenellaceae; g__Christensenellaceae_R-7_group	0	0	0	0	0	0	17	0	0	0	0	0	0	0	0	0	0	4	0	0
OTU_1878	0	0	0	5	d__Bacteria; p__Firmicutes; c__Clostridia; o__Oscillospirales; f__Ruminococcaceae; g__uncultured; s__uncultured_bacterium	0	0	0	0	0	0	21	0	0	0	0	0	0	0	0	0	0	0	0	0
OTU_1879	1	0	0	4	d__Bacteria; p__Firmicutes; c__Bacilli; o__Erysipelotrichales; f__Erysipelatoclostridiaceae; g__Candidatus_Stoquefichus	0	0	0	0	0	0	2	11	6	0	0	0	0	0	2	0	0	0	0	0
OTU_1880	0	0	0	5	d__Bacteria; p__Firmicutes; c__Clostridia; o__Clostridiales; f__Clostridiaceae; g__Clostridium_sensu_stricto_1; s__uncultured_bacterium	0	0	0	0	0	0	21	0	0	0	0	0	0	0	0	0	0	0	0	0
OTU_1881	0	0	0	5	d__Bacteria; p__Firmicutes; c__Clostridia; o__Lachnospirales; f__Lachnospiraceae	0	0	0	0	0	0	0	21	0	0	0	0	0	0	0	0	0	0	0	0
OTU_1882	0	0	0	5	d__Bacteria; p__Firmicutes	0	0	0	0	0	0	0	21	0	0	0	0	0	0	0	0	0	0	0	0
OTU_1883	0	0	0	5	d__Bacteria; p__Firmicutes; c__Clostridia; o__Clostridiales; f__Clostridiaceae; g__Clostridium_sensu_stricto_1; s__uncultured_bacterium	0	0	0	0	0	0	0	21	0	0	0	0	0	0	0	0	0	0	0	0
OTU_1884	0	0	0	5	d__Bacteria; p__Proteobacteria; c__Gammaproteobacteria; o__Enterobacterales; f__Enterobacteriaceae; g__Escherichia-Shigella; s__uncultured_bacterium	0	0	0	0	0	0	0	21	0	0	0	0	0	0	0	0	0	0	0	0
OTU_1885	0	0	0	5	Unassigned	0	0	0	0	0	0	0	21	0	0	0	0	0	0	0	0	0	0	0	0
OTU_1886	0	0	4	1	Unassigned	0	0	0	0	0	0	0	0	3	0	0	0	0	0	0	18	0	0	0	0
OTU_1887	0	0	0	5	d__Bacteria; p__Actinobacteriota; c__Thermoleophilia; o__Gaiellales; f__uncultured; g__uncultured; s__uncultured_bacterium	0	0	0	0	0	0	0	0	0	21	0	0	0	0	0	0	0	0	0	0
OTU_1888	0	0	0	5	d__Bacteria; p__Proteobacteria; c__Gammaproteobacteria; o__Burkholderiales; f__Comamonadaceae	0	0	0	0	0	0	0	0	0	21	0	0	0	0	0	0	0	0	0	0
OTU_1889	0	0	0	5	d__Bacteria; p__Proteobacteria; c__Alphaproteobacteria; o__Rhizobiales; f__Rhizobiaceae	0	0	0	0	0	0	0	0	0	21	0	0	0	0	0	0	0	0	0	0
OTU_1890	5	0	0	0	d__Bacteria; p__Proteobacteria; c__Gammaproteobacteria; o__Aeromonadales; f__Succinivibrionaceae; g__Succinivibrio; s__uncultured_bacterium	0	0	0	0	0	0	0	0	0	0	21	0	0	0	0	0	0	0	0	0
OTU_1891	5	0	0	0	d__Bacteria; p__Actinobacteriota; c__Coriobacteriia; o__Coriobacteriales; f__Eggerthellaceae; g__Eggerthella	0	0	0	0	0	0	0	0	0	0	21	0	0	0	0	0	0	0	0	0
OTU_1892	5	0	0	0	d__Bacteria; p__Firmicutes; c__Bacilli; o__Erysipelotrichales; f__Erysipelatoclostridiaceae; g__Erysipelotrichaceae_UCG-003; s__uncultured_bacterium	0	0	0	0	0	0	0	0	0	0	21	0	0	0	0	0	0	0	0	0
OTU_1893	5	0	0	0	d__Bacteria; p__Firmicutes; c__Clostridia; o__Oscillospirales; f__[Eubacterium]_coprostanoligenes_group; g__[Eubacterium]_coprostanoligenes_group; s__uncultured_bacterium	0	0	0	0	0	0	0	0	0	0	0	21	0	0	0	0	0	0	0	0
OTU_1894	5	0	0	0	d__Bacteria; p__Firmicutes; c__Clostridia; o__Lachnospirales; f__Lachnospiraceae; g__GCA-900066575; s__uncultured_bacterium	0	0	0	0	0	0	0	0	0	0	0	0	0	21	0	0	0	0	0	0
OTU_1895	5	0	0	0	d__Bacteria; p__Firmicutes; c__Clostridia	0	0	0	0	0	0	0	0	0	0	0	0	0	21	0	0	0	0	0	0
OTU_1896	5	0	0	0	d__Bacteria; p__Firmicutes; c__Clostridia; o__Lachnospirales; f__Lachnospiraceae	0	0	0	0	0	0	0	0	0	0	0	0	0	21	0	0	0	0	0	0
OTU_1897	5	0	0	0	d__Bacteria; p__Verrucomicrobiota; c__Verrucomicrobiae; o__Verrucomicrobiales; f__Akkermansiaceae; g__Akkermansia; s__uncultured_bacterium	0	0	0	0	0	0	0	0	0	0	0	0	0	21	0	0	0	0	0	0
OTU_1898	5	0	0	0	d__Bacteria; p__Firmicutes; c__Bacilli; o__Staphylococcales; f__Staphylococcaceae; g__Staphylococcus	0	0	0	0	0	0	0	0	0	0	0	0	0	0	21	0	0	0	0	0
OTU_1899	5	0	0	0	d__Bacteria; p__Firmicutes; c__Clostridia; o__Peptostreptococcales-Tissierellales; f__Anaerovoracaceae	0	0	0	0	0	0	0	0	0	0	0	0	0	0	21	0	0	0	0	0
OTU_1900	5	0	0	0	d__Bacteria; p__Firmicutes; c__Clostridia; o__Eubacteriales; f__Eubacteriaceae; g__Eubacterium	0	0	0	0	0	0	0	0	0	0	0	0	0	0	21	0	0	0	0	0
OTU_1901	5	0	0	0	d__Bacteria; p__Firmicutes; c__Clostridia; o__Lachnospirales; f__Lachnospiraceae	0	0	0	0	0	0	0	0	0	0	0	0	0	0	21	0	0	0	0	0
OTU_1902	5	0	0	0	d__Bacteria; p__Proteobacteria; c__Gammaproteobacteria; o__Enterobacterales; f__Enterobacteriaceae; g__Escherichia-Shigella; s__uncultured_bacterium	0	0	0	0	0	0	0	0	0	0	0	0	0	0	21	0	0	0	0	0
OTU_1903	5	0	0	0	d__Bacteria; p__Firmicutes; c__Clostridia; o__Lachnospirales; f__Lachnospiraceae	0	0	0	0	0	0	0	0	0	0	0	0	0	0	21	0	0	0	0	0
OTU_1904	5	0	0	0	d__Bacteria; p__Proteobacteria; c__Gammaproteobacteria; o__Enterobacterales; f__Enterobacteriaceae; g__Kluyvera; s__Kluyvera_georgiana	0	0	0	0	0	0	0	0	0	0	0	0	0	0	21	0	0	0	0	0
OTU_1905	0	0	5	0	d__Bacteria; p__Firmicutes	0	0	0	0	0	0	0	0	0	0	0	0	0	0	0	21	0	0	0	0
OTU_1906	0	0	5	0	d__Bacteria; p__Firmicutes; c__Clostridia; o__Lachnospirales; f__Lachnospiraceae	0	0	0	0	0	0	0	0	0	0	0	0	0	0	0	21	0	0	0	0
OTU_1907	0	0	5	0	d__Bacteria; p__Firmicutes; c__Clostridia; o__Peptostreptococcales-Tissierellales; f__Anaerovoracaceae; g__Family_XIII_AD3011_group; s__uncultured_organism	0	0	0	0	0	0	0	0	0	0	0	0	0	0	0	21	0	0	0	0
OTU_1908	0	0	5	0	d__Bacteria; p__Firmicutes; c__Clostridia; o__Oscillospirales; f__Oscillospiraceae; g__UCG-002; s__uncultured_bacterium	0	0	0	0	0	0	0	0	0	0	0	0	0	0	0	21	0	0	0	0
OTU_1909	0	0	5	0	d__Bacteria; p__Firmicutes; c__Clostridia; o__Lachnospirales; f__Lachnospiraceae; g__Lachnospiraceae_UCG-008; s__uncultured_bacterium	0	0	0	0	0	0	0	0	0	0	0	0	0	0	0	21	0	0	0	0
OTU_1910	0	0	5	0	d__Bacteria; p__Firmicutes; c__Moorellia; o__Desulfitibacterales; f__Desulfitibacteraceae; g__Desulfitibacter; s__uncultured_bacterium	0	0	0	0	0	0	0	0	0	0	0	0	0	0	0	0	0	9	7	5
OTU_1911	0	0	5	0	d__Bacteria; p__Firmicutes; c__Clostridia; o__Lachnospirales; f__Lachnospiraceae; g__Lachnospiraceae	0	0	0	0	0	0	0	0	0	0	0	0	0	0	0	0	0	21	0	0
OTU_1912	0	0	5	0	d__Bacteria; p__Actinobacteriota; c__Actinobacteria; o__Frankiales; f__Acidothermaceae; g__Acidothermus	0	0	0	0	0	0	0	0	0	0	0	0	0	0	0	0	0	21	0	0
OTU_1913	0	0	5	0	d__Bacteria; p__Firmicutes; c__Negativicutes; o__Acidaminococcales; f__Acidaminococcaceae; g__Phascolarctobacterium; s__uncultured_bacterium	0	0	0	0	0	0	0	0	0	0	0	0	0	0	0	0	0	21	0	0
OTU_1914	0	0	5	0	d__Bacteria; p__Actinobacteriota; c__Acidimicrobiia; o__Microtrichales; f__uncultured; g__uncultured; s__uncultured_bacterium	0	0	0	0	0	0	0	0	0	0	0	0	0	0	0	0	0	12	0	9
OTU_1915	0	0	5	0	d__Bacteria; p__Proteobacteria; c__Alphaproteobacteria; o__Sphingomonadales; f__Sphingomonadaceae; g__Sphingomonas	0	0	0	0	0	0	0	0	0	0	0	0	0	0	0	0	0	21	0	0
OTU_1916	0	0	5	0	d__Bacteria; p__Acidobacteriota; c__Acidobacteriae; o__Subgroup_2; f__Subgroup_2; g__Subgroup_2; s__uncultured_bacterium	0	0	0	0	0	0	0	0	0	0	0	0	0	0	0	0	0	21	0	0
OTU_1917	0	0	5	0	d__Bacteria; p__Bacteroidota; c__Bacteroidia; o__Bacteroidales; f__Bacteroidaceae; g__Bacteroides; s__uncultured_bacterium	0	0	0	0	0	0	0	0	0	0	0	0	0	0	0	0	0	21	0	0
OTU_1918	0	0	5	0	d__Bacteria; p__Proteobacteria; c__Gammaproteobacteria; o__Burkholderiales; f__Nitrosomonadaceae; g__MND1; s__uncultured_bacterium	0	0	0	0	0	0	0	0	0	0	0	0	0	0	0	0	0	0	21	0
OTU_1919	0	0	5	0	d__Bacteria; p__Firmicutes; c__Clostridia; o__Lachnospirales; f__Lachnospiraceae; g__Roseburia	0	0	0	0	0	0	0	0	0	0	0	0	0	0	0	0	0	0	21	0
OTU_1920	0	0	5	0	d__Bacteria; p__Bacteroidota; c__Bacteroidia; o__Bacteroidales; f__Rikenellaceae; g__Alistipes	0	0	0	0	0	0	0	0	0	0	0	0	0	0	0	0	0	0	0	21
OTU_1921	0	0	5	0	d__Bacteria; p__Gemmatimonadota; c__Gemmatimonadetes; o__Gemmatimonadales; f__Gemmatimonadaceae; g__uncultured; s__uncultured_bacterium	0	0	0	0	0	0	0	0	0	0	0	0	0	0	0	0	0	0	0	21
OTU_1922	0	0	5	0	d__Bacteria; p__Proteobacteria; c__Gammaproteobacteria; o__Burkholderiales; f__Nitrosomonadaceae; g__Ellin6067; s__uncultured_bacterium	0	0	0	0	0	0	0	0	0	0	0	0	0	0	0	0	0	0	0	21
OTU_1923	0	0	5	0	d__Bacteria; p__Firmicutes; c__Clostridia; o__Lachnospirales; f__Lachnospiraceae; g__[Ruminococcus]_torques_group; s__uncultured_bacterium	0	0	0	0	0	0	0	0	0	0	0	0	0	0	0	0	0	0	0	21
OTU_1924	0	4	0	0	d__Bacteria; p__Proteobacteria; c__Gammaproteobacteria; o__Xanthomonadales; f__Xanthomonadaceae; g__Lysobacter	20	0	0	0	0	0	0	0	0	0	0	0	0	0	0	0	0	0	0	0
OTU_1925	0	4	0	0	Unassigned	9	0	0	11	0	0	0	0	0	0	0	0	0	0	0	0	0	0	0	0
OTU_1926	0	1	2	3	d__Bacteria; p__Firmicutes; c__Clostridia; o__Oscillospirales; f__Oscillospiraceae; g__Oscillibacter; s__uncultured_bacterium	0	2	0	0	0	8	3	0	0	0	0	0	0	0	0	0	0	7	0	0
OTU_1927	0	4	0	0	d__Bacteria; p__Firmicutes; c__Clostridia; o__Lachnospirales; f__Lachnospiraceae	0	20	0	0	0	0	0	0	0	0	0	0	0	0	0	0	0	0	0	0
OTU_1928	0	4	0	0	Unassigned	0	0	20	0	0	0	0	0	0	0	0	0	0	0	0	0	0	0	0	0
OTU_1929	0	4	0	0	d__Bacteria; p__Actinobacteriota; c__Coriobacteriia; o__Coriobacteriales; f__Coriobacteriaceae; g__Collinsella; s__uncultured_bacterium	0	0	20	0	0	0	0	0	0	0	0	0	0	0	0	0	0	0	0	0
OTU_1930	0	4	0	0	d__Bacteria; p__Firmicutes; c__Clostridia; o__Lachnospirales; f__Lachnospiraceae; g__Lachnospiraceae_UCG-004; s__uncultured_bacterium	0	0	0	0	20	0	0	0	0	0	0	0	0	0	0	0	0	0	0	0
OTU_1931	0	4	0	0	d__Bacteria; p__Bacteroidota; c__Bacteroidia; o__Bacteroidales; f__Bacteroidaceae; g__Bacteroides; s__uncultured_bacterium	0	0	0	0	20	0	0	0	0	0	0	0	0	0	0	0	0	0	0	0
OTU_1932	0	4	0	0	d__Bacteria; p__Firmicutes; c__Clostridia; o__Clostridiales; f__Clostridiaceae; g__Clostridium_sensu_stricto_1; s__uncultured_bacterium	0	0	0	0	20	0	0	0	0	0	0	0	0	0	0	0	0	0	0	0
OTU_1933	0	4	0	0	d__Bacteria	0	0	0	0	20	0	0	0	0	0	0	0	0	0	0	0	0	0	0	0
OTU_1934	0	4	0	0	Unassigned	0	0	0	0	20	0	0	0	0	0	0	0	0	0	0	0	0	0	0	0
OTU_1935	0	0	0	4	d__Bacteria; p__Bacteroidota; c__Bacteroidia; o__Sphingobacteriales; f__ST-12K33; g__ST-12K33	0	0	0	0	0	20	0	0	0	0	0	0	0	0	0	0	0	0	0	0
OTU_1936	0	0	0	4	d__Bacteria; p__Firmicutes; c__Negativicutes; o__Veillonellales-Selenomonadales; f__Veillonellaceae; g__Megasphaera; s__uncultured_bacterium	0	0	0	0	0	20	0	0	0	0	0	0	0	0	0	0	0	0	0	0
OTU_1937	0	0	0	4	Unassigned	0	0	0	0	0	20	0	0	0	0	0	0	0	0	0	0	0	0	0	0
OTU_1938	0	0	0	4	d__Bacteria; p__Proteobacteria; c__Gammaproteobacteria; o__Vibrionales; f__Vibrionaceae; g__Vibrio	0	0	0	0	0	20	0	0	0	0	0	0	0	0	0	0	0	0	0	0
OTU_1939	0	0	0	4	Unassigned	0	0	0	0	0	0	20	0	0	0	0	0	0	0	0	0	0	0	0	0
OTU_1940	0	0	2	3	d__Bacteria; p__Firmicutes; c__Clostridia; o__Oscillospirales; f__Oscillospiraceae; g__UCG-003; s__uncultured_bacterium	0	0	0	0	0	0	14	0	0	0	0	0	0	0	0	6	0	0	0	0
OTU_1941	0	0	0	4	d__Bacteria; p__Bacteroidota; c__Bacteroidia; o__Bacteroidales; f__Muribaculaceae; g__Muribaculaceae; s__uncultured_bacterium	0	0	0	0	0	0	0	14	6	0	0	0	0	0	0	0	0	0	0	0
OTU_1942	0	0	0	4	d__Bacteria; p__Firmicutes; c__Clostridia; o__Peptostreptococcales-Tissierellales; f__Peptostreptococcaceae; g__Terrisporobacter; s__uncultured_bacterium	0	0	0	0	0	0	0	0	20	0	0	0	0	0	0	0	0	0	0	0
OTU_1943	0	0	1	3	d__Bacteria; p__Firmicutes; c__Bacilli; o__Lactobacillales; f__Streptococcaceae; g__Streptococcus; s__Streptococcus_sobrinus	0	0	0	0	0	0	0	0	0	15	0	0	0	0	0	5	0	0	0	0
OTU_1944	0	0	0	4	d__Bacteria; p__Bacteroidota; c__Bacteroidia; o__Bacteroidales; f__Tannerellaceae; g__Parabacteroides	0	0	0	0	0	0	0	0	0	20	0	0	0	0	0	0	0	0	0	0
OTU_1945	0	0	0	4	d__Bacteria; p__Acidobacteriota; c__Blastocatellia; o__Elev-16S-573; f__Elev-16S-573; g__Elev-16S-573; s__uncultured_bacterium	0	0	0	0	0	0	0	0	0	20	0	0	0	0	0	0	0	0	0	0
OTU_1946	3	0	0	1	d__Bacteria; p__Firmicutes; c__Clostridia; o__Oscillospirales; f__Oscillospiraceae; g__Flavonifractor	0	0	0	0	0	0	0	0	0	5	15	0	0	0	0	0	0	0	0	0
OTU_1947	4	0	0	0	d__Bacteria; p__Campilobacterota; c__Campylobacteria; o__Campylobacterales; f__Campylobacteraceae; g__Campylobacter	0	0	0	0	0	0	0	0	0	0	0	20	0	0	0	0	0	0	0	0
OTU_1948	1	0	4	0	d__Bacteria; p__Firmicutes; c__Clostridia; o__Peptococcales; f__Peptococcaceae; g__uncultured	0	0	0	0	0	0	0	0	0	0	0	2	0	0	0	0	0	0	18	0
OTU_1949	4	0	0	0	d__Bacteria; p__Firmicutes; c__Clostridia; o__Christensenellales; f__Christensenellaceae; g__Christensenellaceae_R-7_group; s__uncultured_bacterium	0	0	0	0	0	0	0	0	0	0	0	20	0	0	0	0	0	0	0	0
OTU_1950	4	0	0	0	d__Bacteria; p__Firmicutes; c__Bacilli; o__Lactobacillales; f__Carnobacteriaceae; g__Trichococcus; s__uncultured_bacterium	0	0	0	0	0	0	0	0	0	0	0	20	0	0	0	0	0	0	0	0
OTU_1951	4	0	0	0	Unassigned	0	0	0	0	0	0	0	0	0	0	0	0	20	0	0	0	0	0	0	0
OTU_1952	4	0	0	0	d__Bacteria; p__Firmicutes; c__Clostridia; o__Oscillospirales; f__Oscillospiraceae	0	0	0	0	0	0	0	0	0	0	0	0	0	20	0	0	0	0	0	0
OTU_1953	4	0	0	0	d__Bacteria; p__Proteobacteria; c__Gammaproteobacteria; o__Enterobacterales; f__Enterobacteriaceae; g__Klebsiella; s__Klebsiella_pneumoniae	0	0	0	0	0	0	0	0	0	0	0	0	0	20	0	0	0	0	0	0
OTU_1954	4	0	0	0	d__Bacteria; p__Proteobacteria; c__Gammaproteobacteria; o__Burkholderiales; f__Sutterellaceae; g__Parasutterella; s__uncultured_organism	0	0	0	0	0	0	0	0	0	0	0	0	0	20	0	0	0	0	0	0
OTU_1955	4	0	1	0	d__Bacteria; p__Proteobacteria; c__Gammaproteobacteria; o__Aeromonadales; f__Aeromonadaceae; g__Aeromonas	0	0	0	0	0	0	0	0	0	0	0	0	0	0	16	4	0	0	0	0
OTU_1956	4	0	0	0	d__Bacteria; p__Proteobacteria; c__Gammaproteobacteria; o__Enterobacterales; f__Enterobacteriaceae; g__Escherichia-Shigella; s__uncultured_bacterium	0	0	0	0	0	0	0	0	0	0	0	0	0	0	20	0	0	0	0	0
OTU_1957	4	0	0	0	d__Bacteria; p__Firmicutes; c__Clostridia; o__Lachnospirales; f__Lachnospiraceae; g__Blautia; s__uncultured_bacterium	0	0	0	0	0	0	0	0	0	0	0	0	0	0	20	0	0	0	0	0
OTU_1958	4	0	0	0	d__Bacteria; p__Bacteroidota; c__Bacteroidia; o__Bacteroidales; f__Bacteroidaceae; g__Bacteroides; s__uncultured_bacterium	0	0	0	0	0	0	0	0	0	0	0	0	0	0	20	0	0	0	0	0
OTU_1959	0	0	4	0	Unassigned	0	0	0	0	0	0	0	0	0	0	0	0	0	0	0	20	0	0	0	0
OTU_1960	0	0	4	0	Unassigned	0	0	0	0	0	0	0	0	0	0	0	0	0	0	0	20	0	0	0	0
OTU_1961	0	0	4	0	d__Bacteria; p__Firmicutes; c__Clostridia; o__Lachnospirales; f__Lachnospiraceae; g__[Eubacterium]_ventriosum_group; s__uncultured_bacterium	0	0	0	0	0	0	0	0	0	0	0	0	0	0	0	20	0	0	0	0
OTU_1962	0	0	4	0	d__Bacteria; p__Firmicutes; c__Clostridia; o__Lachnospirales; f__Lachnospiraceae	0	0	0	0	0	0	0	0	0	0	0	0	0	0	0	20	0	0	0	0
OTU_1963	0	0	4	0	d__Bacteria; p__Firmicutes; c__Clostridia; o__Oscillospirales; f__Ruminococcaceae; g__Ruminococcus; s__uncultured_bacterium	0	0	0	0	0	0	0	0	0	0	0	0	0	0	0	0	20	0	0	0
OTU_1964	0	0	4	0	d__Bacteria; p__Bacteroidota; c__Bacteroidia; o__Bacteroidales; f__Barnesiellaceae; g__Barnesiella; s__uncultured_bacterium	0	0	0	0	0	0	0	0	0	0	0	0	0	0	0	0	0	20	0	0
OTU_1965	0	0	4	0	d__Bacteria; p__Actinobacteriota; c__Actinobacteria; o__Pseudonocardiales; f__Pseudonocardiaceae; g__Crossiella; s__uncultured_bacterium	0	0	0	0	0	0	0	0	0	0	0	0	0	0	0	0	0	20	0	0
OTU_1966	0	0	4	0	d__Bacteria; p__Proteobacteria; c__Gammaproteobacteria; o__Burkholderiales; f__SC-I-84; g__SC-I-84	0	0	0	0	0	0	0	0	0	0	0	0	0	0	0	0	0	8	12	0
OTU_1967	0	0	4	0	d__Bacteria; p__Proteobacteria; c__Gammaproteobacteria; o__Burkholderiales; f__Nitrosomonadaceae; g__Ellin6067; s__uncultured_bacterium	0	0	0	0	0	0	0	0	0	0	0	0	0	0	0	0	0	20	0	0
OTU_1968	0	0	4	0	d__Bacteria; p__Acidobacteriota; c__Acidobacteriae; o__Solibacterales; f__Solibacteraceae; g__Candidatus_Solibacter; s__uncultured_bacterium	0	0	0	0	0	0	0	0	0	0	0	0	0	0	0	0	0	20	0	0
OTU_1969	0	0	4	0	d__Bacteria; p__Acidobacteriota; c__Acidobacteriae; o__Bryobacterales; f__Bryobacteraceae; g__Bryobacter; s__uncultured_bacterium	0	0	0	0	0	0	0	0	0	0	0	0	0	0	0	0	0	20	0	0
OTU_1970	0	0	4	0	d__Bacteria; p__Firmicutes; c__Clostridia; o__Lachnospirales; f__Lachnospiraceae; g__Blautia; s__uncultured_bacterium	0	0	0	0	0	0	0	0	0	0	0	0	0	0	0	0	0	14	0	6
OTU_1971	0	0	4	0	d__Bacteria; p__Chloroflexi; c__AD3; o__AD3; f__AD3; g__AD3; s__uncultured_bacterium	0	0	0	0	0	0	0	0	0	0	0	0	0	0	0	0	0	0	20	0
OTU_1972	0	0	4	0	d__Bacteria; p__Actinobacteriota; c__Acidimicrobiia; o__Microtrichales; f__Iamiaceae; g__Iamia	0	0	0	0	0	0	0	0	0	0	0	0	0	0	0	0	0	0	20	0
OTU_1973	0	0	4	0	d__Bacteria; p__Proteobacteria; c__Gammaproteobacteria; o__Oceanospirillales; f__Halomonadaceae; g__Halomonas	0	0	0	0	0	0	0	0	0	0	0	0	0	0	0	0	0	0	20	0
OTU_1974	0	0	4	0	d__Bacteria; p__RCP2-54; c__RCP2-54; o__RCP2-54; f__RCP2-54; g__RCP2-54; s__uncultured_bacterium	0	0	0	0	0	0	0	0	0	0	0	0	0	0	0	0	0	0	0	20
OTU_1975	0	4	0	0	d__Bacteria; p__Proteobacteria; c__Alphaproteobacteria; o__Rhizobiales; f__Rhizobiaceae; g__Phyllobacterium	19	0	0	0	0	0	0	0	0	0	0	0	0	0	0	0	0	0	0	0
OTU_1976	0	4	0	0	d__Bacteria; p__Proteobacteria; c__Gammaproteobacteria; o__Enterobacterales; f__Enterobacteriaceae	19	0	0	0	0	0	0	0	0	0	0	0	0	0	0	0	0	0	0	0
OTU_1977	0	3	0	2	d__Bacteria; p__Proteobacteria; c__Gammaproteobacteria; o__Aeromonadales; f__Aeromonadaceae; g__Aeromonas	0	13	0	0	0	0	0	0	0	6	0	0	0	0	0	0	0	0	0	0
OTU_1978	0	4	0	0	d__Bacteria; p__Bacteroidota; c__Bacteroidia; o__Bacteroidales; f__Bacteroidaceae; g__Bacteroides	0	19	0	0	0	0	0	0	0	0	0	0	0	0	0	0	0	0	0	0
OTU_1979	0	4	0	0	d__Bacteria; p__Firmicutes; c__Clostridia; o__Lachnospirales; f__Lachnospiraceae; g__Roseburia	0	19	0	0	0	0	0	0	0	0	0	0	0	0	0	0	0	0	0	0
OTU_1980	0	4	0	0	d__Bacteria; p__Proteobacteria; c__Gammaproteobacteria; o__Enterobacterales; f__Enterobacteriaceae; g__Escherichia-Shigella; s__uncultured_bacterium	0	19	0	0	0	0	0	0	0	0	0	0	0	0	0	0	0	0	0	0
OTU_1981	0	4	0	0	Unassigned	0	0	0	19	0	0	0	0	0	0	0	0	0	0	0	0	0	0	0	0
OTU_1982	3	1	0	0	d__Bacteria; p__Firmicutes; c__Clostridia; o__Lachnospirales; f__Lachnospiraceae; g__Hungatella	0	0	0	5	0	0	0	0	0	0	14	0	0	0	0	0	0	0	0	0
OTU_1983	0	4	0	0	d__Bacteria; p__Proteobacteria; c__Gammaproteobacteria; o__Enterobacterales; f__Enterobacteriaceae; g__Escherichia-Shigella; s__uncultured_bacterium	0	0	0	19	0	0	0	0	0	0	0	0	0	0	0	0	0	0	0	0
OTU_1984	0	4	0	0	d__Bacteria; p__Proteobacteria; c__Gammaproteobacteria; o__Enterobacterales; f__Enterobacteriaceae; g__Klebsiella	0	0	0	19	0	0	0	0	0	0	0	0	0	0	0	0	0	0	0	0
OTU_1985	0	4	0	0	d__Bacteria; p__Firmicutes; c__Clostridia; o__Oscillospirales; f__Oscillospiraceae; g__UCG-005; s__uncultured_bacterium	0	0	0	0	19	0	0	0	0	0	0	0	0	0	0	0	0	0	0	0
OTU_1986	0	4	0	0	d__Bacteria; p__Firmicutes; c__Clostridia; o__Lachnospirales; f__Lachnospiraceae; g__Lachnospiraceae_UCG-004; s__uncultured_bacterium	0	0	0	0	19	0	0	0	0	0	0	0	0	0	0	0	0	0	0	0
OTU_1987	0	2	0	3	Unassigned	0	0	0	0	7	0	0	12	0	0	0	0	0	0	0	0	0	0	0	0
OTU_1988	0	4	0	0	Unassigned	0	0	0	0	19	0	0	0	0	0	0	0	0	0	0	0	0	0	0	0
OTU_1989	0	4	0	0	d__Bacteria; p__Proteobacteria; c__Gammaproteobacteria; o__Enterobacterales; f__Enterobacteriaceae; g__Salmonella	0	0	0	0	19	0	0	0	0	0	0	0	0	0	0	0	0	0	0	0
OTU_1990	0	4	0	0	d__Bacteria; p__Firmicutes; c__Clostridia; o__Lachnospirales; f__Lachnospiraceae; g__Lachnospiraceae_NK4A136_group; s__uncultured_bacterium	0	0	0	0	19	0	0	0	0	0	0	0	0	0	0	0	0	0	0	0
OTU_1991	0	4	0	0	d__Bacteria; p__Firmicutes; c__Clostridia; o__Lachnospirales; f__Lachnospiraceae	0	0	0	0	19	0	0	0	0	0	0	0	0	0	0	0	0	0	0	0
OTU_1992	0	4	0	0	d__Bacteria; p__Firmicutes; c__Clostridia; o__Oscillospirales; f__Oscillospiraceae; g__UCG-005; s__uncultured_bacterium	0	0	0	0	19	0	0	0	0	0	0	0	0	0	0	0	0	0	0	0
OTU_1993	0	0	0	4	d__Bacteria; p__Firmicutes; c__Clostridia; o__Christensenellales; f__Christensenellaceae; g__Christensenellaceae_R-7_group	0	0	0	0	0	19	0	0	0	0	0	0	0	0	0	0	0	0	0	0
OTU_1994	0	0	0	4	d__Bacteria; p__Bacteroidota; c__Bacteroidia; o__Bacteroidales; f__Prevotellaceae; g__Prevotellaceae_NK3B31_group; s__uncultured_bacterium	0	0	0	0	0	19	0	0	0	0	0	0	0	0	0	0	0	0	0	0
OTU_1995	0	0	0	4	d__Bacteria; p__Proteobacteria; c__Gammaproteobacteria; o__Enterobacterales; f__Enterobacteriaceae	0	0	0	0	0	19	0	0	0	0	0	0	0	0	0	0	0	0	0	0
OTU_1996	0	0	0	4	d__Bacteria; p__Firmicutes; c__Clostridia; o__Lachnospirales; f__Lachnospiraceae; g__Lachnospiraceae_UCG-004; s__uncultured_bacterium	0	0	0	0	0	0	19	0	0	0	0	0	0	0	0	0	0	0	0	0
[truncated: 2,765 more rows]
