# Supplementary material for: Gut microbiota diversity in human strongyloidiasis differs little in two different regions in endemic areas of Thailand
Source: PLoS One. 2022 Dec 30;17(12):e0279766. doi: 10.1371/journal.pone.0279766 (PMC9803247; doi:10.1371/journal.pone.0279766)
Supplement: S4 Table — (XLSX) [file pone.0279766.s005.xlsx]

## Sheet: NE_ST
S4 Table. Statistical analysis of multiple factor comparison between groups at the genus level using two-way ANOVA.
Taxonomy	p-values	p-values (corrected)	Effect size	Note	NE: mean rel. freq. (%)	NE: std. dev. (%)	ST: mean rel. freq. (%)	ST: std. dev. (%)	NegNE1	NegNE1: parent seq. count	NegNE1: rel. freq. (%)	NegNE2	NegNE2: parent seq. count	NegNE2: rel. freq. (%)	NegNE3	NegNE3: parent seq. count	NegNE3: rel. freq. (%)	NegNE4	NegNE4: parent seq. count	NegNE4: rel. freq. (%)	NegNE5	NegNE5: parent seq. count	NegNE5: rel. freq. (%)	SsNE1	SsNE1: parent seq. count	SsNE1: rel. freq. (%)	SsNE2	SsNE2: parent seq. count	SsNE2: rel. freq. (%)	SsNE3	SsNE3: parent seq. count	SsNE3: rel. freq. (%)	SsNE4	SsNE4: parent seq. count	SsNE4: rel. freq. (%)	SsNE5	SsNE5: parent seq. count	SsNE5: rel. freq. (%)	NegST1	NegST1: parent seq. count	NegST1: rel. freq. (%)	NegST2	NegST2: parent seq. count	NegST2: rel. freq. (%)	NegST3	NegST3: parent seq. count	NegST3: rel. freq. (%)	NegST4	NegST4: parent seq. count
d__Archaea;p__Crenarchaeota;c__Nitrososphaeria;o__Nitrosotaleales;f__Nitrosotaleaceae;g__Candidatus_Nitrosotalea	0.167802	0.167802	0.102947		0	0	0.00107175	0.00223709	0	71472	0	0	61391	0	0	69908	0	0	69739	0	0	70611	0	0	65400	0	0	53377	0	0	66085	0	0	66571	0	0	64838	0	0	71619	0	0	68041	0	0	82916	0	0	65291
d__Archaea;p__Euryarchaeota;c__Methanobacteria;o__Methanobacteriales;f__Methanobacteriaceae;g__Methanobrevibacter	0.322626	0.322626	0.0543388		0	0	0.0703376	0.207484	0	71472	0	0	61391	0	0	69908	0	0	69739	0	0	70611	0	0	65400	0	0	53377	0	0	66085	0	0	66571	0	0	64838	0	0	71619	0	0	68041	0	0	82916	0	0	65291
d__Archaea;p__Thermoplasmatota;c__Thermoplasmata;o__Marine_Group_II;f__Marine_Group_II;g__Marine_Group_II	0.330565	0.330565	0.0526316		0	0	0.000271617	0.000814852	0	71472	0	0	61391	0	0	69908	0	0	69739	0	0	70611	0	0	65400	0	0	53377	0	0	66085	0	0	66571	0	0	64838	0	0	71619	0	0	68041	0	0	82916	0	0	65291
d__Archaea;p__Thermoplasmatota;c__Thermoplasmata;o__Methanomassiliicoccales;f__Methanomethylophilaceae;g__uncultured	0.330565	0.330565	0.0526316		0	0	0.000679043	0.00203713	0	71472	0	0	61391	0	0	69908	0	0	69739	0	0	70611	0	0	65400	0	0	53377	0	0	66085	0	0	66571	0	0	64838	0	0	71619	0	0	68041	0	0	82916	0	0	65291
d__Bacteria	0.0756759	0.0756759	0.164862		0.0418952	0.0527102	0.00812529	0.0104924	0	71472	0	39	61391	0.0635272	0	69908	0	2	69739	0.00286784	40	70611	0.0566484	2	65400	0.0030581	0	53377	0	86	66085	0.130135	96	66571	0.144207	12	64838	0.0185077	0	71619	0	0	68041	0	12	82916	0.0144725	10	65291
d__Bacteria;p__Acidobacteriota;c__Acidobacteriae;o__Acidobacteriae;f__Acidobacteriae;g__Paludibaculum	0.330565	0.330565	0.0526316		0	0	0.00076973	0.00230919	0	71472	0	0	61391	0	0	69908	0	0	69739	0	0	70611	0	0	65400	0	0	53377	0	0	66085	0	0	66571	0	0	64838	0	0	71619	0	0	68041	0	0	82916	0	0	65291
d__Bacteria;p__Acidobacteriota;c__Acidobacteriae;o__Acidobacteriales;f__Acidobacteriaceae_(Subgroup_1);g__Granulicella	0.330565	0.330565	0.0526316		0	0	0.000916326	0.00274898	0	71472	0	0	61391	0	0	69908	0	0	69739	0	0	70611	0	0	65400	0	0	53377	0	0	66085	0	0	66571	0	0	64838	0	0	71619	0	0	68041	0	0	82916	0	0	65291
d__Bacteria;p__Acidobacteriota;c__Acidobacteriae;o__Acidobacteriales;f__Acidobacteriaceae_(Subgroup_1);g__uncultured	0.330565	0.330565	0.0526316		0	0	0.000916326	0.00274898	0	71472	0	0	61391	0	0	69908	0	0	69739	0	0	70611	0	0	65400	0	0	53377	0	0	66085	0	0	66571	0	0	64838	0	0	71619	0	0	68041	0	0	82916	0	0	65291
d__Bacteria;p__Acidobacteriota;c__Acidobacteriae;o__Acidobacteriales;f__uncultured;g__uncultured	0.0918974	0.0918974	0.149732		0	0	0.038	0.0640308	0	71472	0	0	61391	0	0	69908	0	0	69739	0	0	70611	0	0	65400	0	0	53377	0	0	66085	0	0	66571	0	0	64838	0	0	71619	0	0	68041	0	0	82916	0	0	65291
d__Bacteria;p__Acidobacteriota;c__Acidobacteriae;o__Bryobacterales;f__Bryobacteraceae;g__Bryobacter	0.10156	0.10156	0.141934		0	0	0.0185919	0.032324	0	71472	0	0	61391	0	0	69908	0	0	69739	0	0	70611	0	0	65400	0	0	53377	0	0	66085	0	0	66571	0	0	64838	0	4	71619	0.00558511	0	68041	0	0	82916	0	3	65291
d__Bacteria;p__Acidobacteriota;c__Acidobacteriae;o__PAUC26f;f__PAUC26f;g__PAUC26f	0.330565	0.330565	0.0526316		0	0	0.000407426	0.00122228	0	71472	0	0	61391	0	0	69908	0	0	69739	0	0	70611	0	0	65400	0	0	53377	0	0	66085	0	0	66571	0	0	64838	0	0	71619	0	0	68041	0	0	82916	0	0	65291
d__Bacteria;p__Acidobacteriota;c__Acidobacteriae;o__Solibacterales;f__Solibacteraceae;g__Candidatus_Solibacter	0.0854141	0.0854141	0.155436		0	0	0.0141479	0.0233195	0	71472	0	0	61391	0	0	69908	0	0	69739	0	0	70611	0	0	65400	0	0	53377	0	0	66085	0	0	66571	0	0	64838	0	0	71619	0	0	68041	0	0	82916	0	4	65291
d__Bacteria;p__Acidobacteriota;c__Acidobacteriae;o__Subgroup_2;f__Subgroup_2;g__Subgroup_2	0.099818	0.099818	0.143284		0	0	0.0272869	0.0471801	0	71472	0	0	61391	0	0	69908	0	0	69739	0	0	70611	0	0	65400	0	0	53377	0	0	66085	0	0	66571	0	0	64838	0	0	71619	0	0	68041	0	0	82916	0	0	65291
d__Bacteria;p__Acidobacteriota;c__Blastocatellia;o__11-24;f__11-24;g__11-24	0.152768	0.152768	0.110186		0	0	0.00120433	0.00242	0	71472	0	0	61391	0	0	69908	0	0	69739	0	0	70611	0	0	65400	0	0	53377	0	0	66085	0	0	66571	0	0	64838	0	0	71619	0	0	68041	0	0	82916	0	0	65291
d__Bacteria;p__Acidobacteriota;c__Blastocatellia;o__Blastocatellales;f__Blastocatellaceae;g__JGI_0001001-H03	0.0863364	0.0863364	0.154599		0	0	0.00275615	0.00455739	0	71472	0	0	61391	0	0	69908	0	0	69739	0	0	70611	0	0	65400	0	0	53377	0	0	66085	0	0	66571	0	0	64838	0	0	71619	0	0	68041	0	0	82916	0	4	65291
d__Bacteria;p__Acidobacteriota;c__Blastocatellia;o__Elev-16S-573;f__Elev-16S-573;g__Elev-16S-573	0.330565	0.330565	0.0526316		0	0	0.0064703	0.0194109	0	71472	0	0	61391	0	0	69908	0	0	69739	0	0	70611	0	0	65400	0	0	53377	0	0	66085	0	0	66571	0	0	64838	0	0	71619	0	0	68041	0	0	82916	0	0	65291
d__Bacteria;p__Acidobacteriota;c__Blastocatellia;o__Pyrinomonadales;f__Pyrinomonadaceae;g__RB41	0.077297	0.077297	0.163213		0	0	0.00487163	0.00779991	0	71472	0	0	61391	0	0	69908	0	0	69739	0	0	70611	0	0	65400	0	0	53377	0	0	66085	0	0	66571	0	0	64838	0	0	71619	0	3	68041	0.00440911	0	82916	0	0	65291
d__Bacteria;p__Acidobacteriota;c__Holophagae;o__Subgroup_7;f__Subgroup_7;g__Subgroup_7	0.0713213	0.0713213	0.16947		0	0	0.00636385	0.00996177	0	71472	0	0	61391	0	0	69908	0	0	69739	0	0	70611	0	0	65400	0	0	53377	0	0	66085	0	0	66571	0	0	64838	0	0	71619	0	2	68041	0.0029394	0	82916	0	0	65291
d__Bacteria;p__Acidobacteriota;c__Subgroup_22;o__Subgroup_22;f__Subgroup_22;g__Subgroup_22	0.20913	0.20913	0.0861448		0	0	0.000898966	0.00207039	0	71472	0	0	61391	0	0	69908	0	0	69739	0	0	70611	0	0	65400	0	0	53377	0	0	66085	0	0	66571	0	0	64838	0	0	71619	0	0	68041	0	0	82916	0	0	65291
d__Bacteria;p__Acidobacteriota;c__Subgroup_5;o__Subgroup_5;f__Subgroup_5;g__Subgroup_5	0.330565	0.330565	0.0526316		0	0	0.000950661	0.00285198	0	71472	0	0	61391	0	0	69908	0	0	69739	0	0	70611	0	0	65400	0	0	53377	0	0	66085	0	0	66571	0	0	64838	0	0	71619	0	0	68041	0	0	82916	0	0	65291
d__Bacteria;p__Acidobacteriota;c__Thermoanaerobaculia;o__Thermoanaerobaculales;f__Thermoanaerobaculaceae;g__Subgroup_10	0.151034	0.151034	0.111068		0	0	0.00359816	0.0071979	0	71472	0	0	61391	0	0	69908	0	0	69739	0	0	70611	0	0	65400	0	0	53377	0	0	66085	0	0	66571	0	0	64838	0	0	71619	0	0	68041	0	0	82916	0	0	65291
d__Bacteria;p__Acidobacteriota;c__Vicinamibacteria;o__Subgroup_17;f__Subgroup_17;g__Subgroup_17	0.330565	0.330565	0.0526316		0	0	0.00135809	0.00407426	0	71472	0	0	61391	0	0	69908	0	0	69739	0	0	70611	0	0	65400	0	0	53377	0	0	66085	0	0	66571	0	0	64838	0	0	71619	0	0	68041	0	0	82916	0	0	65291
d__Bacteria;p__Acidobacteriota;c__Vicinamibacteria;o__Vicinamibacterales;f__uncultured;g__uncultured	0.154091	0.154091	0.109519		0	0	0.0149728	0.0301895	0	71472	0	0	61391	0	0	69908	0	0	69739	0	0	70611	0	0	65400	0	0	53377	0	0	66085	0	0	66571	0	0	64838	0	0	71619	0	0	68041	0	0	82916	0	0	65291
d__Bacteria;p__Acidobacteriota;c__Vicinamibacteria;o__Vicinamibacterales;f__Vicinamibacteraceae;g__Vicinamibacteraceae	0.330565	0.330565	0.0526316		0	0	0.00170175	0.00510525	0	71472	0	0	61391	0	0	69908	0	0	69739	0	0	70611	0	0	65400	0	0	53377	0	0	66085	0	0	66571	0	0	64838	0	0	71619	0	0	68041	0	0	82916	0	0	65291
d__Bacteria;p__Actinobacteriota;c__Acidimicrobiia	0.154656	0.154656	0.109236		0	0	0.00209275	0.0042257	0	71472	0	0	61391	0	0	69908	0	0	69739	0	0	70611	0	0	65400	0	0	53377	0	0	66085	0	0	66571	0	0	64838	0	0	71619	0	0	68041	0	0	82916	0	0	65291
d__Bacteria;p__Actinobacteriota;c__Acidimicrobiia;o__IMCC26256;f__IMCC26256;g__IMCC26256	0.0636698	0.0636698	0.178275		0	0	0.00876046	0.0132993	0	71472	0	0	61391	0	0	69908	0	0	69739	0	0	70611	0	0	65400	0	0	53377	0	0	66085	0	0	66571	0	0	64838	0	0	71619	0	0	68041	0	0	82916	0	9	65291
d__Bacteria;p__Actinobacteriota;c__Acidimicrobiia;o__Microtrichales;f__Iamiaceae;g__Iamia	0.0907652	0.0907652	0.150699		0	0	0.00445402	0.00747676	0	71472	0	0	61391	0	0	69908	0	0	69739	0	0	70611	0	0	65400	0	0	53377	0	0	66085	0	0	66571	0	0	64838	0	0	71619	0	0	68041	0	0	82916	0	0	65291
d__Bacteria;p__Actinobacteriota;c__Acidimicrobiia;o__Microtrichales;f__Ilumatobacteraceae	0.330565	0.330565	0.0526316		0	0	0.000543235	0.0016297	0	71472	0	0	61391	0	0	69908	0	0	69739	0	0	70611	0	0	65400	0	0	53377	0	0	66085	0	0	66571	0	0	64838	0	0	71619	0	0	68041	0	0	82916	0	0	65291
d__Bacteria;p__Actinobacteriota;c__Acidimicrobiia;o__Microtrichales;f__Ilumatobacteraceae;g__CL500-29_marine_group	0.028167	0.028167	0.240437		0	0	0.00713366	0.00896558	0	71472	0	0	61391	0	0	69908	0	0	69739	0	0	70611	0	0	65400	0	0	53377	0	0	66085	0	0	66571	0	0	64838	0	0	71619	0	2	68041	0.0029394	0	82916	0	5	65291
d__Bacteria;p__Actinobacteriota;c__Acidimicrobiia;o__Microtrichales;f__Ilumatobacteraceae;g__uncultured	0.330565	0.330565	0.0526316		0	0	0.000219923	0.000659768	0	71472	0	0	61391	0	0	69908	0	0	69739	0	0	70611	0	0	65400	0	0	53377	0	0	66085	0	0	66571	0	0	64838	0	0	71619	0	0	68041	0	0	82916	0	0	65291
d__Bacteria;p__Actinobacteriota;c__Acidimicrobiia;o__Microtrichales;f__Microtrichaceae;g__IMCC26207	0.0678502	0.0678502	0.173344		0	0	0.00590078	0.00911177	0	71472	0	0	61391	0	0	69908	0	0	69739	0	0	70611	0	0	65400	0	0	53377	0	0	66085	0	0	66571	0	0	64838	0	0	71619	0	0	68041	0	0	82916	0	0	65291
d__Bacteria;p__Actinobacteriota;c__Acidimicrobiia;o__Microtrichales;f__Microtrichaceae;g__uncultured	0.330565	0.330565	0.0526316		0	0	0.000306321	0.000918963	0	71472	0	0	61391	0	0	69908	0	0	69739	0	0	70611	0	0	65400	0	0	53377	0	0	66085	0	0	66571	0	0	64838	0	0	71619	0	0	68041	0	0	82916	0	2	65291
d__Bacteria;p__Actinobacteriota;c__Acidimicrobiia;o__Microtrichales;f__uncultured;g__uncultured	0.0650382	0.0650382	0.176627		0	0	0.00519661	0.00793369	0	71472	0	0	61391	0	0	69908	0	0	69739	0	0	70611	0	0	65400	0	0	53377	0	0	66085	0	0	66571	0	0	64838	0	0	71619	0	3	68041	0.00440911	0	82916	0	0	65291
d__Bacteria;p__Actinobacteriota;c__Actinobacteria	0.330565	0.330565	0.0526316		0.0066785	0.0200355	0	0	0	71472	0	41	61391	0.066785	0	69908	0	0	69739	0	0	70611	0	0	65400	0	0	53377	0	0	66085	0	0	66571	0	0	64838	0	0	71619	0	0	68041	0	0	82916	0	0	65291
d__Bacteria;p__Actinobacteriota;c__Actinobacteria;o__Actinomycetales;f__Actinomycetaceae;g__Actinomyces	0.585177	0.585177	0.0168735		0.0381764	0.0469228	0.0532747	0.0666274	48	71472	0.0671592	22	61391	0.0358359	26	69908	0.0371917	0	69739	0	26	70611	0.0368215	28	65400	0.0428135	0	53377	0	0	66085	0	0	66571	0	105	64838	0.161942	136	71619	0.189894	91	68041	0.133743	14	82916	0.0168846	19	65291
d__Bacteria;p__Actinobacteriota;c__Actinobacteria;o__Bifidobacteriales;f__Bifidobacteriaceae;g__Alloscardovia	0.330565	0.330565	0.0526316		0	0	0.00122528	0.00367585	0	71472	0	0	61391	0	0	69908	0	0	69739	0	0	70611	0	0	65400	0	0	53377	0	0	66085	0	0	66571	0	0	64838	0	0	71619	0	0	68041	0	0	82916	0	8	65291
d__Bacteria;p__Actinobacteriota;c__Actinobacteria;o__Bifidobacteriales;f__Bifidobacteriaceae;g__Bifidobacterium	0.374841	0.374841	0.0439833		7.37612	20.1993	1.22124	1.92213	53	71472	0.0741549	740	61391	1.20539	47502	69908	67.9493	315	69739	0.451684	17	70611	0.0240756	1295	65400	1.98012	196	53377	0.367199	640	66085	0.96845	64	66571	0.096138	418	64838	0.644684	241	71619	0.336503	40	68041	0.0587881	133	82916	0.160403	32	65291
d__Bacteria;p__Actinobacteriota;c__Actinobacteria;o__Bifidobacteriales;f__Bifidobacteriaceae;g__Gardnerella	0.330565	0.330565	0.0526316		0	0	0.00208927	0.0062678	0	71472	0	0	61391	0	0	69908	0	0	69739	0	0	70611	0	0	65400	0	0	53377	0	0	66085	0	0	66571	0	0	64838	0	0	71619	0	0	68041	0	0	82916	0	0	65291
d__Bacteria;p__Actinobacteriota;c__Actinobacteria;o__Corynebacteriales;f__Corynebacteriaceae;g__Corynebacterium	0.326704	0.326704	0.0534554		0.00478279	0.00986641	0.0104726	0.0137578	0	71472	0	18	61391	0.0293203	0	69908	0	0	69739	0	0	70611	0	0	65400	0	0	53377	0	0	66085	0	0	66571	0	12	64838	0.0185077	11	71619	0.0153591	0	68041	0	0	82916	0	0	65291
d__Bacteria;p__Actinobacteriota;c__Actinobacteria;o__Corynebacteriales;f__Corynebacteriaceae;g__Lawsonella	0.411607	0.411607	0.037772		0.00195468	0.00586405	0.00770497	0.0196668	0	71472	0	12	61391	0.0195468	0	69908	0	0	69739	0	0	70611	0	0	65400	0	0	53377	0	0	66085	0	0	66571	0	0	64838	0	0	71619	0	0	68041	0	55	82916	0.0663322	0	65291
d__Bacteria;p__Actinobacteriota;c__Actinobacteria;o__Corynebacteriales;f__Dietziaceae;g__Dietzia	0.157781	0.157781	0.107692		0	0	0.00377364	0.00768089	0	71472	0	0	61391	0	0	69908	0	0	69739	0	0	70611	0	0	65400	0	0	53377	0	0	66085	0	0	66571	0	0	64838	0	0	71619	0	0	68041	0	13	82916	0.0156785	0	65291
d__Bacteria;p__Actinobacteriota;c__Actinobacteria;o__Corynebacteriales;f__Mycobacteriaceae;g__Mycobacterium	0.0668964	0.0668964	0.174442		0	0	0.00500377	0.00769715	0	71472	0	0	61391	0	0	69908	0	0	69739	0	0	70611	0	0	65400	0	0	53377	0	0	66085	0	0	66571	0	0	64838	0	0	71619	0	0	68041	0	0	82916	0	10	65291
d__Bacteria;p__Actinobacteriota;c__Actinobacteria;o__Frankiales;f__Acidothermaceae;g__Acidothermus	0.162343	0.162343	0.105493		0	0	0.00730271	0.0150366	0	71472	0	0	61391	0	0	69908	0	0	69739	0	0	70611	0	0	65400	0	0	53377	0	0	66085	0	0	66571	0	0	64838	0	0	71619	0	0	68041	0	0	82916	0	0	65291
d__Bacteria;p__Actinobacteriota;c__Actinobacteria;o__Frankiales;f__Frankiaceae;g__Jatrophihabitans	0.330565	0.330565	0.0526316		0	0	0.0014295	0.00428849	0	71472	0	0	61391	0	0	69908	0	0	69739	0	0	70611	0	0	65400	0	0	53377	0	0	66085	0	0	66571	0	0	64838	0	0	71619	0	0	68041	0	0	82916	0	0	65291
d__Bacteria;p__Actinobacteriota;c__Actinobacteria;o__Frankiales;f__Geodermatophilaceae;g__Blastococcus	0.100994	0.100994	0.14237		0	0	0.0062752	0.0108906	0	71472	0	0	61391	0	0	69908	0	0	69739	0	0	70611	0	0	65400	0	0	53377	0	0	66085	0	0	66571	0	0	64838	0	0	71619	0	0	68041	0	0	82916	0	0	65291
d__Bacteria;p__Actinobacteriota;c__Actinobacteria;o__Frankiales;f__Geodermatophilaceae;g__Modestobacter	0.330565	0.330565	0.0526316		0	0	0.00135809	0.00407426	0	71472	0	0	61391	0	0	69908	0	0	69739	0	0	70611	0	0	65400	0	0	53377	0	0	66085	0	0	66571	0	0	64838	0	0	71619	0	0	68041	0	0	82916	0	0	65291
d__Bacteria;p__Actinobacteriota;c__Actinobacteria;o__Frankiales;f__Sporichthyaceae;g__Longivirga	0.330565	0.330565	0.0526316		0	0	0.000814852	0.00244456	0	71472	0	0	61391	0	0	69908	0	0	69739	0	0	70611	0	0	65400	0	0	53377	0	0	66085	0	0	66571	0	0	64838	0	0	71619	0	0	68041	0	0	82916	0	0	65291
d__Bacteria;p__Actinobacteriota;c__Actinobacteria;o__Frankiales;f__uncultured;g__uncultured	0.189238	0.189238	0.0937361		0	0	0.00520477	0.0114435	0	71472	0	0	61391	0	0	69908	0	0	69739	0	0	70611	0	0	65400	0	0	53377	0	0	66085	0	0	66571	0	0	64838	0	0	71619	0	0	68041	0	0	82916	0	0	65291
d__Bacteria;p__Actinobacteriota;c__Actinobacteria;o__Micrococcales	0.330565	0.330565	0.0526316		0	0	0.00349069	0.0104721	0	71472	0	0	61391	0	0	69908	0	0	69739	0	0	70611	0	0	65400	0	0	53377	0	0	66085	0	0	66571	0	0	64838	0	25	71619	0.0349069	0	68041	0	0	82916	0	0	65291
d__Bacteria;p__Actinobacteriota;c__Actinobacteria;o__Micrococcales;f__Brevibacteriaceae;g__Brevibacterium	0.200933	0.200933	0.0891736		0	0	0.00166644	0.00376595	0	71472	0	0	61391	0	0	69908	0	0	69739	0	0	70611	0	0	65400	0	0	53377	0	0	66085	0	0	66571	0	0	64838	0	0	71619	0	0	68041	0	0	82916	0	8	65291
d__Bacteria;p__Actinobacteriota;c__Actinobacteria;o__Micrococcales;f__Dermacoccaceae;g__Dermacoccus	0.330565	0.330565	0.0526316		0.00215923	0.00647768	0	0	0	71472	0	0	61391	0	0	69908	0	0	69739	0	0	70611	0	0	65400	0	0	53377	0	0	66085	0	0	66571	0	14	64838	0.0215923	0	71619	0	0	68041	0	0	82916	0	0	65291
d__Bacteria;p__Actinobacteriota;c__Actinobacteria;o__Micrococcales;f__Intrasporangiaceae	0.0491351	0.0491351	0.198266		0	0	0.0133515	0.0189848	0	71472	0	0	61391	0	0	69908	0	0	69739	0	0	70611	0	0	65400	0	0	53377	0	0	66085	0	0	66571	0	0	64838	0	0	71619	0	0	68041	0	8	82916	0.00964832	0	65291
d__Bacteria;p__Actinobacteriota;c__Actinobacteria;o__Micrococcales;f__Microbacteriaceae	0.23776	0.23776	0.0765141		0	0	0.00303698	0.00746055	0	71472	0	0	61391	0	0	69908	0	0	69739	0	0	70611	0	0	65400	0	0	53377	0	0	66085	0	0	66571	0	0	64838	0	0	71619	0	0	68041	0	0	82916	0	0	65291
d__Bacteria;p__Actinobacteriota;c__Actinobacteria;o__Micrococcales;f__Microbacteriaceae;g__Microbacterium	0.330565	0.330565	0.0526316		0	0	0.000882314	0.00264694	0	71472	0	0	61391	0	0	69908	0	0	69739	0	0	70611	0	0	65400	0	0	53377	0	0	66085	0	0	66571	0	0	64838	0	0	71619	0	0	68041	0	0	82916	0	0	65291
d__Bacteria;p__Actinobacteriota;c__Actinobacteria;o__Micrococcales;f__Micrococcaceae;g__Glutamicibacter	0.330565	0.330565	0.0526316		0	0	0.000918963	0.00275689	0	71472	0	0	61391	0	0	69908	0	0	69739	0	0	70611	0	0	65400	0	0	53377	0	0	66085	0	0	66571	0	0	64838	0	0	71619	0	0	68041	0	0	82916	0	6	65291
d__Bacteria;p__Actinobacteriota;c__Actinobacteria;o__Micrococcales;f__Micrococcaceae;g__Kocuria	0.330565	0.330565	0.0526316		0	0	0.00029394	0.000881821	0	71472	0	0	61391	0	0	69908	0	0	69739	0	0	70611	0	0	65400	0	0	53377	0	0	66085	0	0	66571	0	0	64838	0	0	71619	0	2	68041	0.0029394	0	82916	0	0	65291
d__Bacteria;p__Actinobacteriota;c__Actinobacteria;o__Micrococcales;f__Micrococcaceae;g__Micrococcus	0.330565	0.330565	0.0526316		0	0	0.000698139	0.00209442	0	71472	0	0	61391	0	0	69908	0	0	69739	0	0	70611	0	0	65400	0	0	53377	0	0	66085	0	0	66571	0	0	64838	0	5	71619	0.00698139	0	68041	0	0	82916	0	0	65291
d__Bacteria;p__Actinobacteriota;c__Actinobacteria;o__Micrococcales;f__Micrococcaceae;g__Nesterenkonia	0.10356	0.10356	0.140414		0	0	0.00294399	0.00515065	0	71472	0	0	61391	0	0	69908	0	0	69739	0	0	70611	0	0	65400	0	0	53377	0	0	66085	0	0	66571	0	0	64838	0	0	71619	0	0	68041	0	0	82916	0	0	65291
d__Bacteria;p__Actinobacteriota;c__Actinobacteria;o__Micrococcales;f__Micrococcaceae;g__Pseudarthrobacter	0.0858271	0.0858271	0.15506		0	0	0.0133203	0.0219868	0	71472	0	0	61391	0	0	69908	0	0	69739	0	0	70611	0	0	65400	0	0	53377	0	0	66085	0	0	66571	0	0	64838	0	0	71619	0	0	68041	0	0	82916	0	0	65291
d__Bacteria;p__Actinobacteriota;c__Actinobacteria;o__Micrococcales;f__Micrococcaceae;g__Rothia	0.36224	0.36224	0.046304		0.00515692	0.00647533	0.0147333	0.0300415	4	71472	0.0055966	0	61391	0	0	69908	0	0	69739	0	13	70611	0.0184107	9	65400	0.0137615	0	53377	0	0	66085	0	2	66571	0.00300431	7	64838	0.0107961	0	71619	0	5	68041	0.00734851	0	82916	0	0	65291
d__Bacteria;p__Actinobacteriota;c__Actinobacteria;o__Micromonosporales;f__Micromonosporaceae	0.330565	0.330565	0.0526316		0	0	0.000439846	0.00131954	0	71472	0	0	61391	0	0	69908	0	0	69739	0	0	70611	0	0	65400	0	0	53377	0	0	66085	0	0	66571	0	0	64838	0	0	71619	0	0	68041	0	0	82916	0	0	65291
d__Bacteria;p__Actinobacteriota;c__Actinobacteria;o__Micromonosporales;f__Micromonosporaceae;g__Micromonospora	0.330565	0.330565	0.0526316		0	0	0.00176551	0.00529654	0	71472	0	0	61391	0	0	69908	0	0	69739	0	0	70611	0	0	65400	0	0	53377	0	0	66085	0	0	66571	0	0	64838	0	0	71619	0	0	68041	0	0	82916	0	0	65291
d__Bacteria;p__Actinobacteriota;c__Actinobacteria;o__Micromonosporales;f__Micromonosporaceae;g__uncultured	0.330565	0.330565	0.0526316		0	0	0.00076973	0.00230919	0	71472	0	0	61391	0	0	69908	0	0	69739	0	0	70611	0	0	65400	0	0	53377	0	0	66085	0	0	66571	0	0	64838	0	0	71619	0	0	68041	0	0	82916	0	0	65291
d__Bacteria;p__Actinobacteriota;c__Actinobacteria;o__PeM15;f__PeM15;g__PeM15	0.330565	0.330565	0.0526316		0	0	0.000329884	0.000989653	0	71472	0	0	61391	0	0	69908	0	0	69739	0	0	70611	0	0	65400	0	0	53377	0	0	66085	0	0	66571	0	0	64838	0	0	71619	0	0	68041	0	0	82916	0	0	65291
d__Bacteria;p__Actinobacteriota;c__Actinobacteria;o__Propionibacteriales;f__Nocardioidaceae;g__Nocardioides	0.268607	0.268607	0.0675072		0	0	0.0127875	0.0336061	0	71472	0	0	61391	0	0	69908	0	0	69739	0	0	70611	0	0	65400	0	0	53377	0	0	66085	0	0	66571	0	0	64838	0	0	71619	0	0	68041	0	0	82916	0	0	65291
d__Bacteria;p__Actinobacteriota;c__Actinobacteria;o__Propionibacteriales;f__Propionibacteriaceae	0.330565	0.330565	0.0526316		0	0	0.000558511	0.00167553	0	71472	0	0	61391	0	0	69908	0	0	69739	0	0	70611	0	0	65400	0	0	53377	0	0	66085	0	0	66571	0	0	64838	0	4	71619	0.00558511	0	68041	0	0	82916	0	0	65291
d__Bacteria;p__Actinobacteriota;c__Actinobacteria;o__Propionibacteriales;f__Propionibacteriaceae;g__Cutibacterium	0.330565	0.330565	0.0526316		0	0	0.000294105	0.000882314	0	71472	0	0	61391	0	0	69908	0	0	69739	0	0	70611	0	0	65400	0	0	53377	0	0	66085	0	0	66571	0	0	64838	0	0	71619	0	0	68041	0	0	82916	0	0	65291
d__Bacteria;p__Actinobacteriota;c__Actinobacteria;o__Propionibacteriales;f__Propionibacteriaceae;g__Tessaracoccus	0.330565	0.330565	0.0526316		0	0	0.00111702	0.00335107	0	71472	0	0	61391	0	0	69908	0	0	69739	0	0	70611	0	0	65400	0	0	53377	0	0	66085	0	0	66571	0	0	64838	0	8	71619	0.0111702	0	68041	0	0	82916	0	0	65291
d__Bacteria;p__Actinobacteriota;c__Actinobacteria;o__Propionibacteriales;f__Propionibacteriaceae;g__uncultured	0.330565	0.330565	0.0526316		0	0	0.000679043	0.00203713	0	71472	0	0	61391	0	0	69908	0	0	69739	0	0	70611	0	0	65400	0	0	53377	0	0	66085	0	0	66571	0	0	64838	0	0	71619	0	0	68041	0	0	82916	0	0	65291
d__Bacteria;p__Actinobacteriota;c__Actinobacteria;o__Pseudonocardiales;f__Pseudonocardiaceae;g__Amycolatopsis	0.150954	0.150954	0.111109		0	0	0.00131429	0.0026286	0	71472	0	0	61391	0	0	69908	0	0	69739	0	0	70611	0	0	65400	0	0	53377	0	0	66085	0	0	66571	0	0	64838	0	0	71619	0	0	68041	0	0	82916	0	0	65291
d__Bacteria;p__Actinobacteriota;c__Actinobacteria;o__Pseudonocardiales;f__Pseudonocardiaceae;g__Crossiella	0.161821	0.161821	0.105741		0	0	0.00447556	0.00920324	0	71472	0	0	61391	0	0	69908	0	0	69739	0	0	70611	0	0	65400	0	0	53377	0	0	66085	0	0	66571	0	0	64838	0	0	71619	0	0	68041	0	0	82916	0	0	65291
d__Bacteria;p__Actinobacteriota;c__Actinobacteria;o__Pseudonocardiales;f__Pseudonocardiaceae;g__Pseudonocardia	0.330565	0.330565	0.0526316		0	0	0.000785423	0.00235627	0	71472	0	0	61391	0	0	69908	0	0	69739	0	0	70611	0	0	65400	0	0	53377	0	0	66085	0	0	66571	0	0	64838	0	0	71619	0	0	68041	0	0	82916	0	0	65291
d__Bacteria;p__Actinobacteriota;c__Actinobacteria;o__Pseudonocardiales;f__Pseudonocardiaceae;g__Saccharothrix	0.378323	0.378323	0.0433602		0.000450647	0.00135194	0.00485273	0.0145582	0	71472	0	0	61391	0	0	69908	0	0	69739	0	0	70611	0	0	65400	0	0	53377	0	0	66085	0	3	66571	0.00450647	0	64838	0	0	71619	0	0	68041	0	0	82916	0	0	65291
d__Bacteria;p__Actinobacteriota;c__Actinobacteria;o__Streptomycetales;f__Streptomycetaceae;g__E1B-B3-114	0.330565	0.330565	0.0526316		0	0	0.000482416	0.00144725	0	71472	0	0	61391	0	0	69908	0	0	69739	0	0	70611	0	0	65400	0	0	53377	0	0	66085	0	0	66571	0	0	64838	0	0	71619	0	0	68041	0	4	82916	0.00482416	0	65291
d__Bacteria;p__Actinobacteriota;c__Coriobacteriia;o__Coriobacteriales;f__Atopobiaceae;g__Atopobium	0.870272	0.870272	0.00152228		0.000771153	0.00231346	0.000977394	0.00293218	0	71472	0	0	61391	0	0	69908	0	0	69739	0	0	70611	0	0	65400	0	0	53377	0	0	66085	0	0	66571	0	5	64838	0.00771153	7	71619	0.00977394	0	68041	0	0	82916	0	0	65291
d__Bacteria;p__Actinobacteriota;c__Coriobacteriia;o__Coriobacteriales;f__Atopobiaceae;g__Libanicoccus	0.330565	0.330565	0.0526316		0	0	0.00161177	0.00483531	0	71472	0	0	61391	0	0	69908	0	0	69739	0	0	70611	0	0	65400	0	0	53377	0	0	66085	0	0	66571	0	0	64838	0	0	71619	0	0	68041	0	0	82916	0	0	65291
d__Bacteria;p__Actinobacteriota;c__Coriobacteriia;o__Coriobacteriales;f__Atopobiaceae;g__Olsenella	0.243698	0.243698	0.0746798		0.00186024	0.0029749	0.0393736	0.0933244	6	71472	0.0083949	0	61391	0	0	69908	0	0	69739	0	0	70611	0	3	65400	0.00458716	3	53377	0.0056204	0	66085	0	0	66571	0	0	64838	0	0	71619	0	0	68041	0	0	82916	0	0	65291
d__Bacteria;p__Actinobacteriota;c__Coriobacteriia;o__Coriobacteriales;f__Atopobiaceae;g__uncultured	0.330565	0.330565	0.0526316		0.000419745	0.00125923	0	0	3	71472	0.00419745	0	61391	0	0	69908	0	0	69739	0	0	70611	0	0	65400	0	0	53377	0	0	66085	0	0	66571	0	0	64838	0	0	71619	0	0	68041	0	0	82916	0	0	65291
d__Bacteria;p__Actinobacteriota;c__Coriobacteriia;o__Coriobacteriales;f__Coriobacteriaceae	0.330565	0.330565	0.0526316		0.000715226	0.00214568	0	0	0	71472	0	0	61391	0	5	69908	0.00715226	0	69739	0	0	70611	0	0	65400	0	0	53377	0	0	66085	0	0	66571	0	0	64838	0	0	71619	0	0	68041	0	0	82916	0	0	65291
d__Bacteria;p__Actinobacteriota;c__Coriobacteriia;o__Coriobacteriales;f__Coriobacteriaceae;g__Collinsella	0.858374	0.858374	0.00181716		0.683224	1.60994	0.57298	0.863834	48	71472	0.0671592	3375	61391	5.49755	20	69908	0.028609	124	69739	0.177806	17	70611	0.0240756	91	65400	0.139144	0	53377	0	299	66085	0.452448	122	66571	0.183263	170	64838	0.262192	164	71619	0.22899	49	68041	0.0720154	106	82916	0.12784	38	65291
d__Bacteria;p__Actinobacteriota;c__Coriobacteriia;o__Coriobacteriales;f__Coriobacteriaceae;g__Enorma	0.158921	0.158921	0.107136		0	0	0.00236111	0.00481976	0	71472	0	0	61391	0	0	69908	0	0	69739	0	0	70611	0	0	65400	0	0	53377	0	0	66085	0	0	66571	0	0	64838	0	10	71619	0.0139628	0	68041	0	8	82916	0.00964832	0	65291
d__Bacteria;p__Actinobacteriota;c__Coriobacteriia;o__Coriobacteriales;f__Coriobacteriales_Incertae_Sedis;g__Raoultibacter	0.952441	0.952441	0.000203159		0.0138994	0.0258232	0.0131166	0.0289996	0	71472	0	5	61391	0.00814452	0	69908	0	7	69739	0.0100374	0	70611	0	0	65400	0	0	53377	0	7	66085	0.0105924	59	66571	0.0886272	14	64838	0.0215923	9	71619	0.0125665	0	68041	0	13	82916	0.0156785	0	65291
d__Bacteria;p__Actinobacteriota;c__Coriobacteriia;o__Coriobacteriales;f__Coriobacteriales_Incertae_Sedis;g__uncultured	0.907799	0.907799	0.000765867		0.103106	0.222977	0.0917625	0.184975	0	71472	0	34	61391	0.0553827	0	69908	0	69	69739	0.0989403	538	70611	0.761921	65	65400	0.0993884	0	53377	0	0	66085	0	0	66571	0	10	64838	0.0154231	0	71619	0	411	68041	0.604048	0	82916	0	157	65291
d__Bacteria;p__Actinobacteriota;c__Coriobacteriia;o__Coriobacteriales;f__Eggerthellaceae	0.32669	0.32669	0.0534584		0.00971701	0.0208643	0.00252543	0.00474865	0	71472	0	42	61391	0.0684139	3	69908	0.00429135	0	69739	0	0	70611	0	16	65400	0.0244648	0	53377	0	0	66085	0	0	66571	0	0	64838	0	0	71619	0	0	68041	0	0	82916	0	0	65291
d__Bacteria;p__Actinobacteriota;c__Coriobacteriia;o__Coriobacteriales;f__Eggerthellaceae;g__Adlercreutzia	0.891371	0.891371	0.00106477		0.00420604	0.0126181	0.0035527	0.00640409	0	71472	0	0	61391	0	0	69908	0	0	69739	0	0	70611	0	0	65400	0	0	53377	0	0	66085	0	28	66571	0.0420604	0	64838	0	0	71619	0	11	68041	0.0161667	0	82916	0	2	65291
d__Bacteria;p__Actinobacteriota;c__Coriobacteriia;o__Coriobacteriales;f__Eggerthellaceae;g__Eggerthella	0.175307	0.175307	0.099586		0.228983	0.423958	0.02743	0.0625308	0	71472	0	228	61391	0.37139	41	69908	0.0586485	37	69739	0.053055	0	70611	0	208	65400	0.318043	0	53377	0	10	66085	0.015132	22	66571	0.0330474	934	64838	1.44051	3	71619	0.00418883	2	68041	0.0029394	172	82916	0.207439	39	65291
d__Bacteria;p__Actinobacteriota;c__Coriobacteriia;o__Coriobacteriales;f__Eggerthellaceae;g__Enterorhabdus	0.330565	0.330565	0.0526316		0	0	0.000912936	0.00273881	0	71472	0	0	61391	0	0	69908	0	0	69739	0	0	70611	0	0	65400	0	0	53377	0	0	66085	0	0	66571	0	0	64838	0	0	71619	0	0	68041	0	0	82916	0	0	65291
d__Bacteria;p__Actinobacteriota;c__Coriobacteriia;o__Coriobacteriales;f__Eggerthellaceae;g__Gordonibacter	0.656879	0.656879	0.0112082		0.00306224	0.00827715	0.00161758	0.00485273	0	71472	0	0	61391	0	2	69908	0.0028609	0	69739	0	0	70611	0	0	65400	0	0	53377	0	0	66085	0	0	66571	0	18	64838	0.0277615	0	71619	0	0	68041	0	0	82916	0	0	65291
d__Bacteria;p__Actinobacteriota;c__Coriobacteriia;o__Coriobacteriales;f__Eggerthellaceae;g__Senegalimassilia	0.0825313	0.0825313	0.158111		0.0418026	0.115576	0.224741	0.275211	0	71472	0	4	61391	0.00651561	2	69908	0.0028609	0	69739	0	274	70611	0.388042	0	65400	0	11	53377	0.0206081	0	66085	0	0	66571	0	0	64838	0	255	71619	0.356051	0	68041	0	0	82916	0	597	65291
d__Bacteria;p__Actinobacteriota;c__Coriobacteriia;o__Coriobacteriales;f__Eggerthellaceae;g__Slackia	0.484272	0.484272	0.0275558		0.0470143	0.113276	0.0184325	0.0397875	0	71472	0	27	61391	0.0439804	20	69908	0.028609	0	69739	0	0	70611	0	0	65400	0	0	53377	0	0	66085	0	9	66571	0.0135194	249	64838	0.384034	0	71619	0	0	68041	0	6	82916	0.00723624	0	65291
d__Bacteria;p__Actinobacteriota;c__Coriobacteriia;o__Coriobacteriales;f__Eggerthellaceae;g__uncultured	0.251969	0.251969	0.0722079		0.00105785	0.00233415	0.165829	0.417631	0	71472	0	0	61391	0	0	69908	0	0	69739	0	0	70611	0	0	65400	0	4	53377	0.00749386	0	66085	0	0	66571	0	2	64838	0.00308461	23	71619	0.0321144	0	68041	0	41	82916	0.0494476	0	65291
d__Bacteria;p__Actinobacteriota;c__MB-A2-108;o__MB-A2-108;f__MB-A2-108;g__MB-A2-108	0.0955563	0.0955563	0.146687		0	0	0.00625894	0.0106744	0	71472	0	0	61391	0	0	69908	0	0	69739	0	0	70611	0	0	65400	0	0	53377	0	0	66085	0	0	66571	0	0	64838	0	0	71619	0	0	68041	0	0	82916	0	3	65291
d__Bacteria;p__Actinobacteriota;c__Rubrobacteria;o__Rubrobacterales;f__Rubrobacteriaceae;g__Rubrobacter	0.330565	0.330565	0.0526316		0	0	0.000294105	0.000882314	0	71472	0	0	61391	0	0	69908	0	0	69739	0	0	70611	0	0	65400	0	0	53377	0	0	66085	0	0	66571	0	0	64838	0	0	71619	0	0	68041	0	0	82916	0	0	65291
d__Bacteria;p__Actinobacteriota;c__Thermoleophilia;o__Gaiellales;f__Gaiellaceae;g__Gaiella	0.330565	0.330565	0.0526316		0	0	0.0031236	0.0093708	0	71472	0	0	61391	0	0	69908	0	0	69739	0	0	70611	0	0	65400	0	0	53377	0	0	66085	0	0	66571	0	0	64838	0	0	71619	0	0	68041	0	0	82916	0	0	65291
d__Bacteria;p__Actinobacteriota;c__Thermoleophilia;o__Gaiellales;f__uncultured;g__uncultured	0.0411224	0.0411224	0.211883		0	0	0.00990566	0.0135088	0	71472	0	0	61391	0	0	69908	0	0	69739	0	0	70611	0	0	65400	0	0	53377	0	0	66085	0	0	66571	0	0	64838	0	0	71619	0	0	68041	0	0	82916	0	8	65291
d__Bacteria;p__Actinobacteriota;c__Thermoleophilia;o__Solirubrobacterales;f__67-14;g__67-14	0.0980412	0.0980412	0.144685		0	0	0.0025811	0.00443754	0	71472	0	0	61391	0	0	69908	0	0	69739	0	0	70611	0	0	65400	0	0	53377	0	0	66085	0	0	66571	0	0	64838	0	0	71619	0	0	68041	0	0	82916	0	9	65291
d__Bacteria;p__Actinobacteriota;c__Thermoleophilia;o__Solirubrobacterales;f__Solirubrobacteraceae;g__Conexibacter	0.196815	0.196815	0.0907465		0	0	0.00166906	0.0037358	0	71472	0	0	61391	0	0	69908	0	0	69739	0	0	70611	0	0	65400	0	0	53377	0	0	66085	0	0	66571	0	0	64838	0	0	71619	0	0	68041	0	0	82916	0	3	65291
d__Bacteria;p__Actinobacteriota;c__Thermoleophilia;o__Solirubrobacterales;f__Solirubrobacteraceae;g__Solirubrobacter	0.330565	0.330565	0.0526316		0	0	0.000916326	0.00274898	0	71472	0	0	61391	0	0	69908	0	0	69739	0	0	70611	0	0	65400	0	0	53377	0	0	66085	0	0	66571	0	0	64838	0	0	71619	0	0	68041	0	0	82916	0	0	65291
d__Bacteria;p__Actinobacteriota;c__Thermoleophilia;o__Solirubrobacterales;f__Solirubrobacteraceae;g__uncultured	0.156435	0.156435	0.108353		0	0	0.0040105	0.00813502	0	71472	0	0	61391	0	0	69908	0	0	69739	0	0	70611	0	0	65400	0	0	53377	0	0	66085	0	0	66571	0	0	64838	0	0	71619	0	0	68041	0	0	82916	0	0	65291
d__Bacteria;p__Armatimonadota;c__Chthonomonadetes;o__Chthonomonadales;f__Chthonomonadales;g__Chthonomonadales	0.330565	0.330565	0.0526316		0	0	0.000543235	0.0016297	0	71472	0	0	61391	0	0	69908	0	0	69739	0	0	70611	0	0	65400	0	0	53377	0	0	66085	0	0	66571	0	0	64838	0	0	71619	0	0	68041	0	0	82916	0	0	65291
d__Bacteria;p__Armatimonadota;c__Fimbriimonadia;o__Fimbriimonadales;f__Fimbriimonadaceae;g__Fimbriimonadaceae	0.0457352	0.0457352	0.203764		0	0	0.0111903	0.0156417	0	71472	0	0	61391	0	0	69908	0	0	69739	0	0	70611	0	0	65400	0	0	53377	0	0	66085	0	0	66571	0	0	64838	0	0	71619	0	0	68041	0	0	82916	0	9	65291
d__Bacteria;p__Bacteroidota;c__Bacteroidia;o__Bacteroidales;f__Bacteroidaceae;g__Bacteroides	0.367591	0.367591	0.0453057		3.34816	2.5097	2.15253	2.96024	3341	71472	4.67456	5885	61391	9.5861	1258	69908	1.79951	848	69739	1.21596	3277	70611	4.64092	2606	65400	3.98471	30	53377	0.056204	1833	66085	2.7737	1354	66571	2.03392	1761	64838	2.716	665	71619	0.928525	1392	68041	2.04583	8509	82916	10.2622	845	65291
d__Bacteria;p__Bacteroidota;c__Bacteroidia;o__Bacteroidales;f__Barnesiellaceae;g__Barnesiella	0.125826	0.125826	0.125238		0.00214261	0.00440885	0.024649	0.0418281	6	71472	0.0083949	8	61391	0.0130312	0	69908	0	0	69739	0	0	70611	0	0	65400	0	0	53377	0	0	66085	0	0	66571	0	0	64838	0	11	71619	0.0153591	49	68041	0.0720154	0	82916	0	0	65291
d__Bacteria;p__Bacteroidota;c__Bacteroidia;o__Bacteroidales;f__Dysgonomonadaceae;g__Fermentimonas	0.100278	0.100278	0.142925		0	0	0.00483001	0.00836349	0	71472	0	0	61391	0	0	69908	0	0	69739	0	0	70611	0	0	65400	0	0	53377	0	0	66085	0	0	66571	0	0	64838	0	0	71619	0	0	68041	0	0	82916	0	0	65291
d__Bacteria;p__Bacteroidota;c__Bacteroidia;o__Bacteroidales;f__Dysgonomonadaceae;g__Petrimonas	0.330565	0.330565	0.0526316		0	0	0.000418883	0.00125665	0	71472	0	0	61391	0	0	69908	0	0	69739	0	0	70611	0	0	65400	0	0	53377	0	0	66085	0	0	66571	0	0	64838	0	3	71619	0.00418883	0	68041	0	0	82916	0	0	65291
d__Bacteria;p__Bacteroidota;c__Bacteroidia;o__Bacteroidales;f__Dysgonomonadaceae;g__Proteiniphilum	0.169541	0.169541	0.102154		0	0	0.00188862	0.00395915	0	71472	0	0	61391	0	0	69908	0	0	69739	0	0	70611	0	0	65400	0	0	53377	0	0	66085	0	0	66571	0	0	64838	0	0	71619	0	0	68041	0	0	82916	0	0	65291
d__Bacteria;p__Bacteroidota;c__Bacteroidia;o__Bacteroidales;f__F082;g__F082	0.330565	0.330565	0.0526316		0	0	0.000612642	0.00183793	0	71472	0	0	61391	0	0	69908	0	0	69739	0	0	70611	0	0	65400	0	0	53377	0	0	66085	0	0	66571	0	0	64838	0	0	71619	0	0	68041	0	0	82916	0	4	65291
d__Bacteria;p__Bacteroidota;c__Bacteroidia;o__Bacteroidales;f__Marinifilaceae;g__Butyricimonas	0.750843	0.750843	0.00574238		0.0209435	0.0356887	0.0283966	0.0594583	0	71472	0	15	61391	0.0244335	0	69908	0	0	69739	0	82	70611	0.116129	6	65400	0.00917431	3	53377	0.0056204	0	66085	0	36	66571	0.0540776	0	64838	0	8	71619	0.0111702	140	68041	0.205758	0	82916	0	5	65291
d__Bacteria;p__Bacteroidota;c__Bacteroidia;o__Bacteroidales;f__Marinifilaceae;g__Odoribacter	0.920068	0.920068	0.00057501		0.023193	0.026546	0.0248133	0.0397126	0	71472	0	41	61391	0.066785	6	69908	0.00858271	20	69739	0.0286784	55	70611	0.0778915	14	65400	0.0214067	0	53377	0	4	66085	0.00605281	15	66571	0.0225323	0	64838	0	26	71619	0.0363032	36	68041	0.0529093	6	82916	0.00723624	0	65291
d__Bacteria;p__Bacteroidota;c__Bacteroidia;o__Bacteroidales;f__Marinifilaceae;g__Sanguibacteroides	0.330565	0.330565	0.0526316		0.000283242	0.000849726	0	0	0	71472	0	0	61391	0	0	69908	0	0	69739	0	2	70611	0.00283242	0	65400	0	0	53377	0	0	66085	0	0	66571	0	0	64838	0	0	71619	0	0	68041	0	0	82916	0	0	65291
d__Bacteria;p__Bacteroidota;c__Bacteroidia;o__Bacteroidales;f__Marinilabiliaceae	0.167801	0.167801	0.102947		0	0	0.00300094	0.00626388	0	71472	0	0	61391	0	0	69908	0	0	69739	0	0	70611	0	0	65400	0	0	53377	0	0	66085	0	0	66571	0	0	64838	0	0	71619	0	0	68041	0	0	82916	0	0	65291
d__Bacteria;p__Bacteroidota;c__Bacteroidia;o__Bacteroidales;f__ML635J-40_aquatic_group;g__ML635J-40_aquatic_group	0.152768	0.152768	0.110186		0	0	0.00168606	0.00338801	0	71472	0	0	61391	0	0	69908	0	0	69739	0	0	70611	0	0	65400	0	0	53377	0	0	66085	0	0	66571	0	0	64838	0	0	71619	0	0	68041	0	0	82916	0	0	65291
d__Bacteria;p__Bacteroidota;c__Bacteroidia;o__Bacteroidales;f__Muribaculaceae;g__Muribaculaceae	0.0883518	0.0883518	0.1528		0.0107928	0.0154584	0.0364474	0.0398198	12	71472	0.0167898	0	61391	0	24	69908	0.0343308	9	69739	0.0129053	31	70611	0.0439025	0	65400	0	0	53377	0	0	66085	0	0	66571	0	0	64838	0	17	71619	0.0237367	14	68041	0.0205758	24	82916	0.028945	49	65291
d__Bacteria;p__Bacteroidota;c__Bacteroidia;o__Bacteroidales;f__p-251-o5;g__p-251-o5	0.330565	0.330565	0.0526316		0.000708105	0.00212431	0	0	0	71472	0	0	61391	0	0	69908	0	0	69739	0	5	70611	0.00708105	0	65400	0	0	53377	0	0	66085	0	0	66571	0	0	64838	0	0	71619	0	0	68041	0	0	82916	0	0	65291
d__Bacteria;p__Bacteroidota;c__Bacteroidia;o__Bacteroidales;f__Paludibacteraceae;g__Paludibacter	0.330565	0.330565	0.0526316		0	0	0.000279256	0.000837767	0	71472	0	0	61391	0	0	69908	0	0	69739	0	0	70611	0	0	65400	0	0	53377	0	0	66085	0	0	66571	0	0	64838	0	2	71619	0.00279255	0	68041	0	0	82916	0	0	65291
d__Bacteria;p__Bacteroidota;c__Bacteroidia;o__Bacteroidales;f__Porphyromonadaceae;g__Porphyromonas	0.330565	0.330565	0.0526316		0.000925383	0.00277615	0	0	0	71472	0	0	61391	0	0	69908	0	0	69739	0	0	70611	0	0	65400	0	0	53377	0	0	66085	0	0	66571	0	6	64838	0.00925383	0	71619	0	0	68041	0	0	82916	0	0	65291
d__Bacteria;p__Bacteroidota;c__Bacteroidia;o__Bacteroidales;f__Prevotellaceae	0.0778208	0.0778208	0.162687		0	0	0.00925777	0.0148511	0	71472	0	0	61391	0	0	69908	0	0	69739	0	0	70611	0	0	65400	0	0	53377	0	0	66085	0	0	66571	0	0	64838	0	4	71619	0.00558511	34	68041	0.0499699	0	82916	0	11	65291
d__Bacteria;p__Bacteroidota;c__Bacteroidia;o__Bacteroidales;f__Prevotellaceae;g__Alloprevotella	0.981874	0.981874	2.95e-05		0.155359	0.299108	0.159048	0.375915	30	71472	0.0419745	0	61391	0	0	69908	0	0	69739	0	117	70611	0.165697	225	65400	0.344037	0	53377	0	657	66085	0.994174	0	66571	0	5	64838	0.00771153	4	71619	0.00558511	0	68041	0	0	82916	0	212	65291
d__Bacteria;p__Bacteroidota;c__Bacteroidia;o__Bacteroidales;f__Prevotellaceae;g__Paraprevotella	0.60083	0.60083	0.0155141		0.0242843	0.034826	0.040352	0.0835377	62	71472	0.0867473	7	61391	0.0114023	6	69908	0.00858271	0	69739	0	32	70611	0.0453187	0	65400	0	0	53377	0	60	66085	0.0907922	0	66571	0	0	64838	0	0	71619	0	23	68041	0.0338031	0	82916	0	187	65291
d__Bacteria;p__Bacteroidota;c__Bacteroidia;o__Bacteroidales;f__Prevotellaceae;g__Prevotella	0.152165	0.152165	0.110492		2.80891	4.71333	7.23471	7.52527	6399	71472	8.95316	143	61391	0.232933	1237	69908	1.76947	17	69739	0.0243766	10315	70611	14.6082	151	65400	0.230887	40	53377	0.0749386	87	66085	0.131649	4	66571	0.00600862	1334	64838	2.05744	422	71619	0.589229	3654	68041	5.37029	65	82916	0.0783926	7263	65291
d__Bacteria;p__Bacteroidota;c__Bacteroidia;o__Bacteroidales;f__Prevotellaceae;g__Prevotellaceae_Ga6A1_group	0.330565	0.330565	0.0526316		0.0017207	0.0051621	0	0	0	71472	0	0	61391	0	0	69908	0	12	69739	0.017207	0	70611	0	0	65400	0	0	53377	0	0	66085	0	0	66571	0	0	64838	0	0	71619	0	0	68041	0	0	82916	0	0	65291
d__Bacteria;p__Bacteroidota;c__Bacteroidia;o__Bacteroidales;f__Prevotellaceae;g__Prevotellaceae_NK3B31_group	0.71751	0.71751	0.00744843		0.0197315	0.0484909	0.0132643	0.0208644	117	71472	0.1637	0	61391	0	0	69908	0	15	69739	0.0215088	0	70611	0	0	65400	0	0	53377	0	8	66085	0.0121056	0	66571	0	0	64838	0	19	71619	0.0265293	0	68041	0	0	82916	0	42	65291
d__Bacteria;p__Bacteroidota;c__Bacteroidia;o__Bacteroidales;f__Prevotellaceae;g__Prevotellaceae_UCG-003	0.326916	0.326916	0.0534099		0.00083949	0.00251847	0.00848225	0.0226114	6	71472	0.0083949	0	61391	0	0	69908	0	0	69739	0	0	70611	0	0	65400	0	0	53377	0	0	66085	0	0	66571	0	0	64838	0	0	71619	0	0	68041	0	0	82916	0	4	65291
d__Bacteria;p__Bacteroidota;c__Bacteroidia;o__Bacteroidales;f__Prevotellaceae;g__uncultured	0.284255	0.284255	0.0633869		0	0	0.0410607	0.111607	0	71472	0	0	61391	0	0	69908	0	0	69739	0	0	70611	0	0	65400	0	0	53377	0	0	66085	0	0	66571	0	0	64838	0	26	71619	0.0363032	0	68041	0	0	82916	0	0	65291
d__Bacteria;p__Bacteroidota;c__Bacteroidia;o__Bacteroidales;f__Prolixibacteraceae;g__uncultured	0.103075	0.103075	0.140779		0	0	0.0036453	0.00636797	0	71472	0	0	61391	0	0	69908	0	0	69739	0	0	70611	0	0	65400	0	0	53377	0	0	66085	0	0	66571	0	0	64838	0	0	71619	0	0	68041	0	0	82916	0	0	65291
d__Bacteria;p__Bacteroidota;c__Bacteroidia;o__Bacteroidales;f__Rikenellaceae;g__Alistipes	0.217465	0.217465	0.0831966		0.0513402	0.0675391	0.1317	0.176124	5	71472	0.00699575	137	61391	0.22316	3	69908	0.00429135	75	69739	0.107544	43	70611	0.060897	5	65400	0.00764526	0	53377	0	16	66085	0.0242112	0	66571	0	51	64838	0.0786576	60	71619	0.0837767	392	68041	0.576123	0	82916	0	5	65291
d__Bacteria;p__Bacteroidota;c__Bacteroidia;o__Bacteroidales;f__Rikenellaceae;g__DMER64	0.330565	0.330565	0.0526316		0	0	0.000765802	0.00229741	0	71472	0	0	61391	0	0	69908	0	0	69739	0	0	70611	0	0	65400	0	0	53377	0	0	66085	0	0	66571	0	0	64838	0	0	71619	0	0	68041	0	0	82916	0	5	65291
d__Bacteria;p__Bacteroidota;c__Bacteroidia;o__Bacteroidales;f__Rikenellaceae;g__Rikenellaceae_RC9_gut_group	0.12527	0.12527	0.125583		0.00103548	0.00231561	0.0423957	0.0771376	0	71472	0	0	61391	0	2	69908	0.0028609	0	69739	0	0	70611	0	0	65400	0	4	53377	0.00749386	0	66085	0	0	66571	0	0	64838	0	0	71619	0	0	68041	0	0	82916	0	79	65291
d__Bacteria;p__Bacteroidota;c__Bacteroidia;o__Bacteroidales;f__Rs-E47_termite_group;g__Rs-E47_termite_group	0.330565	0.330565	0.0526316		0	0	0.000659768	0.00197931	0	71472	0	0	61391	0	0	69908	0	0	69739	0	0	70611	0	0	65400	0	0	53377	0	0	66085	0	0	66571	0	0	64838	0	0	71619	0	0	68041	0	0	82916	0	0	65291
d__Bacteria;p__Bacteroidota;c__Bacteroidia;o__Bacteroidales;f__Tannerellaceae;g__Parabacteroides	0.231515	0.231515	0.0785		0.272944	0.453469	0.0828008	0.0810647	7	71472	0.00979404	187	61391	0.304605	46	69908	0.0658008	15	69739	0.0215088	481	70611	0.681197	62	65400	0.0948012	0	53377	0	18	66085	0.0272376	21	66571	0.0315453	968	64838	1.49295	49	71619	0.0684176	196	68041	0.288062	68	82916	0.0820107	17	65291
d__Bacteria;p__Bacteroidota;c__Bacteroidia;o__Bacteroidales;f__uncultured;g__uncultured	0.688301	0.688301	0.00915001		0.00368215	0.0110464	0.00197803	0.00593409	0	71472	0	0	61391	0	0	69908	0	0	69739	0	26	70611	0.0368215	0	65400	0	0	53377	0	0	66085	0	0	66571	0	0	64838	0	0	71619	0	0	68041	0	0	82916	0	0	65291
d__Bacteria;p__Bacteroidota;c__Bacteroidia;o__Bacteroidales;f__Williamwhitmaniaceae;g__Blvii28_wastewater-sludge_group	0.0743284	0.0743284	0.16626		0	0	0.00327029	0.00517838	0	71472	0	0	61391	0	0	69908	0	0	69739	0	0	70611	0	0	65400	0	0	53377	0	0	66085	0	0	66571	0	0	64838	0	0	71619	0	0	68041	0	0	82916	0	0	65291
d__Bacteria;p__Bacteroidota;c__Bacteroidia;o__Chitinophagales;f__Chitinophagaceae;g__Flavihumibacter	0.330565	0.330565	0.0526316		0	0	0.000735262	0.00220579	0	71472	0	0	61391	0	0	69908	0	0	69739	0	0	70611	0	0	65400	0	0	53377	0	0	66085	0	0	66571	0	0	64838	0	0	71619	0	0	68041	0	0	82916	0	0	65291
d__Bacteria;p__Bacteroidota;c__Bacteroidia;o__Chitinophagales;f__Chitinophagaceae;g__Sediminibacterium	0.330565	0.330565	0.0526316		0	0	0.000418883	0.00125665	0	71472	0	0	61391	0	0	69908	0	0	69739	0	0	70611	0	0	65400	0	0	53377	0	0	66085	0	0	66571	0	0	64838	0	3	71619	0.00418883	0	68041	0	0	82916	0	0	65291
d__Bacteria;p__Bacteroidota;c__Bacteroidia;o__Chitinophagales;f__Chitinophagaceae;g__uncultured	0.116464	0.116464	0.131258		0	0	0.00506121	0.00920708	0	71472	0	0	61391	0	0	69908	0	0	69739	0	0	70611	0	0	65400	0	0	53377	0	0	66085	0	0	66571	0	0	64838	0	14	71619	0.0195479	0	68041	0	0	82916	0	3	65291
d__Bacteria;p__Bacteroidota;c__Bacteroidia;o__Chitinophagales;f__Saprospiraceae;g__uncultured	0.330565	0.330565	0.0526316		0	0	0.000271617	0.000814852	0	71472	0	0	61391	0	0	69908	0	0	69739	0	0	70611	0	0	65400	0	0	53377	0	0	66085	0	0	66571	0	0	64838	0	0	71619	0	0	68041	0	0	82916	0	0	65291
d__Bacteria;p__Bacteroidota;c__Bacteroidia;o__Cytophagales;f__Microscillaceae;g__uncultured	0.265598	0.265598	0.0683321		0	0	0.00209973	0.00548236	0	71472	0	0	61391	0	0	69908	0	0	69739	0	0	70611	0	0	65400	0	0	53377	0	0	66085	0	0	66571	0	0	64838	0	0	71619	0	0	68041	0	0	82916	0	12	65291
d__Bacteria;p__Bacteroidota;c__Bacteroidia;o__Flavobacteriales;f__Cryomorphaceae;g__uncultured	0.330565	0.330565	0.0526316		0	0	0.00203713	0.00611139	0	71472	0	0	61391	0	0	69908	0	0	69739	0	0	70611	0	0	65400	0	0	53377	0	0	66085	0	0	66571	0	0	64838	0	0	71619	0	0	68041	0	0	82916	0	0	65291
d__Bacteria;p__Bacteroidota;c__Bacteroidia;o__Flavobacteriales;f__Flavobacteriaceae;g__Formosa	0.330565	0.330565	0.0526316		0	0	0.000271617	0.000814852	0	71472	0	0	61391	0	0	69908	0	0	69739	0	0	70611	0	0	65400	0	0	53377	0	0	66085	0	0	66571	0	0	64838	0	0	71619	0	0	68041	0	0	82916	0	0	65291
d__Bacteria;p__Bacteroidota;c__Bacteroidia;o__Flavobacteriales;f__Flavobacteriaceae;g__NS5_marine_group	0.330565	0.330565	0.0526316		0	0	0.000543235	0.0016297	0	71472	0	0	61391	0	0	69908	0	0	69739	0	0	70611	0	0	65400	0	0	53377	0	0	66085	0	0	66571	0	0	64838	0	0	71619	0	0	68041	0	0	82916	0	0	65291
d__Bacteria;p__Bacteroidota;c__Bacteroidia;o__Flavobacteriales;f__NS9_marine_group;g__NS9_marine_group	0.330565	0.330565	0.0526316		0	0	0.000950661	0.00285198	0	71472	0	0	61391	0	0	69908	0	0	69739	0	0	70611	0	0	65400	0	0	53377	0	0	66085	0	0	66571	0	0	64838	0	0	71619	0	0	68041	0	0	82916	0	0	65291
d__Bacteria;p__Bacteroidota;c__Bacteroidia;o__Sphingobacteriales;f__AKYH767;g__AKYH767	0.151032	0.151032	0.111069		0	0	0.000533425	0.00106708	0	71472	0	0	61391	0	0	69908	0	0	69739	0	0	70611	0	0	65400	0	0	53377	0	0	66085	0	0	66571	0	0	64838	0	0	71619	0	0	68041	0	0	82916	0	0	65291
d__Bacteria;p__Bacteroidota;c__Bacteroidia;o__Sphingobacteriales;f__env.OPS_17;g__env.OPS_17	0.330565	0.330565	0.0526316		0.000715226	0.00214568	0	0	0	71472	0	0	61391	0	5	69908	0.00715226	0	69739	0	0	70611	0	0	65400	0	0	53377	0	0	66085	0	0	66571	0	0	64838	0	0	71619	0	0	68041	0	0	82916	0	0	65291
d__Bacteria;p__Bacteroidota;c__Bacteroidia;o__Sphingobacteriales;f__Lentimicrobiaceae;g__Lentimicrobium	0.330565	0.330565	0.0526316		0	0	0.000558511	0.00167553	0	71472	0	0	61391	0	0	69908	0	0	69739	0	0	70611	0	0	65400	0	0	53377	0	0	66085	0	0	66571	0	0	64838	0	4	71619	0.00558511	0	68041	0	0	82916	0	0	65291
d__Bacteria;p__Bacteroidota;c__Bacteroidia;o__Sphingobacteriales;f__LiUU-11-161;g__LiUU-11-161	0.330565	0.330565	0.0526316		0	0	0.000407426	0.00122228	0	71472	0	0	61391	0	0	69908	0	0	69739	0	0	70611	0	0	65400	0	0	53377	0	0	66085	0	0	66571	0	0	64838	0	0	71619	0	0	68041	0	0	82916	0	0	65291
d__Bacteria;p__Bacteroidota;c__Bacteroidia;o__Sphingobacteriales;f__Sphingobacteriaceae;g__Mucilaginibacter	0.330565	0.330565	0.0526316		0	0	0.000543235	0.0016297	0	71472	0	0	61391	0	0	69908	0	0	69739	0	0	70611	0	0	65400	0	0	53377	0	0	66085	0	0	66571	0	0	64838	0	0	71619	0	0	68041	0	0	82916	0	0	65291
d__Bacteria;p__Bacteroidota;c__Bacteroidia;o__Sphingobacteriales;f__Sphingobacteriaceae;g__Pedobacter	0.330565	0.330565	0.0526316		0	0	0.000219923	0.000659768	0	71472	0	0	61391	0	0	69908	0	0	69739	0	0	70611	0	0	65400	0	0	53377	0	0	66085	0	0	66571	0	0	64838	0	0	71619	0	0	68041	0	0	82916	0	0	65291
d__Bacteria;p__Bacteroidota;c__Bacteroidia;o__Sphingobacteriales;f__Sphingobacteriaceae;g__Sphingobacterium	0.330565	0.330565	0.0526316		0	0	0.00122528	0.00367585	0	71472	0	0	61391	0	0	69908	0	0	69739	0	0	70611	0	0	65400	0	0	53377	0	0	66085	0	0	66571	0	0	64838	0	0	71619	0	0	68041	0	0	82916	0	8	65291
d__Bacteria;p__Bacteroidota;c__Bacteroidia;o__Sphingobacteriales;f__ST-12K33;g__ST-12K33	0.330565	0.330565	0.0526316		0	0	0.00279255	0.00837766	0	71472	0	0	61391	0	0	69908	0	0	69739	0	0	70611	0	0	65400	0	0	53377	0	0	66085	0	0	66571	0	0	64838	0	20	71619	0.0279256	0	68041	0	0	82916	0	0	65291
d__Bacteria;p__Bacteroidota;c__Kapabacteria;o__Kapabacteriales;f__Kapabacteriales;g__Kapabacteriales	0.330565	0.330565	0.0526316		0	0	0.000271617	0.000814852	0	71472	0	0	61391	0	0	69908	0	0	69739	0	0	70611	0	0	65400	0	0	53377	0	0	66085	0	0	66571	0	0	64838	0	0	71619	0	0	68041	0	0	82916	0	0	65291
d__Bacteria;p__Bacteroidota;c__Rhodothermia;o__Balneolales;f__Balneolaceae;g__uncultured	0.330565	0.330565	0.0526316		0	0	0.000440911	0.00132273	0	71472	0	0	61391	0	0	69908	0	0	69739	0	0	70611	0	0	65400	0	0	53377	0	0	66085	0	0	66571	0	0	64838	0	0	71619	0	3	68041	0.00440911	0	82916	0	0	65291
d__Bacteria;p__Bacteroidota;c__SJA-28;o__SJA-28;f__SJA-28;g__SJA-28	0.0654465	0.0654465	0.176142		0	0	0.00298754	0.00456872	0	71472	0	0	61391	0	0	69908	0	0	69739	0	0	70611	0	0	65400	0	0	53377	0	0	66085	0	0	66571	0	0	64838	0	0	71619	0	0	68041	0	0	82916	0	0	65291
d__Bacteria;p__Bdellovibrionota;c__Bdellovibrionia;o__Bacteriovoracales;f__Bacteriovoracaceae;g__Peredibacter	0.330565	0.330565	0.0526316		0	0	0.000407426	0.00122228	0	71472	0	0	61391	0	0	69908	0	0	69739	0	0	70611	0	0	65400	0	0	53377	0	0	66085	0	0	66571	0	0	64838	0	0	71619	0	0	68041	0	0	82916	0	0	65291
d__Bacteria;p__Bdellovibrionota;c__Bdellovibrionia;o__Bdellovibrionales;f__Bdellovibrionaceae;g__Bdellovibrio	0.935144	0.935144	0.000378169		0.000429135	0.00128741	0.000482416	0.00144725	0	71472	0	0	61391	0	3	69908	0.00429135	0	69739	0	0	70611	0	0	65400	0	0	53377	0	0	66085	0	0	66571	0	0	64838	0	0	71619	0	0	68041	0	4	82916	0.00482416	0	65291
d__Bacteria;p__Bdellovibrionota;c__Oligoflexia;o__0319-6G20;f__0319-6G20;g__0319-6G20	0.330565	0.330565	0.0526316		0	0	0.00120604	0.00361812	0	71472	0	0	61391	0	0	69908	0	0	69739	0	0	70611	0	0	65400	0	0	53377	0	0	66085	0	0	66571	0	0	64838	0	0	71619	0	0	68041	0	10	82916	0.0120604	0	65291
d__Bacteria;p__Calditrichota;c__Calditrichia;o__Calditrichales;f__Calditrichaceae;g__Calorithrix	0.330565	0.330565	0.0526316		0	0	0.000918963	0.00275689	0	71472	0	0	61391	0	0	69908	0	0	69739	0	0	70611	0	0	65400	0	0	53377	0	0	66085	0	0	66571	0	0	64838	0	0	71619	0	0	68041	0	0	82916	0	6	65291
d__Bacteria;p__Campilobacterota;c__Campylobacteria;o__Campylobacterales;f__Campylobacteraceae;g__Campylobacter	0.351469	0.351469	0.0483732		0.00655713	0.0196714	0.000279256	0.000837767	0	71472	0	0	61391	0	0	69908	0	0	69739	0	0	70611	0	0	65400	0	35	53377	0.0655713	0	66085	0	0	66571	0	0	64838	0	2	71619	0.00279255	0	68041	0	0	82916	0	0	65291
d__Bacteria;p__Campilobacterota;c__Campylobacteria;o__Campylobacterales;f__Helicobacteraceae;g__Helicobacter	0.304255	0.304255	0.0584976		0	0	0.0150991	0.042833	0	71472	0	0	61391	0	0	69908	0	0	69739	0	0	70611	0	0	65400	0	0	53377	0	0	66085	0	0	66571	0	0	64838	0	0	71619	0	3	68041	0.00440911	119	82916	0.143519	2	65291
d__Bacteria;p__Chloroflexi;c__AD3;o__AD3;f__AD3;g__AD3	0.0964681	0.0964681	0.145947		0	0	0.0204922	0.0350525	0	71472	0	0	61391	0	0	69908	0	0	69739	0	0	70611	0	0	65400	0	0	53377	0	0	66085	0	0	66571	0	0	64838	0	0	71619	0	0	68041	0	0	82916	0	0	65291
d__Bacteria;p__Chloroflexi;c__Anaerolineae;o__1-20;f__1-20;g__1-20	0.0668958	0.0668958	0.174443		0	0	0.00588607	0.00905434	0	71472	0	0	61391	0	0	69908	0	0	69739	0	0	70611	0	0	65400	0	0	53377	0	0	66085	0	0	66571	0	0	64838	0	0	71619	0	0	68041	0	0	82916	0	0	65291
d__Bacteria;p__Chloroflexi;c__Anaerolineae;o__Anaerolineae;f__Anaerolineae;g__Anaerolineae	0.234517	0.234517	0.0775381		0	0	0.00117058	0.00285499	0	71472	0	0	61391	0	0	69908	0	0	69739	0	0	70611	0	0	65400	0	0	53377	0	0	66085	0	0	66571	0	0	64838	0	0	71619	0	0	68041	0	0	82916	0	0	65291
d__Bacteria;p__Chloroflexi;c__Anaerolineae;o__Anaerolineales;f__Anaerolineaceae;g__Leptolinea	0.330565	0.330565	0.0526316		0	0	0.000261808	0.000785423	0	71472	0	0	61391	0	0	69908	0	0	69739	0	0	70611	0	0	65400	0	0	53377	0	0	66085	0	0	66571	0	0	64838	0	0	71619	0	0	68041	0	0	82916	0	0	65291
d__Bacteria;p__Chloroflexi;c__Anaerolineae;o__Anaerolineales;f__Anaerolineaceae;g__uncultured	0.151303	0.151303	0.110931		0	0	0.00169454	0.00339219	0	71472	0	0	61391	0	0	69908	0	0	69739	0	0	70611	0	0	65400	0	0	53377	0	0	66085	0	0	66571	0	0	64838	0	0	71619	0	0	68041	0	0	82916	0	0	65291
d__Bacteria;p__Chloroflexi;c__Anaerolineae;o__C10-SB1A;f__C10-SB1A;g__C10-SB1A	0.0938493	0.0938493	0.148093		0	0	0.00177036	0.00300245	0	71472	0	0	61391	0	0	69908	0	0	69739	0	0	70611	0	0	65400	0	0	53377	0	0	66085	0	0	66571	0	0	64838	0	0	71619	0	0	68041	0	7	82916	0.00844228	0	65291
d__Bacteria;p__Chloroflexi;c__Anaerolineae;o__Caldilineales;f__Caldilineaceae;g__uncultured	0.110387	0.110387	0.135435		0	0	0.00332557	0.00594135	0	71472	0	0	61391	0	0	69908	0	0	69739	0	0	70611	0	0	65400	0	0	53377	0	0	66085	0	0	66571	0	0	64838	0	0	71619	0	0	68041	0	0	82916	0	0	65291
d__Bacteria;p__Chloroflexi;c__Anaerolineae;o__RBG-13-54-9;f__RBG-13-54-9;g__RBG-13-54-9	0.151032	0.151032	0.111069		0	0	0.000800137	0.00160061	0	71472	0	0	61391	0	0	69908	0	0	69739	0	0	70611	0	0	65400	0	0	53377	0	0	66085	0	0	66571	0	0	64838	0	0	71619	0	0	68041	0	0	82916	0	0	65291
d__Bacteria;p__Chloroflexi;c__Anaerolineae;o__SBR1031;f__A4b;g__A4b	0.330565	0.330565	0.0526316		0	0	0.000271617	0.000814852	0	71472	0	0	61391	0	0	69908	0	0	69739	0	0	70611	0	0	65400	0	0	53377	0	0	66085	0	0	66571	0	0	64838	0	0	71619	0	0	68041	0	0	82916	0	0	65291
d__Bacteria;p__Chloroflexi;c__Anaerolineae;o__SBR1031;f__SBR1031;g__SBR1031	0.103393	0.103393	0.140539		0	0	0.00403703	0.0070593	0	71472	0	0	61391	0	0	69908	0	0	69739	0	0	70611	0	0	65400	0	0	53377	0	0	66085	0	0	66571	0	0	64838	0	0	71619	0	0	68041	0	0	82916	0	0	65291
d__Bacteria;p__Chloroflexi;c__Anaerolineae;o__SJA-15;f__SJA-15;g__SJA-15	0.167802	0.167802	0.102947		0	0	0.00214351	0.00447418	0	71472	0	0	61391	0	0	69908	0	0	69739	0	0	70611	0	0	65400	0	0	53377	0	0	66085	0	0	66571	0	0	64838	0	0	71619	0	0	68041	0	0	82916	0	0	65291
d__Bacteria;p__Chloroflexi;c__Chloroflexia;o__Chloroflexales;f__Roseiflexaceae;g__Kouleothrix	0.330565	0.330565	0.0526316		0	0	0.000814852	0.00244456	0	71472	0	0	61391	0	0	69908	0	0	69739	0	0	70611	0	0	65400	0	0	53377	0	0	66085	0	0	66571	0	0	64838	0	0	71619	0	0	68041	0	0	82916	0	0	65291
d__Bacteria;p__Chloroflexi;c__Chloroflexia;o__Thermomicrobiales;f__JG30-KF-CM45;g__JG30-KF-CM45	0.151094	0.151094	0.111038		0	0	0.000858729	0.0017181	0	71472	0	0	61391	0	0	69908	0	0	69739	0	0	70611	0	0	65400	0	0	53377	0	0	66085	0	0	66571	0	0	64838	0	3	71619	0.00418883	0	68041	0	0	82916	0	0	65291
d__Bacteria;p__Chloroflexi;c__Dehalococcoidia;o__S085;f__S085;g__S085	0.210156	0.210156	0.0857751		0	0	0.00830821	0.0191795	0	71472	0	0	61391	0	0	69908	0	0	69739	0	0	70611	0	0	65400	0	0	53377	0	0	66085	0	0	66571	0	0	64838	0	0	71619	0	0	68041	0	0	82916	0	0	65291
d__Bacteria;p__Chloroflexi;c__Gitt-GS-136;o__Gitt-GS-136;f__Gitt-GS-136;g__Gitt-GS-136	0.330565	0.330565	0.0526316		0	0	0.00514683	0.0154405	0	71472	0	0	61391	0	0	69908	0	0	69739	0	0	70611	0	0	65400	0	0	53377	0	0	66085	0	0	66571	0	0	64838	0	0	71619	0	0	68041	0	0	82916	0	0	65291
d__Bacteria;p__Chloroflexi;c__JG30-KF-CM66;o__JG30-KF-CM66;f__JG30-KF-CM66;g__JG30-KF-CM66	0.330565	0.330565	0.0526316		0	0	0.000950661	0.00285198	0	71472	0	0	61391	0	0	69908	0	0	69739	0	0	70611	0	0	65400	0	0	53377	0	0	66085	0	0	66571	0	0	64838	0	0	71619	0	0	68041	0	0	82916	0	0	65291
d__Bacteria;p__Chloroflexi;c__KD4-96;o__KD4-96;f__KD4-96;g__KD4-96	0.0829244	0.0829244	0.157741		0	0	0.00538795	0.00880359	0	71472	0	0	61391	0	0	69908	0	0	69739	0	0	70611	0	0	65400	0	0	53377	0	0	66085	0	0	66571	0	0	64838	0	0	71619	0	0	68041	0	0	82916	0	0	65291
d__Bacteria;p__Chloroflexi;c__Ktedonobacteria;o__C0119;f__C0119;g__C0119	0.153607	0.153607	0.109762		0	0	0.00049154	0.000989853	0	71472	0	0	61391	0	0	69908	0	0	69739	0	0	70611	0	0	65400	0	0	53377	0	0	66085	0	0	66571	0	0	64838	0	0	71619	0	0	68041	0	0	82916	0	0	65291
d__Bacteria;p__Chloroflexi;c__Ktedonobacteria;o__Ktedonobacterales;f__Ktedonobacteraceae;g__1921-3	0.330565	0.330565	0.0526316		0	0	0.000916326	0.00274898	0	71472	0	0	61391	0	0	69908	0	0	69739	0	0	70611	0	0	65400	0	0	53377	0	0	66085	0	0	66571	0	0	64838	0	0	71619	0	0	68041	0	0	82916	0	0	65291
d__Bacteria;p__Chloroflexi;c__Ktedonobacteria;o__Ktedonobacterales;f__Ktedonobacteraceae;g__HSB_OF53-F07	0.187985	0.187985	0.0942433		0	0	0.00317602	0.00696225	0	71472	0	0	61391	0	0	69908	0	0	69739	0	0	70611	0	0	65400	0	0	53377	0	0	66085	0	0	66571	0	0	64838	0	0	71619	0	0	68041	0	0	82916	0	0	65291
d__Bacteria;p__Chloroflexi;c__Ktedonobacteria;o__Ktedonobacterales;f__Ktedonobacteraceae;g__JG30a-KF-32	0.330565	0.330565	0.0526316		0	0	0.000916326	0.00274898	0	71472	0	0	61391	0	0	69908	0	0	69739	0	0	70611	0	0	65400	0	0	53377	0	0	66085	0	0	66571	0	0	64838	0	0	71619	0	0	68041	0	0	82916	0	0	65291
d__Bacteria;p__Chloroflexi;c__Ktedonobacteria;o__Ktedonobacterales;f__Ktedonobacteraceae;g__uncultured	0.330565	0.330565	0.0526316		0	0	0.000439846	0.00131954	0	71472	0	0	61391	0	0	69908	0	0	69739	0	0	70611	0	0	65400	0	0	53377	0	0	66085	0	0	66571	0	0	64838	0	0	71619	0	0	68041	0	0	82916	0	0	65291
d__Bacteria;p__Chloroflexi;c__P2-11E;o__P2-11E;f__P2-11E;g__P2-11E	0.0700254	0.0700254	0.170894		0	0	0.00360018	0.00560726	0	71472	0	0	61391	0	0	69908	0	0	69739	0	0	70611	0	0	65400	0	0	53377	0	0	66085	0	0	66571	0	0	64838	0	0	71619	0	0	68041	0	0	82916	0	0	65291
d__Bacteria;p__Chloroflexi;c__SHA-26;o__SHA-26;f__SHA-26;g__SHA-26	0.330565	0.330565	0.0526316		0	0	0.000261808	0.000785423	0	71472	0	0	61391	0	0	69908	0	0	69739	0	0	70611	0	0	65400	0	0	53377	0	0	66085	0	0	66571	0	0	64838	0	0	71619	0	0	68041	0	0	82916	0	0	65291
d__Bacteria;p__Chloroflexi;c__TK10;o__TK10;f__TK10;g__TK10	0.161771	0.161771	0.105765		0	0	0.00345255	0.0070987	0	71472	0	0	61391	0	0	69908	0	0	69739	0	0	70611	0	0	65400	0	0	53377	0	0	66085	0	0	66571	0	0	64838	0	0	71619	0	0	68041	0	0	82916	0	0	65291
d__Bacteria;p__Cloacimonadota;c__Cloacimonadia;o__Cloacimonadales;f__Cloacimonadaceae;g__LNR_A2-18	0.108429	0.108429	0.13683		0	0	0.00193997	0.00344538	0	71472	0	0	61391	0	0	69908	0	0	69739	0	0	70611	0	0	65400	0	0	53377	0	0	66085	0	0	66571	0	0	64838	0	0	71619	0	0	68041	0	0	82916	0	0	65291
d__Bacteria;p__Cyanobacteria;c__Cyanobacteriia;o__Chloroplast;f__Chloroplast;g__Chloroplast	0.455071	0.455071	0.0313672		0.0722591	0.192317	0.0225501	0.0341562	25	71472	0.0349787	398	61391	0.648303	6	69908	0.00858271	12	69739	0.017207	0	70611	0	0	65400	0	0	53377	0	0	66085	0	9	66571	0.0135194	0	64838	0	0	71619	0	0	68041	0	26	82916	0.031357	4	65291
d__Bacteria;p__Cyanobacteria;c__Cyanobacteriia;o__Synechococcales;f__Cyanobiaceae;g__Synechococcus_CC9902	0.330565	0.330565	0.0526316		0	0	0.000814852	0.00244456	0	71472	0	0	61391	0	0	69908	0	0	69739	0	0	70611	0	0	65400	0	0	53377	0	0	66085	0	0	66571	0	0	64838	0	0	71619	0	0	68041	0	0	82916	0	0	65291
d__Bacteria;p__Cyanobacteria;c__Vampirivibrionia;o__Gastranaerophilales;f__Gastranaerophilales;g__Gastranaerophilales	0.174833	0.174833	0.0997935		0.0028102	0.0084306	0.0522953	0.104756	0	71472	0	0	61391	0	0	69908	0	0	69739	0	0	70611	0	0	65400	0	15	53377	0.028102	0	66085	0	0	66571	0	0	64838	0	0	71619	0	224	68041	0.329213	0	82916	0	110	65291
d__Bacteria;p__Cyanobacteria;c__Vampirivibrionia;o__Obscuribacterales;f__Obscuribacteraceae;g__Obscuribacteraceae	0.330565	0.330565	0.0526316		0	0	0.00029394	0.000881821	0	71472	0	0	61391	0	0	69908	0	0	69739	0	0	70611	0	0	65400	0	0	53377	0	0	66085	0	0	66571	0	0	64838	0	0	71619	0	2	68041	0.0029394	0	82916	0	0	65291
d__Bacteria;p__Dependentiae;c__Babeliae;o__Babeliales;f__Babeliales;g__Babeliales	0.330565	0.330565	0.0526316		0	0	0.000261808	0.000785423	0	71472	0	0	61391	0	0	69908	0	0	69739	0	0	70611	0	0	65400	0	0	53377	0	0	66085	0	0	66571	0	0	64838	0	0	71619	0	0	68041	0	0	82916	0	0	65291
d__Bacteria;p__Desulfobacterota;c__Desulfobulbia;o__Desulfobulbales;f__Desulfobulbaceae;g__uncultured	0.330565	0.330565	0.0526316		0	0	0.00144725	0.00434174	0	71472	0	0	61391	0	0	69908	0	0	69739	0	0	70611	0	0	65400	0	0	53377	0	0	66085	0	0	66571	0	0	64838	0	0	71619	0	0	68041	0	12	82916	0.0144725	0	65291
d__Bacteria;p__Desulfobacterota;c__Desulfovibrionia;o__Desulfovibrionales;f__Desulfomicrobiaceae;g__Desulfomicrobium	0.080705	0.080705	0.159854		0	0	0.00135485	0.0021963	0	71472	0	0	61391	0	0	69908	0	0	69739	0	0	70611	0	0	65400	0	0	53377	0	0	66085	0	0	66571	0	0	64838	0	0	71619	0	0	68041	0	0	82916	0	0	65291
d__Bacteria;p__Desulfobacterota;c__Desulfovibrionia;o__Desulfovibrionales;f__Desulfovibrionaceae	0.330565	0.330565	0.0526316		0	0	0.00111702	0.00335107	0	71472	0	0	61391	0	0	69908	0	0	69739	0	0	70611	0	0	65400	0	0	53377	0	0	66085	0	0	66571	0	0	64838	0	8	71619	0.0111702	0	68041	0	0	82916	0	0	65291
d__Bacteria;p__Desulfobacterota;c__Desulfovibrionia;o__Desulfovibrionales;f__Desulfovibrionaceae;g__Bilophila	0.317128	0.317128	0.0555522		0.286971	0.393097	1.05512	2.20482	0	71472	0	600	61391	0.977342	764	69908	1.09286	98	69739	0.140524	54	70611	0.0764753	3	65400	0.00458716	28	53377	0.0524571	281	66085	0.42521	0	66571	0	65	64838	0.10025	174	71619	0.242952	42	68041	0.0617275	64	82916	0.0771866	0	65291
d__Bacteria;p__Desulfobacterota;c__Desulfovibrionia;o__Desulfovibrionales;f__Desulfovibrionaceae;g__Desulfovibrio	0.411699	0.411699	0.0377574		0.987101	1.33689	0.54285	0.852968	2	71472	0.0027983	407	61391	0.662964	18	69908	0.0257481	12	69739	0.017207	3017	70611	4.27271	18	65400	0.0275229	1055	53377	1.97651	30	66085	0.0453961	480	66571	0.721035	1374	64838	2.11913	2028	71619	2.83165	0	68041	0	15	82916	0.0180906	16	65291
d__Bacteria;p__Desulfobacterota;c__Desulfovibrionia;o__Desulfovibrionales;f__Desulfovibrionaceae;g__Mailhella	0.330565	0.330565	0.0526316		0.0028102	0.0084306	0	0	0	71472	0	0	61391	0	0	69908	0	0	69739	0	0	70611	0	0	65400	0	15	53377	0.028102	0	66085	0	0	66571	0	0	64838	0	0	71619	0	0	68041	0	0	82916	0	0	65291
d__Bacteria;p__Desulfobacterota;c__Desulfovibrionia;o__Desulfovibrionales;f__Desulfovibrionaceae;g__uncultured	0.131478	0.131478	0.121821		0.0278459	0.0395252	0.00625686	0.010849	0	71472	0	26	61391	0.0423515	0	69908	0	0	69739	0	33	70611	0.0467349	0	65400	0	65	53377	0.121775	0	66085	0	45	66571	0.067597	0	64838	0	0	71619	0	0	68041	0	0	82916	0	5	65291
d__Bacteria;p__Desulfobacterota;c__uncultured;o__uncultured;f__uncultured;g__uncultured	0.0658584	0.0658584	0.175655		0	0	0.00558238	0.00855122	0	71472	0	0	61391	0	0	69908	0	0	69739	0	0	70611	0	0	65400	0	0	53377	0	0	66085	0	0	66571	0	0	64838	0	0	71619	0	0	68041	0	0	82916	0	0	65291
d__Bacteria;p__Elusimicrobiota;c__Lineage_IIa;o__Lineage_IIa;f__Lineage_IIa;g__Lineage_IIa	0.330565	0.330565	0.0526316		0	0	0.000679043	0.00203713	0	71472	0	0	61391	0	0	69908	0	0	69739	0	0	70611	0	0	65400	0	0	53377	0	0	66085	0	0	66571	0	0	64838	0	0	71619	0	0	68041	0	0	82916	0	0	65291
d__Bacteria;p__FCPU426;c__FCPU426;o__FCPU426;f__FCPU426;g__FCPU426	0.330565	0.330565	0.0526316		0	0	0.000523615	0.00157084	0	71472	0	0	61391	0	0	69908	0	0	69739	0	0	70611	0	0	65400	0	0	53377	0	0	66085	0	0	66571	0	0	64838	0	0	71619	0	0	68041	0	0	82916	0	0	65291
d__Bacteria;p__Firmicutes	0.279857	0.279857	0.0645174		0.0602545	0.0659417	0.0321131	0.0373245	29	71472	0.0405753	13	61391	0.0211757	113	69908	0.161641	20	69739	0.0286784	23	70611	0.0325728	129	65400	0.197248	0	53377	0	0	66085	0	68	66571	0.102147	12	64838	0.0185077	11	71619	0.0153591	21	68041	0.0308637	70	82916	0.0844228	2	65291
d__Bacteria;p__Firmicutes;c__Bacilli	0.369219	0.369219	0.0450057		0.0216041	0.0355341	0.0488179	0.0812082	59	71472	0.0825498	0	61391	0	69	69908	0.0987012	0	69739	0	0	70611	0	0	65400	0	0	53377	0	0	66085	0	17	66571	0.0255366	6	64838	0.00925383	39	71619	0.0544548	0	68041	0	229	82916	0.276183	0	65291
d__Bacteria;p__Firmicutes;c__Bacilli;o__Acholeplasmatales;f__Acholeplasmataceae;g__Acholeplasma	0.124037	0.124037	0.126352		0	0	0.00337236	0.0062704	0	71472	0	0	61391	0	0	69908	0	0	69739	0	0	70611	0	0	65400	0	0	53377	0	0	66085	0	0	66571	0	0	64838	0	0	71619	0	0	68041	0	0	82916	0	0	65291
d__Bacteria;p__Firmicutes;c__Bacilli;o__Acholeplasmatales;f__Acholeplasmataceae;g__Anaeroplasma	0.330565	0.330565	0.0526316		0	0	0.00275689	0.00827066	0	71472	0	0	61391	0	0	69908	0	0	69739	0	0	70611	0	0	65400	0	0	53377	0	0	66085	0	0	66571	0	0	64838	0	0	71619	0	0	68041	0	0	82916	0	18	65291
d__Bacteria;p__Firmicutes;c__Bacilli;o__Bacillales;f__Bacillaceae;g__Bacillus	0.0502622	0.0502622	0.196524		0.00201703	0.00332252	0.0144636	0.0174828	0	71472	0	0	61391	0	0	69908	0	5	69739	0.00716959	0	70611	0	0	65400	0	2	53377	0.00374693	0	66085	0	0	66571	0	6	64838	0.00925383	8	71619	0.0111702	0	68041	0	0	82916	0	35	65291
d__Bacteria;p__Firmicutes;c__Bacilli;o__Bacillales;f__Planococcaceae	0.994209	0.994209	3.01e-06		0.00181889	0.00545668	0.00183793	0.00551378	13	71472	0.0181889	0	61391	0	0	69908	0	0	69739	0	0	70611	0	0	65400	0	0	53377	0	0	66085	0	0	66571	0	0	64838	0	0	71619	0	0	68041	0	0	82916	0	12	65291
d__Bacteria;p__Firmicutes;c__Bacilli;o__Bacillales;f__Planococcaceae;g__Kurthia	0.330565	0.330565	0.0526316		0	0	0.000765802	0.00229741	0	71472	0	0	61391	0	0	69908	0	0	69739	0	0	70611	0	0	65400	0	0	53377	0	0	66085	0	0	66571	0	0	64838	0	0	71619	0	0	68041	0	0	82916	0	5	65291
d__Bacteria;p__Firmicutes;c__Bacilli;o__Bacillales;f__Planococcaceae;g__uncultured	0.330565	0.330565	0.0526316		0	0	0.000293049	0.000879147	0	71472	0	0	61391	0	0	69908	0	0	69739	0	0	70611	0	0	65400	0	0	53377	0	0	66085	0	0	66571	0	0	64838	0	0	71619	0	0	68041	0	0	82916	0	0	65291
d__Bacteria;p__Firmicutes;c__Bacilli;o__Erysipelotrichales;f__Erysipelatoclostridiaceae	0.452744	0.452744	0.0316871		0.143682	0.258596	0.071475	0.113103	7	71472	0.00979404	29	61391	0.0472382	0	69908	0	0	69739	0	95	70611	0.13454	586	65400	0.896024	37	53377	0.0693182	0	66085	0	135	66571	0.202791	50	64838	0.0771153	0	71619	0	37	68041	0.054379	175	82916	0.211057	62	65291
d__Bacteria;p__Firmicutes;c__Bacilli;o__Erysipelotrichales;f__Erysipelatoclostridiaceae;g__Candidatus_Stoquefichus	0.0992726	0.0992726	0.143711		0.000308461	0.000925383	0.00294697	0.00445916	0	71472	0	0	61391	0	0	69908	0	0	69739	0	0	70611	0	0	65400	0	0	53377	0	0	66085	0	0	66571	0	2	64838	0.00308461	0	71619	0	2	68041	0.0029394	11	82916	0.0132664	6	65291
d__Bacteria;p__Firmicutes;c__Bacilli;o__Erysipelotrichales;f__Erysipelatoclostridiaceae;g__Catenibacterium	0.277516	0.277516	0.0651279		0.00355959	0.0106788	0.329385	0.87283	0	71472	0	0	61391	0	0	69908	0	0	69739	0	0	70611	0	0	65400	0	19	53377	0.0355959	0	66085	0	0	66571	0	0	64838	0	0	71619	0	0	68041	0	0	82916	0	0	65291
d__Bacteria;p__Firmicutes;c__Bacilli;o__Erysipelotrichales;f__Erysipelatoclostridiaceae;g__Erysipelatoclostridium	0.191453	0.191453	0.0928488		0.366898	0.593685	0.0829383	0.203567	199	71472	0.278431	43	61391	0.0700428	26	69908	0.0371917	785	69739	1.12563	5	70611	0.00708105	1218	65400	1.86239	0	53377	0	146	66085	0.220928	14	66571	0.0210302	30	64838	0.0462692	0	71619	0	51	68041	0.0749548	571	82916	0.688649	0	65291
d__Bacteria;p__Firmicutes;c__Bacilli;o__Erysipelotrichales;f__Erysipelatoclostridiaceae;g__Erysipelotrichaceae_UCG-003	0.275903	0.275903	0.065552		7.12712	16.7257	0.846557	1.18264	8	71472	0.0111932	727	61391	1.18421	873	69908	1.24878	7	69739	0.0100374	376	70611	0.532495	37266	65400	56.9817	7	53377	0.0131143	3413	66085	5.16456	3518	66571	5.28458	545	64838	0.840556	26	71619	0.0363032	249	68041	0.365956	2813	82916	3.39259	1750	65291
d__Bacteria;p__Firmicutes;c__Bacilli;o__Erysipelotrichales;f__Erysipelatoclostridiaceae;g__UCG-004	0.330565	0.330565	0.0526316		0	0	0.00698139	0.0209442	0	71472	0	0	61391	0	0	69908	0	0	69739	0	0	70611	0	0	65400	0	0	53377	0	0	66085	0	0	66571	0	0	64838	0	50	71619	0.0698139	0	68041	0	0	82916	0	0	65291
d__Bacteria;p__Firmicutes;c__Bacilli;o__Erysipelotrichales;f__Erysipelatoclostridiaceae;g__uncultured	0.438478	0.438478	0.0337028		0.000907922	0.00272376	0.00470355	0.0141107	0	71472	0	0	61391	0	0	69908	0	0	69739	0	0	70611	0	0	65400	0	0	53377	0	6	66085	0.00907922	0	66571	0	0	64838	0	0	71619	0	0	68041	0	39	82916	0.0470356	0	65291
d__Bacteria;p__Firmicutes;c__Bacilli;o__Erysipelotrichales;f__Erysipelotrichaceae	0.242037	0.242037	0.0751878		0.0221761	0.0407832	0.00540842	0.00811487	0	71472	0	82	61391	0.13357	0	69908	0	0	69739	0	0	70611	0	14	65400	0.0214067	0	53377	0	37	66085	0.0559885	0	66571	0	7	64838	0.0107961	14	71619	0.0195479	3	68041	0.00440911	0	82916	0	0	65291
d__Bacteria;p__Firmicutes;c__Bacilli;o__Erysipelotrichales;f__Erysipelotrichaceae;g__[Clostridium]_innocuum_group	0.491334	0.491334	0.0266877		0.0269979	0.0734001	0.00896682	0.0232611	8	71472	0.0111932	0	61391	0	0	69908	0	0	69739	0	0	70611	0	0	65400	0	0	53377	0	0	66085	0	8	66571	0.0120172	160	64838	0.246769	0	71619	0	5	68041	0.00734851	65	82916	0.0783926	0	65291
d__Bacteria;p__Firmicutes;c__Bacilli;o__Erysipelotrichales;f__Erysipelotrichaceae;g__Catenisphaera	0.255776	0.255776	0.0711014		0.000283242	0.000849726	0.034845	0.0883296	0	71472	0	0	61391	0	0	69908	0	0	69739	0	2	70611	0.00283242	0	65400	0	0	53377	0	0	66085	0	0	66571	0	0	64838	0	12	71619	0.0167553	23	68041	0.0338031	247	82916	0.297892	0	65291
d__Bacteria;p__Firmicutes;c__Bacilli;o__Erysipelotrichales;f__Erysipelotrichaceae;g__Dielma	0.76691	0.76691	0.00500612		0.000977342	0.00293203	0.00152156	0.00456468	0	71472	0	6	61391	0.00977342	0	69908	0	0	69739	0	0	70611	0	0	65400	0	0	53377	0	0	66085	0	0	66571	0	0	64838	0	0	71619	0	0	68041	0	0	82916	0	0	65291
d__Bacteria;p__Firmicutes;c__Bacilli;o__Erysipelotrichales;f__Erysipelotrichaceae;g__Dubosiella	0.168222	0.168222	0.102755		0	0	0.00241773	0.00505181	0	71472	0	0	61391	0	0	69908	0	0	69739	0	0	70611	0	0	65400	0	0	53377	0	0	66085	0	0	66571	0	0	64838	0	11	71619	0.0153591	6	68041	0.00881821	0	82916	0	0	65291
d__Bacteria;p__Firmicutes;c__Bacilli;o__Erysipelotrichales;f__Erysipelotrichaceae;g__Erysipelothrix	0.330565	0.330565	0.0526316		0	0	0.000612642	0.00183793	0	71472	0	0	61391	0	0	69908	0	0	69739	0	0	70611	0	0	65400	0	0	53377	0	0	66085	0	0	66571	0	0	64838	0	0	71619	0	0	68041	0	0	82916	0	4	65291
d__Bacteria;p__Firmicutes;c__Bacilli;o__Erysipelotrichales;f__Erysipelotrichaceae;g__Faecalibaculum	0.330565	0.330565	0.0526316		0	0	0.00120604	0.00361812	0	71472	0	0	61391	0	0	69908	0	0	69739	0	0	70611	0	0	65400	0	0	53377	0	0	66085	0	0	66571	0	0	64838	0	0	71619	0	0	68041	0	10	82916	0.0120604	0	65291
d__Bacteria;p__Firmicutes;c__Bacilli;o__Erysipelotrichales;f__Erysipelotrichaceae;g__Faecalitalea	0.330565	0.330565	0.0526316		0	0	0.000329884	0.000989653	0	71472	0	0	61391	0	0	69908	0	0	69739	0	0	70611	0	0	65400	0	0	53377	0	0	66085	0	0	66571	0	0	64838	0	0	71619	0	0	68041	0	0	82916	0	0	65291
d__Bacteria;p__Firmicutes;c__Bacilli;o__Erysipelotrichales;f__Erysipelotrichaceae;g__Holdemanella	0.38694	0.38694	0.0418508		1.24887	1.68857	0.670771	0.987106	3986	71472	5.57701	17	61391	0.0276914	1971	69908	2.81942	397	69739	0.569265	1311	70611	1.85665	22	65400	0.0336391	364	53377	0.681942	598	66085	0.904895	8	66571	0.0120172	4	64838	0.00616922	84	71619	0.117287	1194	68041	1.75482	34	82916	0.0410054	0	65291
d__Bacteria;p__Firmicutes;c__Bacilli;o__Erysipelotrichales;f__Erysipelotrichaceae;g__Holdemania	0.42985	0.42985	0.0349695		0.00382804	0.0101347	0.0114451	0.026417	0	71472	0	0	61391	0	3	69908	0.00429135	0	69739	0	24	70611	0.033989	0	65400	0	0	53377	0	0	66085	0	0	66571	0	0	64838	0	0	71619	0	59	68041	0.0867124	23	82916	0.0277389	0	65291
d__Bacteria;p__Firmicutes;c__Bacilli;o__Erysipelotrichales;f__Erysipelotrichaceae;g__Solobacterium	0.713289	0.713289	0.00768214		0.00858318	0.0190174	0.0119265	0.018981	0	71472	0	0	61391	0	0	69908	0	0	69739	0	3	70611	0.00424863	12	65400	0.0183486	0	53377	0	0	66085	0	0	66571	0	41	64838	0.0632345	22	71619	0.0307181	0	68041	0	0	82916	0	0	65291
d__Bacteria;p__Firmicutes;c__Bacilli;o__Erysipelotrichales;f__Erysipelotrichaceae;g__Turicibacter	0.302526	0.302526	0.0589048		0.0583662	0.128936	0.179934	0.318483	0	71472	0	10	61391	0.016289	7	69908	0.0100132	26	69739	0.0372819	312	70611	0.441858	33	65400	0.0504587	0	53377	0	0	66085	0	0	66571	0	18	64838	0.0277615	150	71619	0.209442	37	68041	0.054379	62	82916	0.0747745	176	65291
d__Bacteria;p__Firmicutes;c__Bacilli;o__Erysipelotrichales;f__Erysipelotrichaceae;g__uncultured	0.301297	0.301297	0.0591958		0	0	0.0398839	0.112431	0	71472	0	0	61391	0	0	69908	0	0	69739	0	0	70611	0	0	65400	0	0	53377	0	0	66085	0	0	66571	0	0	64838	0	270	71619	0.376995	0	68041	0	0	82916	0	0	65291
d__Bacteria;p__Firmicutes;c__Bacilli;o__Erysipelotrichales;f__Erysipelotrichaceae;g__ZOR0006	0.330565	0.330565	0.0526316		0	0	0.000612642	0.00183793	0	71472	0	0	61391	0	0	69908	0	0	69739	0	0	70611	0	0	65400	0	0	53377	0	0	66085	0	0	66571	0	0	64838	0	0	71619	0	0	68041	0	0	82916	0	4	65291
d__Bacteria;p__Firmicutes;c__Bacilli;o__Erysipelotrichales;f__uncultured;g__uncultured	0.330565	0.330565	0.0526316		0	0	0.000950661	0.00285198	0	71472	0	0	61391	0	0	69908	0	0	69739	0	0	70611	0	0	65400	0	0	53377	0	0	66085	0	0	66571	0	0	64838	0	0	71619	0	0	68041	0	0	82916	0	0	65291
d__Bacteria;p__Firmicutes;c__Bacilli;o__Exiguobacterales;f__Exiguobacteraceae;g__Exiguobacterium	0.0715152	0.0715152	0.169259		0	0	0.0114036	0.0178642	0	71472	0	0	61391	0	0	69908	0	0	69739	0	0	70611	0	0	65400	0	0	53377	0	0	66085	0	0	66571	0	0	64838	0	0	71619	0	0	68041	0	0	82916	0	0	65291
d__Bacteria;p__Firmicutes;c__Bacilli;o__Lactobacillales	0.329294	0.329294	0.0529013		0.0162329	0.0476794	0.000294105	0.000882314	0	71472	0	0	61391	0	0	69908	0	0	69739	0	0	70611	0	0	65400	0	85	53377	0.159245	0	66085	0	0	66571	0	2	64838	0.00308461	0	71619	0	0	68041	0	0	82916	0	0	65291
d__Bacteria;p__Firmicutes;c__Bacilli;o__Lactobacillales;f__Aerococcaceae	0.330565	0.330565	0.0526316		0	0	0.000950661	0.00285198	0	71472	0	0	61391	0	0	69908	0	0	69739	0	0	70611	0	0	65400	0	0	53377	0	0	66085	0	0	66571	0	0	64838	0	0	71619	0	0	68041	0	0	82916	0	0	65291
d__Bacteria;p__Firmicutes;c__Bacilli;o__Lactobacillales;f__Aerococcaceae;g__Aerococcus	0.330565	0.330565	0.0526316		0	0	0.00076973	0.00230919	0	71472	0	0	61391	0	0	69908	0	0	69739	0	0	70611	0	0	65400	0	0	53377	0	0	66085	0	0	66571	0	0	64838	0	0	71619	0	0	68041	0	0	82916	0	0	65291
d__Bacteria;p__Firmicutes;c__Bacilli;o__Lactobacillales;f__Carnobacteriaceae;g__Alkalibacterium	0.0801814	0.0801814	0.160361		0	0	0.00729619	0.0118053	0	71472	0	0	61391	0	0	69908	0	0	69739	0	0	70611	0	0	65400	0	0	53377	0	0	66085	0	0	66571	0	0	64838	0	0	71619	0	0	68041	0	0	82916	0	0	65291
d__Bacteria;p__Firmicutes;c__Bacilli;o__Lactobacillales;f__Carnobacteriaceae;g__Granulicatella	0.313704	0.313704	0.0563212		0.00286325	0.00645703	0.000558511	0.00167553	15	71472	0.0209872	0	61391	0	0	69908	0	0	69739	0	0	70611	0	5	65400	0.00764526	0	53377	0	0	66085	0	0	66571	0	0	64838	0	4	71619	0.00558511	0	68041	0	0	82916	0	0	65291
d__Bacteria;p__Firmicutes;c__Bacilli;o__Lactobacillales;f__Carnobacteriaceae;g__Jeotgalibaca	0.330565	0.330565	0.0526316		0	0	0.00122528	0.00367585	0	71472	0	0	61391	0	0	69908	0	0	69739	0	0	70611	0	0	65400	0	0	53377	0	0	66085	0	0	66571	0	0	64838	0	0	71619	0	0	68041	0	0	82916	0	8	65291
d__Bacteria;p__Firmicutes;c__Bacilli;o__Lactobacillales;f__Carnobacteriaceae;g__Trichococcus	0.885593	0.885593	0.0011818		0.00374693	0.0112408	0.0030973	0.00721015	0	71472	0	0	61391	0	0	69908	0	0	69739	0	0	70611	0	0	65400	0	20	53377	0.0374693	0	66085	0	0	66571	0	0	64838	0	17	71619	0.0237367	0	68041	0	6	82916	0.00723624	0	65291
d__Bacteria;p__Firmicutes;c__Bacilli;o__Lactobacillales;f__Enterococcaceae;g__Enterococcus	0.482453	0.482453	0.0277827		0.239303	0.184044	0.180212	0.164989	63	71472	0.0881464	251	61391	0.408855	66	69908	0.0944098	189	69739	0.27101	98	70611	0.138789	156	65400	0.238532	76	53377	0.142383	77	66085	0.116517	119	66571	0.178757	464	64838	0.71563	73	71619	0.101928	69	68041	0.101409	168	82916	0.202615	259	65291
d__Bacteria;p__Firmicutes;c__Bacilli;o__Lactobacillales;f__Enterococcaceae;g__Tetragenococcus	0.0106695	0.0106695	0.310691		0.0242462	0.0133446	0.00954327	0.00785681	3	71472	0.00419745	18	61391	0.0293203	15	69908	0.0214568	7	69739	0.0100374	13	70611	0.0184107	32	65400	0.0489297	10	53377	0.0187347	11	66085	0.0166452	21	66571	0.0315453	28	64838	0.0431846	9	71619	0.0125665	12	68041	0.0176364	13	82916	0.0156785	4	65291
d__Bacteria;p__Firmicutes;c__Bacilli;o__Lactobacillales;f__Lactobacillaceae;g__Lactobacillus	0.35062	0.35062	0.0485398		0.263382	0.59997	0.0699881	0.0812361	41	71472	0.0573651	283	61391	0.46098	13	69908	0.0185959	11	69739	0.0157731	7	70611	0.00991347	18	65400	0.0275229	6	53377	0.0112408	3	66085	0.00453961	6	66571	0.00901293	1309	64838	2.01888	15	71619	0.0209442	27	68041	0.039682	25	82916	0.030151	49	65291
d__Bacteria;p__Firmicutes;c__Bacilli;o__Lactobacillales;f__Lactobacillaceae;g__Pediococcus	0.285509	0.285509	0.0630685		0.290122	0.789032	0.000612642	0.00183793	3	71472	0.00419745	21	61391	0.034207	149	69908	0.213137	0	69739	0	0	70611	0	0	65400	0	0	53377	0	0	66085	0	0	66571	0	1718	64838	2.64968	0	71619	0	0	68041	0	0	82916	0	4	65291
d__Bacteria;p__Firmicutes;c__Bacilli;o__Lactobacillales;f__Leuconostocaceae;g__Leuconostoc	0.22335	0.22335	0.0811894		0.000720176	0.00146485	0.00366652	0.00685382	3	71472	0.00419745	0	61391	0	0	69908	0	0	69739	0	0	70611	0	0	65400	0	0	53377	0	0	66085	0	2	66571	0.00300431	0	64838	0	14	71619	0.0195479	0	68041	0	2	82916	0.00241208	0	65291
d__Bacteria;p__Firmicutes;c__Bacilli;o__Lactobacillales;f__Leuconostocaceae;g__Weissella	0.262067	0.262067	0.0693137		0.109886	0.161424	0.0373206	0.0964055	195	71472	0.272834	157	61391	0.255738	0	69908	0	6	69739	0.00860351	32	70611	0.0453187	2	65400	0.0030581	9	53377	0.0168612	2	66085	0.0030264	3	66571	0.00450647	317	64838	0.488911	12	71619	0.0167553	15	68041	0.0220455	0	82916	0	0	65291
d__Bacteria;p__Firmicutes;c__Bacilli;o__Lactobacillales;f__P5D1-392;g__P5D1-392	0.330565	0.330565	0.0526316		0	0	0.000304312	0.000912936	0	71472	0	0	61391	0	0	69908	0	0	69739	0	0	70611	0	0	65400	0	0	53377	0	0	66085	0	0	66571	0	0	64838	0	0	71619	0	0	68041	0	0	82916	0	0	65291
d__Bacteria;p__Firmicutes;c__Bacilli;o__Lactobacillales;f__Streptococcaceae	0.130766	0.130766	0.122243		0.00426444	0.00808018	0	0	0	71472	0	0	61391	0	4	69908	0.00572181	0	69739	0	0	70611	0	7	65400	0.0107034	0	53377	0	0	66085	0	0	66571	0	17	64838	0.0262192	0	71619	0	0	68041	0	0	82916	0	0	65291
d__Bacteria;p__Firmicutes;c__Bacilli;o__Lactobacillales;f__Streptococcaceae;g__Lactococcus	0.186975	0.186975	0.0946543		0.416599	0.83372	0.0339222	0.0724508	119	71472	0.166499	530	61391	0.863319	55	69908	0.0786748	10	69739	0.0143392	3	70611	0.00424863	122	65400	0.186544	21	53377	0.0393428	5	66085	0.00756601	0	66571	0	1819	64838	2.80545	4	71619	0.00558511	34	68041	0.0499699	2	82916	0.00241208	16	65291
d__Bacteria;p__Firmicutes;c__Bacilli;o__Lactobacillales;f__Streptococcaceae;g__Streptococcus	0.176926	0.176926	0.098881		1.29463	2.08383	0.301707	0.387271	132	71472	0.184688	45	61391	0.0733006	4603	69908	6.58437	103	69739	0.147694	116	70611	0.16428	2266	65400	3.46483	0	53377	0	76	66085	0.115003	26	66571	0.039056	1409	64838	2.17311	10	71619	0.0139628	127	68041	0.186652	45	82916	0.0542718	464	65291
d__Bacteria;p__Firmicutes;c__Bacilli;o__Lactobacillales;f__Vagococcaceae;g__Vagococcus	0.320616	0.320616	0.0547796		0.0159401	0.0468202	0	0	0	71472	0	96	61391	0.156375	0	69908	0	0	69739	0	0	70611	0	0	65400	0	0	53377	0	2	66085	0.0030264	0	66571	0	0	64838	0	0	71619	0	0	68041	0	0	82916	0	0	65291
d__Bacteria;p__Firmicutes;c__Bacilli;o__Mycoplasmatales;f__Mycoplasmataceae;g__Mycoplasma	0.657418	0.657418	0.0111709		0.000925383	0.00277615	0.000459481	0.00137844	0	71472	0	0	61391	0	0	69908	0	0	69739	0	0	70611	0	0	65400	0	0	53377	0	0	66085	0	0	66571	0	6	64838	0.00925383	0	71619	0	0	68041	0	0	82916	0	3	65291
d__Bacteria;p__Firmicutes;c__Bacilli;o__RF39;f__RF39;g__RF39	0.0978558	0.0978558	0.144832		0.00112956	0.00259374	0.14939	0.25473	2	71472	0.0027983	0	61391	0	0	69908	0	0	69739	0	6	70611	0.00849726	0	65400	0	0	53377	0	0	66085	0	0	66571	0	0	64838	0	0	71619	0	541	68041	0.795109	0	82916	0	0	65291
d__Bacteria;p__Firmicutes;c__Bacilli;o__RsaHf231;f__RsaHf231;g__RsaHf231	0.330565	0.330565	0.0526316		0	0	0.000698139	0.00209442	0	71472	0	0	61391	0	0	69908	0	0	69739	0	0	70611	0	0	65400	0	0	53377	0	0	66085	0	0	66571	0	0	64838	0	5	71619	0.00698139	0	68041	0	0	82916	0	0	65291
d__Bacteria;p__Firmicutes;c__Bacilli;o__Staphylococcales;f__Gemellaceae;g__Gemella	0.211051	0.211051	0.085454		0.0154387	0.0199271	0.00602246	0.0087959	0	71472	0	31	61391	0.050496	0	69908	0	0	69739	0	7	70611	0.00991347	17	65400	0.0259939	0	53377	0	35	66085	0.0529621	10	66571	0.0150216	0	64838	0	0	71619	0	0	68041	0	4	82916	0.00482416	19	65291
d__Bacteria;p__Firmicutes;c__Bacilli;o__Staphylococcales;f__Staphylococcaceae;g__Jeotgalicoccus	0.330565	0.330565	0.0526316		0	0	0.00205873	0.0061762	0	71472	0	0	61391	0	0	69908	0	0	69739	0	0	70611	0	0	65400	0	0	53377	0	0	66085	0	0	66571	0	0	64838	0	0	71619	0	0	68041	0	0	82916	0	0	65291
d__Bacteria;p__Firmicutes;c__Bacilli;o__Staphylococcales;f__Staphylococcaceae;g__Macrococcus	0.330565	0.330565	0.0526316		0.00056204	0.00168612	0	0	0	71472	0	0	61391	0	0	69908	0	0	69739	0	0	70611	0	0	65400	0	3	53377	0.0056204	0	66085	0	0	66571	0	0	64838	0	0	71619	0	0	68041	0	0	82916	0	0	65291
d__Bacteria;p__Firmicutes;c__Bacilli;o__Staphylococcales;f__Staphylococcaceae;g__Staphylococcus	0.212276	0.212276	0.085017		0.0171842	0.0340574	0.00235235	0.00488538	6	71472	0.0083949	6	61391	0.00977342	16	69908	0.0228872	2	69739	0.00286784	0	70611	0	7	65400	0.0107034	0	53377	0	0	66085	0	0	66571	0	76	64838	0.117215	0	71619	0	6	68041	0.00881821	0	82916	0	0	65291
d__Bacteria;p__Firmicutes;c__Bacilli;o__Thermoactinomycetales;f__Thermoactinomycetaceae;g__Thermoflavimicrobium	0.330565	0.330565	0.0526316		0	0	0.000261808	0.000785423	0	71472	0	0	61391	0	0	69908	0	0	69739	0	0	70611	0	0	65400	0	0	53377	0	0	66085	0	0	66571	0	0	64838	0	0	71619	0	0	68041	0	0	82916	0	0	65291
d__Bacteria;p__Firmicutes;c__Clostridia	0.0016415	0.0016415	0.431894		0.0841099	0.0441741	0.0202792	0.0269874	56	71472	0.0783524	107	61391	0.174293	19	69908	0.0271786	8	69739	0.0114713	74	70611	0.1048	55	65400	0.0840979	46	53377	0.0861794	86	66085	0.130135	48	66571	0.0721035	47	64838	0.0724884	5	71619	0.00698139	7	68041	0.0102879	63	82916	0.0759805	27	65291
d__Bacteria;p__Firmicutes;c__Clostridia;o__Caldicoprobacterales;f__Caldicoprobacteraceae;g__Caldicoprobacter	0.330565	0.330565	0.0526316		0	0	0.000261808	0.000785423	0	71472	0	0	61391	0	0	69908	0	0	69739	0	0	70611	0	0	65400	0	0	53377	0	0	66085	0	0	66571	0	0	64838	0	0	71619	0	0	68041	0	0	82916	0	0	65291
d__Bacteria;p__Firmicutes;c__Clostridia;o__Christensenellales;f__Christensenellaceae	0.936883	0.936883	0.00035812		0.00109165	0.00231356	0.00100929	0.00202866	0	71472	0	0	61391	0	0	69908	0	5	69739	0.00716959	0	70611	0	0	65400	0	2	53377	0.00374693	0	66085	0	0	66571	0	0	64838	0	0	71619	0	0	68041	0	0	82916	0	3	65291
d__Bacteria;p__Firmicutes;c__Clostridia;o__Christensenellales;f__Christensenellaceae;g__Christensenellaceae_R-7_group	0.485964	0.485964	0.027346		0.32393	0.655828	0.164055	0.156376	0	71472	0	54	61391	0.0879608	0	69908	0	26	69739	0.0372819	749	70611	1.06074	0	65400	0	1096	53377	2.05332	0	66085	0	0	66571	0	0	64838	0	130	71619	0.181516	237	68041	0.348319	8	82916	0.00964832	12	65291
d__Bacteria;p__Firmicutes;c__Clostridia;o__Christensenellales;f__Christensenellaceae;g__uncultured	0.330565	0.330565	0.0526316		0	0	0.000439846	0.00131954	0	71472	0	0	61391	0	0	69908	0	0	69739	0	0	70611	0	0	65400	0	0	53377	0	0	66085	0	0	66571	0	0	64838	0	0	71619	0	0	68041	0	0	82916	0	0	65291
d__Bacteria;p__Firmicutes;c__Clostridia;o__Clostridia;f__Hungateiclostridiaceae	0.0704067	0.0704067	0.170472		0	0	0.00579705	0.00904233	0	71472	0	0	61391	0	0	69908	0	0	69739	0	0	70611	0	0	65400	0	0	53377	0	0	66085	0	0	66571	0	0	64838	0	0	71619	0	0	68041	0	0	82916	0	0	65291
d__Bacteria;p__Firmicutes;c__Clostridia;o__Clostridia;f__Hungateiclostridiaceae;g__Ercella	0.0653063	0.0653063	0.176308		0	0	0.00759174	0.0116031	0	71472	0	0	61391	0	0	69908	0	0	69739	0	0	70611	0	0	65400	0	0	53377	0	0	66085	0	0	66571	0	0	64838	0	0	71619	0	0	68041	0	0	82916	0	0	65291
d__Bacteria;p__Firmicutes;c__Clostridia;o__Clostridia;f__Hungateiclostridiaceae;g__Fastidiosipila	0.330565	0.330565	0.0526316		0	0	0.000418883	0.00125665	0	71472	0	0	61391	0	0	69908	0	0	69739	0	0	70611	0	0	65400	0	0	53377	0	0	66085	0	0	66571	0	0	64838	0	3	71619	0.00418883	0	68041	0	0	82916	0	0	65291
d__Bacteria;p__Firmicutes;c__Clostridia;o__Clostridia;f__Hungateiclostridiaceae;g__Ruminiclostridium	0.330565	0.330565	0.0526316		0	0	0.000765802	0.00229741	0	71472	0	0	61391	0	0	69908	0	0	69739	0	0	70611	0	0	65400	0	0	53377	0	0	66085	0	0	66571	0	0	64838	0	0	71619	0	0	68041	0	0	82916	0	5	65291
d__Bacteria;p__Firmicutes;c__Clostridia;o__Clostridia_UCG-014;f__Clostridia_UCG-014;g__Clostridia_UCG-014	0.367618	0.367618	0.0453008		8.02414	23.7328	0.706231	1.02461	6	71472	0.0083949	103	61391	0.167777	10	69908	0.0143045	9	69739	0.0129053	257	70611	0.363966	30	65400	0.0458716	42286	53377	79.2214	25	66085	0.0378301	221	66571	0.331976	24	64838	0.0370153	0	71619	0	1677	68041	2.46469	8	82916	0.00964832	47	65291
d__Bacteria;p__Firmicutes;c__Clostridia;o__Clostridia_vadinBB60_group;f__Clostridia_vadinBB60_group;g__Clostridia_vadinBB60_group	0.0709774	0.0709774	0.169845		0.00056204	0.00168612	0.0262412	0.0401085	0	71472	0	0	61391	0	0	69908	0	0	69739	0	0	70611	0	0	65400	0	3	53377	0.0056204	0	66085	0	0	66571	0	0	64838	0	0	71619	0	12	68041	0.0176364	0	82916	0	9	65291
d__Bacteria;p__Firmicutes;c__Clostridia;o__Clostridiales;f__Clostridiaceae;g__Candidatus_Arthromitus	0.330565	0.330565	0.0526316		0	0	0.000361812	0.00108544	0	71472	0	0	61391	0	0	69908	0	0	69739	0	0	70611	0	0	65400	0	0	53377	0	0	66085	0	0	66571	0	0	64838	0	0	71619	0	0	68041	0	3	82916	0.00361812	0	65291
d__Bacteria;p__Firmicutes;c__Clostridia;o__Clostridiales;f__Clostridiaceae;g__Clostridium_sensu_stricto_1	0.423929	0.423929	0.0358601		1.91752	2.5944	2.99252	2.9672	86	71472	0.120327	355	61391	0.578261	97	69908	0.138754	247	69739	0.354178	1843	70611	2.61007	180	65400	0.275229	8	53377	0.0149877	1639	66085	2.48014	2625	66571	3.94316	5615	64838	8.66005	6841	71619	9.55193	1361	68041	2.00026	868	82916	1.04684	500	65291
d__Bacteria;p__Firmicutes;c__Clostridia;o__Clostridiales;f__Clostridiaceae;g__Clostridium_sensu_stricto_13	0.330565	0.330565	0.0526316		0	0	0.00181516	0.00544548	0	71472	0	0	61391	0	0	69908	0	0	69739	0	0	70611	0	0	65400	0	0	53377	0	0	66085	0	0	66571	0	0	64838	0	13	71619	0.0181516	0	68041	0	0	82916	0	0	65291
d__Bacteria;p__Firmicutes;c__Clostridia;o__Clostridiales;f__Clostridiaceae;g__Clostridium_sensu_stricto_7	0.065572	0.065572	0.175993		0	0	0.00557747	0.00853375	0	71472	0	0	61391	0	0	69908	0	0	69739	0	0	70611	0	0	65400	0	0	53377	0	0	66085	0	0	66571	0	0	64838	0	0	71619	0	0	68041	0	0	82916	0	0	65291
d__Bacteria;p__Firmicutes;c__Clostridia;o__Clostridiales;f__Clostridiaceae;g__Proteiniclasticum	0.0655781	0.0655781	0.175986		0	0	0.0100815	0.0154255	0	71472	0	0	61391	0	0	69908	0	0	69739	0	0	70611	0	0	65400	0	0	53377	0	0	66085	0	0	66571	0	0	64838	0	0	71619	0	0	68041	0	0	82916	0	0	65291
d__Bacteria;p__Firmicutes;c__Clostridia;o__Clostridiales;f__Clostridiaceae;g__Sarcina	0.126863	0.126863	0.1246		0.000849726	0.00254918	0.253372	0.473286	0	71472	0	0	61391	0	0	69908	0	0	69739	0	6	70611	0.00849726	0	65400	0	0	53377	0	0	66085	0	0	66571	0	0	64838	0	0	71619	0	6	68041	0.00881821	0	82916	0	0	65291
d__Bacteria;p__Firmicutes;c__Clostridia;o__Eubacteriales;f__Anaerofustaceae;g__Anaerofustis	0.197701	0.197701	0.0904049		0.00123384	0.00370153	0.00708761	0.0125969	0	71472	0	0	61391	0	0	69908	0	0	69739	0	0	70611	0	0	65400	0	0	53377	0	0	66085	0	0	66571	0	8	64838	0.0123384	10	71619	0.0139628	4	68041	0.00587881	35	82916	0.0422114	0	65291
d__Bacteria;p__Firmicutes;c__Clostridia;o__Eubacteriales;f__Eubacteriaceae;g__Acetobacterium	0.330565	0.330565	0.0526316		0	0	0.000392711	0.00117813	0	71472	0	0	61391	0	0	69908	0	0	69739	0	0	70611	0	0	65400	0	0	53377	0	0	66085	0	0	66571	0	0	64838	0	0	71619	0	0	68041	0	0	82916	0	0	65291
d__Bacteria;p__Firmicutes;c__Clostridia;o__Eubacteriales;f__Eubacteriaceae;g__Eubacterium	0.41621	0.41621	0.0370485		0.0152646	0.0292454	0.00621787	0.0144338	0	71472	0	8	61391	0.0130312	0	69908	0	0	69739	0	0	70611	0	64	65400	0.0978593	5	53377	0.00936733	0	66085	0	0	66571	0	21	64838	0.0323884	34	71619	0.0474734	0	68041	0	0	82916	0	0	65291
d__Bacteria;p__Firmicutes;c__Clostridia;o__Eubacteriales;f__Garciellaceae	0.0801512	0.0801512	0.16039		0	0	0.00836304	0.01353	0	71472	0	0	61391	0	0	69908	0	0	69739	0	0	70611	0	0	65400	0	0	53377	0	0	66085	0	0	66571	0	0	64838	0	0	71619	0	0	68041	0	0	82916	0	0	65291
d__Bacteria;p__Firmicutes;c__Clostridia;o__Eubacteriales;f__Garciellaceae;g__Irregularibacter	0.069602	0.069602	0.171365		0	0	0.0247377	0.0384649	0	71472	0	0	61391	0	0	69908	0	0	69739	0	0	70611	0	0	65400	0	0	53377	0	0	66085	0	0	66571	0	0	64838	0	0	71619	0	0	68041	0	0	82916	0	0	65291
d__Bacteria;p__Firmicutes;c__Clostridia;o__Lachnospirales;f__Defluviitaleaceae;g__Defluviitaleaceae_UCG-011	0.964942	0.964942	0.000110342		0.00112408	0.00337224	0.00106278	0.00237784	0	71472	0	0	61391	0	0	69908	0	0	69739	0	0	70611	0	0	65400	0	6	53377	0.0112408	0	66085	0	0	66571	0	0	64838	0	0	71619	0	0	68041	0	0	82916	0	0	65291
d__Bacteria;p__Firmicutes;c__Clostridia;o__Lachnospirales;f__Lachnospiraceae	0.240677	0.240677	0.0756067		2.77497	4.26485	1.02803	0.683549	1103	71472	1.54326	466	61391	0.759069	39	69908	0.0557876	57	69739	0.0817333	4641	70611	6.57263	292	65400	0.446483	31	53377	0.0580774	1033	66085	1.56314	9519	66571	14.299	1537	64838	2.37052	616	71619	0.860107	967	68041	1.4212	771	82916	0.929857	698	65291
d__Bacteria;p__Firmicutes;c__Clostridia;o__Lachnospirales;f__Lachnospiraceae;g__[Bacteroides]_pectinophilus_group	0.331565	0.331565	0.0524202		0.138789	0.416366	0.000294105	0.000882314	0	71472	0	0	61391	0	0	69908	0	0	69739	0	980	70611	1.38789	0	65400	0	0	53377	0	0	66085	0	0	66571	0	0	64838	0	0	71619	0	0	68041	0	0	82916	0	0	65291
d__Bacteria;p__Firmicutes;c__Clostridia;o__Lachnospirales;f__Lachnospiraceae;g__[Eubacterium]_eligens_group	0.208329	0.208329	0.0864353		0.658363	0.991948	0.218802	0.192644	0	71472	0	247	61391	0.402339	445	69908	0.636551	71	69739	0.101808	46	70611	0.0651457	0	65400	0	90	53377	0.168612	1543	66085	2.33487	1896	66571	2.84809	17	64838	0.0262192	56	71619	0.0781915	230	68041	0.338031	318	82916	0.383521	361	65291
d__Bacteria;p__Firmicutes;c__Clostridia;o__Lachnospirales;f__Lachnospiraceae;g__[Eubacterium]_fissicatena_group	0.950923	0.950923	0.000216356		0.0051154	0.0138847	0.00470355	0.0141107	0	71472	0	0	61391	0	0	69908	0	0	69739	0	0	70611	0	3	65400	0.00458716	0	53377	0	0	66085	0	31	66571	0.0465668	0	64838	0	0	71619	0	0	68041	0	39	82916	0.0470356	0	65291
d__Bacteria;p__Firmicutes;c__Clostridia;o__Lachnospirales;f__Lachnospiraceae;g__[Eubacterium]_hallii_group	0.217554	0.217554	0.0831657		0.400406	0.457623	0.700567	0.535914	378	71472	0.528878	59	61391	0.0961053	168	69908	0.240316	6	69739	0.00860351	806	70611	1.14147	290	65400	0.443425	3	53377	0.0056204	67	66085	0.101385	56	66571	0.0841207	878	64838	1.35414	1248	71619	1.74255	550	68041	0.808336	726	82916	0.875585	964	65291
d__Bacteria;p__Firmicutes;c__Clostridia;o__Lachnospirales;f__Lachnospiraceae;g__[Eubacterium]_oxidoreducens_group	0.273759	0.273759	0.0661203		0.0086569	0.0230052	0	0	0	71472	0	0	61391	0	0	69908	0	54	69739	0.0774316	0	70611	0	0	65400	0	0	53377	0	4	66085	0.00605281	0	66571	0	2	64838	0.00308461	0	71619	0	0	68041	0	0	82916	0	0	65291
d__Bacteria;p__Firmicutes;c__Clostridia;o__Lachnospirales;f__Lachnospiraceae;g__[Eubacterium]_ruminantium_group	0.286014	0.286014	0.0629406		0.0783497	0.180364	0.622652	1.47406	0	71472	0	9	61391	0.0146601	0	69908	0	0	69739	0	422	70611	0.597641	0	65400	0	0	53377	0	0	66085	0	0	66571	0	111	64838	0.171196	210	71619	0.293218	3415	68041	5.01903	16	82916	0.0192966	331	65291
d__Bacteria;p__Firmicutes;c__Clostridia;o__Lachnospirales;f__Lachnospiraceae;g__[Eubacterium]_ventriosum_group	0.495417	0.495417	0.0261948		0.310896	0.700877	0.146023	0.118501	57	71472	0.0797515	61	61391	0.0993631	0	69908	0	14	69739	0.0200749	264	70611	0.373879	27	65400	0.0412844	0	53377	0	7	66085	0.0105924	1591	66571	2.38993	61	64838	0.0940806	65	71619	0.090758	230	68041	0.338031	188	82916	0.226735	52	65291
d__Bacteria;p__Firmicutes;c__Clostridia;o__Lachnospirales;f__Lachnospiraceae;g__[Eubacterium]_xylanophilum_group	0.624165	0.624165	0.0136179		0.0661539	0.193243	0.0324051	0.0625043	0	71472	0	0	61391	0	0	69908	0	0	69739	0	456	70611	0.645792	0	65400	0	6	53377	0.0112408	0	66085	0	3	66571	0.00450647	0	64838	0	0	71619	0	135	68041	0.19841	82	82916	0.0988953	0	65291
d__Bacteria;p__Firmicutes;c__Clostridia;o__Lachnospirales;f__Lachnospiraceae;g__[Ruminococcus]_gauvreauii_group	0.187458	0.187458	0.0944574		0.231042	0.305843	0.078043	0.136625	470	71472	0.6576	29	61391	0.0472382	0	69908	0	0	69739	0	341	70611	0.482928	156	65400	0.238532	0	53377	0	570	66085	0.862526	0	66571	0	14	64838	0.0215923	0	71619	0	25	68041	0.0367426	28	82916	0.0337691	70	65291
d__Bacteria;p__Firmicutes;c__Clostridia;o__Lachnospirales;f__Lachnospiraceae;g__[Ruminococcus]_gnavus_group	0.205823	0.205823	0.087351		0.560677	1.25393	0.0119646	0.0231492	0	71472	0	58	61391	0.0944764	188	69908	0.268925	0	69739	0	0	70611	0	2769	65400	4.23394	0	53377	0	610	66085	0.923054	0	66571	0	56	64838	0.0863691	0	71619	0	0	68041	0	63	82916	0.0759805	0	65291
d__Bacteria;p__Firmicutes;c__Clostridia;o__Lachnospirales;f__Lachnospiraceae;g__[Ruminococcus]_torques_group	0.142412	0.142412	0.11562		1.26039	1.83559	0.311812	0.268191	1791	71472	2.50588	3913	61391	6.3739	660	69908	0.944098	0	69739	0	439	70611	0.621716	237	65400	0.362385	50	53377	0.0936733	543	66085	0.821669	500	66571	0.751078	84	64838	0.129554	127	71619	0.177327	224	68041	0.329213	286	82916	0.344927	45	65291
d__Bacteria;p__Firmicutes;c__Clostridia;o__Lachnospirales;f__Lachnospiraceae;g__Acetitomaculum	0.330565	0.330565	0.0526316		0	0	0.000679043	0.00203713	0	71472	0	0	61391	0	0	69908	0	0	69739	0	0	70611	0	0	65400	0	0	53377	0	0	66085	0	0	66571	0	0	64838	0	0	71619	0	0	68041	0	0	82916	0	0	65291
d__Bacteria;p__Firmicutes;c__Clostridia;o__Lachnospirales;f__Lachnospiraceae;g__Agathobacter	0.48388	0.48388	0.0276046		0.0484277	0.139254	0.0144934	0.0298339	0	71472	0	286	61391	0.465866	0	69908	0	0	69739	0	13	70611	0.0184107	0	65400	0	0	53377	0	0	66085	0	0	66571	0	0	64838	0	0	71619	0	0	68041	0	47	82916	0.0566839	0	65291
d__Bacteria;p__Firmicutes;c__Clostridia;o__Lachnospirales;f__Lachnospiraceae;g__Anaerostipes	0.307209	0.307209	0.0578083		0.254633	0.230572	0.442788	0.485118	182	71472	0.254645	0	61391	0	429	69908	0.613664	18	69739	0.0258105	463	70611	0.655705	112	65400	0.171254	56	53377	0.104914	34	66085	0.0514489	127	66571	0.190774	310	64838	0.478115	0	71619	0	407	68041	0.598169	264	82916	0.318395	1124	65291
d__Bacteria;p__Firmicutes;c__Clostridia;o__Lachnospirales;f__Lachnospiraceae;g__Blautia	0.497326	0.497326	0.0259668		2.17409	2.31612	1.58077	1.11272	1028	71472	1.43833	357	61391	0.581518	500	69908	0.715226	118	69739	0.169202	3205	70611	4.53895	332	65400	0.507645	219	53377	0.410289	4823	66085	7.29818	953	66571	1.43155	3015	64838	4.65005	1081	71619	1.50938	645	68041	0.947958	2899	82916	3.49631	949	65291
d__Bacteria;p__Firmicutes;c__Clostridia;o__Lachnospirales;f__Lachnospiraceae;g__Butyrivibrio	0.330565	0.330565	0.0526316		0	0	0.0154692	0.0464076	0	71472	0	0	61391	0	0	69908	0	0	69739	0	0	70611	0	0	65400	0	0	53377	0	0	66085	0	0	66571	0	0	64838	0	0	71619	0	0	68041	0	0	82916	0	101	65291
d__Bacteria;p__Firmicutes;c__Clostridia;o__Lachnospirales;f__Lachnospiraceae;g__CAG-56	0.37317	0.37317	0.044285		0.080446	0.194919	0.246812	0.51055	472	71472	0.660398	19	61391	0.0309492	0	69908	0	0	69739	0	57	70611	0.080724	0	65400	0	0	53377	0	0	66085	0	0	66571	0	21	64838	0.0323884	0	71619	0	58	68041	0.0852427	247	82916	0.297892	105	65291
d__Bacteria;p__Firmicutes;c__Clostridia;o__Lachnospirales;f__Lachnospiraceae;g__Coprococcus	0.189036	0.189036	0.0938178		0.362841	0.576259	1.0429	1.37893	167	71472	0.233658	7	61391	0.0114023	36	69908	0.0514963	54	69739	0.0774316	1286	70611	1.82125	0	65400	0	2	53377	0.00374693	699	66085	1.05773	0	66571	0	241	64838	0.371696	36	71619	0.050266	2737	68041	4.02257	343	82916	0.413672	1250	65291
d__Bacteria;p__Firmicutes;c__Clostridia;o__Lachnospirales;f__Lachnospiraceae;g__Dorea	0.14204	0.14204	0.115823		0.538304	0.574256	1.01107	0.723418	1142	71472	1.59783	179	61391	0.291574	184	69908	0.263203	55	69739	0.0788655	293	70611	0.41495	548	65400	0.83792	30	53377	0.056204	105	66085	0.158886	53	66571	0.0796142	1040	64838	1.604	296	71619	0.413298	579	68041	0.850958	362	82916	0.436586	1373	65291
d__Bacteria;p__Firmicutes;c__Clostridia;o__Lachnospirales;f__Lachnospiraceae;g__Eisenbergiella	0.425315	0.425315	0.0356502		0.103968	0.282102	0.0259876	0.0516097	0	71472	0	0	61391	0	0	69908	0	6	69739	0.00860351	0	70611	0	55	65400	0.0840979	0	53377	0	0	66085	0	0	66571	0	614	64838	0.946976	123	71619	0.171742	0	68041	0	0	82916	0	0	65291
d__Bacteria;p__Firmicutes;c__Clostridia;o__Lachnospirales;f__Lachnospiraceae;g__Epulopiscium	0.182703	0.182703	0.0964206		0.0298851	0.06469	0	0	2	71472	0.0027983	45	61391	0.0733006	0	69908	0	0	69739	0	7	70611	0.00991347	0	65400	0	0	53377	0	0	66085	0	0	66571	0	138	64838	0.212838	0	71619	0	0	68041	0	0	82916	0	0	65291
d__Bacteria;p__Firmicutes;c__Clostridia;o__Lachnospirales;f__Lachnospiraceae;g__Fusicatenibacter	0.360307	0.360307	0.0466694		0.348212	0.430151	0.199453	0.202469	553	71472	0.77373	38	61391	0.0618983	0	69908	0	7	69739	0.0100374	75	70611	0.106216	747	65400	1.1422	0	53377	0	105	66085	0.158886	693	66571	1.04099	122	64838	0.188161	62	71619	0.0865692	88	68041	0.129334	262	82916	0.315982	102	65291
d__Bacteria;p__Firmicutes;c__Clostridia;o__Lachnospirales;f__Lachnospiraceae;g__GCA-900066575	0.672734	0.672734	0.0101393		0.034438	0.0746091	0.0492428	0.0716411	0	71472	0	0	61391	0	0	69908	0	0	69739	0	177	70611	0.250669	14	65400	0.0214067	0	53377	0	0	66085	0	43	66571	0.0645927	5	64838	0.00771153	0	71619	0	131	68041	0.192531	8	82916	0.00964832	116	65291
d__Bacteria;p__Firmicutes;c__Clostridia;o__Lachnospirales;f__Lachnospiraceae;g__Howardella	0.517546	0.517546	0.0236354		0.0174912	0.0432871	0.00730477	0.0164141	13	71472	0.0181889	0	61391	0	0	69908	0	0	69739	0	0	70611	0	0	65400	0	78	53377	0.14613	7	66085	0.0105924	0	66571	0	0	64838	0	0	71619	0	0	68041	0	0	82916	0	0	65291
d__Bacteria;p__Firmicutes;c__Clostridia;o__Lachnospirales;f__Lachnospiraceae;g__Hungatella	0.20181	0.20181	0.0888431		0.00416075	0.00711579	0.00091595	0.00183191	0	71472	0	8	61391	0.0130312	0	69908	0	5	69739	0.00716959	0	70611	0	14	65400	0.0214067	0	53377	0	0	66085	0	0	66571	0	0	64838	0	0	71619	0	0	68041	0	0	82916	0	3	65291
d__Bacteria;p__Firmicutes;c__Clostridia;o__Lachnospirales;f__Lachnospiraceae;g__Lachnoclostridium	0.142135	0.142135	0.115771		0.474729	0.615394	0.153672	0.122187	146	71472	0.204276	86	61391	0.140086	31	69908	0.044344	141	69739	0.202182	373	70611	0.528246	386	65400	0.590214	5	53377	0.00936733	351	66085	0.531134	181	66571	0.27189	1443	64838	2.22555	41	71619	0.0572474	153	68041	0.224864	323	82916	0.389551	230	65291
d__Bacteria;p__Firmicutes;c__Clostridia;o__Lachnospirales;f__Lachnospiraceae;g__Lachnospira	0.470262	0.470262	0.0293388		0.303053	0.311608	0.42601	0.391147	212	71472	0.29662	37	61391	0.0602694	0	69908	0	0	69739	0	658	70611	0.931866	43	65400	0.0657492	12	53377	0.0224816	379	66085	0.573504	412	66571	0.618888	299	64838	0.461149	121	71619	0.16895	474	68041	0.696639	190	82916	0.229148	152	65291
d__Bacteria;p__Firmicutes;c__Clostridia;o__Lachnospirales;f__Lachnospiraceae;g__Lachnospiraceae	0.330565	0.330565	0.0526316		0	0	0.00285198	0.00855595	0	71472	0	0	61391	0	0	69908	0	0	69739	0	0	70611	0	0	65400	0	0	53377	0	0	66085	0	0	66571	0	0	64838	0	0	71619	0	0	68041	0	0	82916	0	0	65291
d__Bacteria;p__Firmicutes;c__Clostridia;o__Lachnospirales;f__Lachnospiraceae;g__Lachnospiraceae_AC2044_group	0.330565	0.330565	0.0526316		0	0	0.00102567	0.00307701	0	71472	0	0	61391	0	0	69908	0	0	69739	0	0	70611	0	0	65400	0	0	53377	0	0	66085	0	0	66571	0	0	64838	0	0	71619	0	0	68041	0	0	82916	0	0	65291
d__Bacteria;p__Firmicutes;c__Clostridia;o__Lachnospirales;f__Lachnospiraceae;g__Lachnospiraceae_FCS020_group	0.365905	0.365905	0.0456182		0.0983507	0.188928	0.0389873	0.0341972	27	71472	0.037777	0	61391	0	0	69908	0	0	69739	0	191	70611	0.270496	0	65400	0	2	53377	0.00374693	0	66085	0	408	66571	0.612879	38	64838	0.0586076	27	71619	0.0376995	70	68041	0.102879	12	82916	0.0144725	39	65291
d__Bacteria;p__Firmicutes;c__Clostridia;o__Lachnospirales;f__Lachnospiraceae;g__Lachnospiraceae_NC2004_group	0.474086	0.474086	0.0288439		0.0162403	0.0387817	0.00639579	0.0112913	0	71472	0	9	61391	0.0146601	0	69908	0	0	69739	0	5	70611	0.00708105	0	65400	0	0	53377	0	87	66085	0.131649	6	66571	0.00901293	0	64838	0	0	71619	0	0	68041	0	0	82916	0	23	65291
d__Bacteria;p__Firmicutes;c__Clostridia;o__Lachnospirales;f__Lachnospiraceae;g__Lachnospiraceae_ND3007_group	0.693028	0.693028	0.00886107		0.0786619	0.127399	0.100064	0.0968848	9	71472	0.0125923	0	61391	0	0	69908	0	0	69739	0	283	70611	0.400787	0	65400	0	0	53377	0	138	66085	0.208822	92	66571	0.138198	17	64838	0.0262192	48	71619	0.0670213	85	68041	0.124925	221	82916	0.266535	147	65291
d__Bacteria;p__Firmicutes;c__Clostridia;o__Lachnospirales;f__Lachnospiraceae;g__Lachnospiraceae_NK3A20_group	0.330565	0.330565	0.0526316		0	0	0.0263896	0.0791689	0	71472	0	0	61391	0	0	69908	0	0	69739	0	0	70611	0	0	65400	0	0	53377	0	0	66085	0	0	66571	0	0	64838	0	189	71619	0.263896	0	68041	0	0	82916	0	0	65291
d__Bacteria;p__Firmicutes;c__Clostridia;o__Lachnospirales;f__Lachnospiraceae;g__Lachnospiraceae_NK4A136_group	0.459536	0.459536	0.0307605		2.17778	3.24409	3.3429	3.29585	864	71472	1.20887	370	61391	0.602694	107	69908	0.153058	98	69739	0.140524	6774	70611	9.59341	85	65400	0.129969	56	53377	0.104914	398	66085	0.602255	1213	66571	1.82211	4811	64838	7.42003	808	71619	1.12819	1239	68041	1.82096	5267	82916	6.35221	426	65291
d__Bacteria;p__Firmicutes;c__Clostridia;o__Lachnospirales;f__Lachnospiraceae;g__Lachnospiraceae_UCG-001	0.519753	0.519753	0.0233901		0.105603	0.242632	0.260841	0.666504	20	71472	0.027983	0	61391	0	0	69908	0	0	69739	0	581	70611	0.822818	0	65400	0	0	53377	0	85	66085	0.128622	51	66571	0.0766099	0	64838	0	8	71619	0.0111702	1534	68041	2.25452	0	82916	0	19	65291
d__Bacteria;p__Firmicutes;c__Clostridia;o__Lachnospirales;f__Lachnospiraceae;g__Lachnospiraceae_UCG-003	0.384099	0.384099	0.0423434		0.189422	0.568265	0.0195378	0.0586135	0	71472	0	0	61391	0	0	69908	0	0	69739	0	0	70611	0	0	65400	0	0	53377	0	0	66085	0	1261	66571	1.89422	0	64838	0	0	71619	0	0	68041	0	162	82916	0.195378	0	65291
d__Bacteria;p__Firmicutes;c__Clostridia;o__Lachnospirales;f__Lachnospiraceae;g__Lachnospiraceae_UCG-004	0.358596	0.358596	0.046995		0.258419	0.379231	0.133947	0.115228	98	71472	0.137117	5	61391	0.00814452	33	69908	0.0472049	15	69739	0.0215088	398	70611	0.563652	9	65400	0.0137615	0	53377	0	36	66085	0.0544753	342	66571	0.513737	794	64838	1.22459	75	71619	0.104721	138	68041	0.202819	215	82916	0.259299	222	65291
d__Bacteria;p__Firmicutes;c__Clostridia;o__Lachnospirales;f__Lachnospiraceae;g__Lachnospiraceae_UCG-008	0.524379	0.524379	0.0228818		0.00105794	0.00237697	0.00319528	0.00958583	0	71472	0	0	61391	0	0	69908	0	2	69739	0.00286784	0	70611	0	0	65400	0	0	53377	0	0	66085	0	0	66571	0	5	64838	0.00771153	0	71619	0	0	68041	0	0	82916	0	0	65291
d__Bacteria;p__Firmicutes;c__Clostridia;o__Lachnospirales;f__Lachnospiraceae;g__Lachnospiraceae_UCG-010	0.601912	0.601912	0.0154227		0.0142978	0.0295152	0.00826573	0.0170373	70	71472	0.0979405	0	61391	0	0	69908	0	0	69739	0	22	70611	0.0311566	0	65400	0	0	53377	0	0	66085	0	0	66571	0	9	64838	0.0138807	23	71619	0.0321144	0	68041	0	0	82916	0	33	65291
d__Bacteria;p__Firmicutes;c__Clostridia;o__Lachnospirales;f__Lachnospiraceae;g__Marvinbryantia	0.632594	0.632594	0.01297		0.0556604	0.101692	0.0379471	0.0399696	32	71472	0.0447728	0	61391	0	0	69908	0	0	69739	0	162	70611	0.229426	0	65400	0	0	53377	0	0	66085	0	188	66571	0.282405	0	64838	0	18	71619	0.025133	42	68041	0.0617275	48	82916	0.0578899	86	65291
d__Bacteria;p__Firmicutes;c__Clostridia;o__Lachnospirales;f__Lachnospiraceae;g__Roseburia	0.251935	0.251935	0.0722181		4.09979	4.06693	7.0283	6.20875	1175	71472	1.644	2261	61391	3.68295	68	69908	0.0972707	485	69739	0.69545	6052	70611	8.5709	1065	65400	1.62844	39	53377	0.0730652	8749	66085	13.239	4186	66571	6.28802	3293	64838	5.07881	1946	71619	2.71716	9943	68041	14.6132	5184	82916	6.25211	7108	65291
d__Bacteria;p__Firmicutes;c__Clostridia;o__Lachnospirales;f__Lachnospiraceae;g__Sellimonas	0.469187	0.469187	0.029479		0.0140298	0.0311983	0.0344862	0.0769093	0	71472	0	0	61391	0	0	69908	0	0	69739	0	28	70611	0.0396539	0	65400	0	0	53377	0	0	66085	0	67	66571	0.100644	0	64838	0	69	71619	0.0963431	0	68041	0	0	82916	0	0	65291
d__Bacteria;p__Firmicutes;c__Clostridia;o__Lachnospirales;f__Lachnospiraceae;g__Shuttleworthia	0.330565	0.330565	0.0526316		0.000699575	0.00209872	0	0	5	71472	0.00699575	0	61391	0	0	69908	0	0	69739	0	0	70611	0	0	65400	0	0	53377	0	0	66085	0	0	66571	0	0	64838	0	0	71619	0	0	68041	0	0	82916	0	0	65291
d__Bacteria;p__Firmicutes;c__Clostridia;o__Lachnospirales;f__Lachnospiraceae;g__Tyzzerella	0.271426	0.271426	0.0667446		0.115401	0.279261	0.00947409	0.0214103	0	71472	0	0	61391	0	16	69908	0.0228872	67	69739	0.0960725	8	70611	0.0113297	50	65400	0.0764526	0	53377	0	626	66085	0.947265	0	66571	0	0	64838	0	11	71619	0.0153591	0	68041	0	0	82916	0	0	65291
d__Bacteria;p__Firmicutes;c__Clostridia;o__Lachnospirales;f__Lachnospiraceae;g__uncultured	0.447696	0.447696	0.0323896		0.516332	0.5605	0.350247	0.312837	331	71472	0.463118	18	61391	0.0293203	93	69908	0.133032	22	69739	0.0315462	1309	70611	1.85382	738	65400	1.12844	52	53377	0.0974202	309	66085	0.46758	122	66571	0.183263	503	64838	0.77578	36	71619	0.050266	390	68041	0.573184	205	82916	0.247238	652	65291
d__Bacteria;p__Firmicutes;c__Clostridia;o__Lachnospirales;f__uncultured;g__uncultured	0.29078	0.29078	0.0617474		0.0303339	0.0704198	0.00456497	0.00927931	2	71472	0.0027983	21	61391	0.034207	0	69908	0	3	69739	0.00430175	169	70611	0.239339	0	65400	0	0	53377	0	0	66085	0	11	66571	0.0165237	4	64838	0.00616922	0	71619	0	0	68041	0	22	82916	0.0265329	0	65291
d__Bacteria;p__Firmicutes;c__Clostridia;o__Monoglobales;f__Monoglobaceae;g__Monoglobus	0.106173	0.106173	0.13847		0.313063	0.521763	0.0170941	0.0164148	9	71472	0.0125923	66	61391	0.107508	8	69908	0.0114436	25	69739	0.0358479	1201	70611	1.70087	15	65400	0.0229358	4	53377	0.00749386	50	66085	0.0756601	549	66571	0.824683	215	64838	0.331596	7	71619	0.00977394	5	68041	0.00734851	4	82916	0.00482416	5	65291
d__Bacteria;p__Firmicutes;c__Clostridia;o__Oscillospirales	0.165541	0.165541	0.103991		0.0380911	0.0750041	0.00192531	0.00304325	0	71472	0	17	61391	0.0276914	0	69908	0	0	69739	0	6	70611	0.00849726	0	65400	0	0	53377	0	66	66085	0.0998714	163	66571	0.244851	0	64838	0	0	71619	0	3	68041	0.00440911	6	82916	0.00723624	0	65291
d__Bacteria;p__Firmicutes;c__Clostridia;o__Oscillospirales;f__[Clostridium]_methylpentosum_group;g__[Clostridium]_methylpentosum_group	0.330565	0.330565	0.0526316		0.000751078	0.00225323	0	0	0	71472	0	0	61391	0	0	69908	0	0	69739	0	0	70611	0	0	65400	0	0	53377	0	0	66085	0	5	66571	0.00751078	0	64838	0	0	71619	0	0	68041	0	0	82916	0	0	65291
d__Bacteria;p__Firmicutes;c__Clostridia;o__Oscillospirales;f__[Eubacterium]_coprostanoligenes_group;g__[Eubacterium]_coprostanoligenes_group	0.101136	0.101136	0.142261		0.184897	0.325675	0.655465	0.749323	2	71472	0.0027983	12	61391	0.0195468	0	69908	0	5	69739	0.00716959	107	70611	0.151534	7	65400	0.0107034	58	53377	0.108661	43	66085	0.0650677	735	66571	1.10408	246	64838	0.379407	384	71619	0.536171	1108	68041	1.62843	72	82916	0.0868349	262	65291
d__Bacteria;p__Firmicutes;c__Clostridia;o__Oscillospirales;f__Butyricicoccaceae	0.269396	0.269396	0.067293		0.00461719	0.0138516	0.0258133	0.0540528	33	71472	0.0461719	0	61391	0	0	69908	0	0	69739	0	0	70611	0	0	65400	0	0	53377	0	0	66085	0	0	66571	0	0	64838	0	0	71619	0	125	68041	0.183713	0	82916	0	14	65291
d__Bacteria;p__Firmicutes;c__Clostridia;o__Oscillospirales;f__Butyricicoccaceae;g__Butyricicoccus	0.862623	0.862623	0.00170878		0.0408444	0.0759763	0.0461915	0.0507871	0	71472	0	0	61391	0	0	69908	0	0	69739	0	179	70611	0.253502	39	65400	0.059633	0	53377	0	8	66085	0.0121056	2	66571	0.00300431	52	64838	0.0801999	2	71619	0.00279255	22	68041	0.0323334	56	82916	0.0675382	12	65291
d__Bacteria;p__Firmicutes;c__Clostridia;o__Oscillospirales;f__Butyricicoccaceae;g__UCG-009	0.0824251	0.0824251	0.158211		0	0	0.0152691	0.0249047	0	71472	0	0	61391	0	0	69908	0	0	69739	0	0	70611	0	0	65400	0	0	53377	0	0	66085	0	0	66571	0	0	64838	0	0	71619	0	11	68041	0.0161667	0	82916	0	0	65291
d__Bacteria;p__Firmicutes;c__Clostridia;o__Oscillospirales;f__Oscillospiraceae	0.903387	0.903387	0.000841248		0.00814129	0.0150822	0.00738797	0.0104658	0	71472	0	0	61391	0	2	69908	0.0028609	0	69739	0	21	70611	0.0297404	0	65400	0	2	53377	0.00374693	0	66085	0	30	66571	0.0450647	0	64838	0	25	71619	0.0349069	10	68041	0.014697	8	82916	0.00964832	0	65291
d__Bacteria;p__Firmicutes;c__Clostridia;o__Oscillospirales;f__Oscillospiraceae;g__Colidextribacter	0.211035	0.211035	0.08546		0.00478657	0.00927987	0.121795	0.270499	0	71472	0	0	61391	0	0	69908	0	0	69739	0	21	70611	0.0297404	0	65400	0	0	53377	0	9	66085	0.0136188	3	66571	0.00450647	0	64838	0	35	71619	0.0488697	28	68041	0.0411517	0	82916	0	88	65291
d__Bacteria;p__Firmicutes;c__Clostridia;o__Oscillospirales;f__Oscillospiraceae;g__Flavonifractor	0.0394952	0.0394952	0.214956		0.0268138	0.0261216	0.00631058	0.00923602	13	71472	0.0181889	22	61391	0.0358359	7	69908	0.0100132	6	69739	0.00860351	0	70611	0	56	65400	0.0856269	0	53377	0	28	66085	0.0423697	9	66571	0.0135194	35	64838	0.0539807	0	71619	0	9	68041	0.0132273	24	82916	0.028945	0	65291
d__Bacteria;p__Firmicutes;c__Clostridia;o__Oscillospirales;f__Oscillospiraceae;g__NK4A214_group	0.0783909	0.0783909	0.162119		0.0120298	0.0270052	0.103865	0.145137	9	71472	0.0125923	2	61391	0.00325781	0	69908	0	0	69739	0	65	70611	0.0920536	0	65400	0	5	53377	0.00936733	2	66085	0.0030264	0	66571	0	0	64838	0	32	71619	0.0446809	163	68041	0.239561	0	82916	0	0	65291
d__Bacteria;p__Firmicutes;c__Clostridia;o__Oscillospirales;f__Oscillospiraceae;g__Oscillibacter	0.0757714	0.0757714	0.164764		0.000892265	0.00186393	0.00394565	0.00448962	0	71472	0	2	61391	0.00325781	0	69908	0	0	69739	0	4	70611	0.00566484	0	65400	0	0	53377	0	0	66085	0	0	66571	0	0	64838	0	8	71619	0.0111702	7	68041	0.0102879	0	82916	0	0	65291
d__Bacteria;p__Firmicutes;c__Clostridia;o__Oscillospirales;f__Oscillospiraceae;g__UCG-002	0.0529617	0.0529617	0.192499		0.0570029	0.0916009	0.372056	0.446985	0	71472	0	19	61391	0.0309492	16	69908	0.0228872	10	69739	0.0143392	120	70611	0.169945	8	65400	0.0122324	156	53377	0.292261	5	66085	0.00756601	5	66571	0.00751078	8	64838	0.0123384	57	71619	0.0795878	479	68041	0.703987	3	82916	0.00361812	53	65291
d__Bacteria;p__Firmicutes;c__Clostridia;o__Oscillospirales;f__Oscillospiraceae;g__UCG-003	0.88586	0.88586	0.00117625		0.033939	0.0423809	0.0379281	0.0704275	0	71472	0	0	61391	0	14	69908	0.0200263	0	69739	0	75	70611	0.106216	0	65400	0	24	53377	0.0449632	0	66085	0	75	66571	0.112662	36	64838	0.055523	0	71619	0	58	68041	0.0852427	194	82916	0.233972	0	65291
d__Bacteria;p__Firmicutes;c__Clostridia;o__Oscillospirales;f__Oscillospiraceae;g__UCG-005	0.97939	0.97939	3.81e-05		0.085029	0.172982	0.0867756	0.100462	5	71472	0.00699575	9	61391	0.0146601	0	69908	0	2	69739	0.00286784	389	70611	0.550906	0	65400	0	8	53377	0.0149877	0	66085	0	173	66571	0.259873	0	64838	0	8	71619	0.0111702	139	68041	0.204289	24	82916	0.028945	4	65291
d__Bacteria;p__Firmicutes;c__Clostridia;o__Oscillospirales;f__Oscillospiraceae;g__uncultured	0.781915	0.781915	0.00436755		0.118639	0.133194	0.0999208	0.148987	174	71472	0.243452	80	61391	0.130312	2	69908	0.0028609	0	69739	0	108	70611	0.152951	0	65400	0	0	53377	0	35	66085	0.0529621	287	66571	0.431119	112	64838	0.172738	52	71619	0.0726064	27	68041	0.039682	71	82916	0.0856288	22	65291
d__Bacteria;p__Firmicutes;c__Clostridia;o__Oscillospirales;f__Ruminococcaceae	0.0998828	0.0998828	0.143233		0.0128478	0.0145939	0.0632282	0.0858966	10	71472	0.0139915	8	61391	0.0130312	9	69908	0.0128741	5	69739	0.00716959	3	70611	0.00424863	3	65400	0.00458716	29	53377	0.0543305	9	66085	0.0136188	0	66571	0	3	64838	0.00462692	49	71619	0.0684176	4	68041	0.00587881	23	82916	0.0277389	174	65291
d__Bacteria;p__Firmicutes;c__Clostridia;o__Oscillospirales;f__Ruminococcaceae;g__[Eubacterium]_siraeum_group	0.416698	0.416698	0.0369724		0.00341359	0.00731525	0.0106719	0.0251518	8	71472	0.0111932	0	61391	0	0	69908	0	16	69739	0.0229427	0	70611	0	0	65400	0	0	53377	0	0	66085	0	0	66571	0	0	64838	0	0	71619	0	11	68041	0.0161667	0	82916	0	0	65291
d__Bacteria;p__Firmicutes;c__Clostridia;o__Oscillospirales;f__Ruminococcaceae;g__Anaerofilum	0.497143	0.497143	0.0259886		0.00325728	0.00977185	0.000912936	0.00273881	0	71472	0	0	61391	0	0	69908	0	0	69739	0	23	70611	0.0325728	0	65400	0	0	53377	0	0	66085	0	0	66571	0	0	64838	0	0	71619	0	0	68041	0	0	82916	0	0	65291
d__Bacteria;p__Firmicutes;c__Clostridia;o__Oscillospirales;f__Ruminococcaceae;g__Anaerotruncus	0.629874	0.629874	0.013177		0.000609023	0.00122175	0.00125665	0.00376995	0	71472	0	2	61391	0.00325781	0	69908	0	0	69739	0	2	70611	0.00283242	0	65400	0	0	53377	0	0	66085	0	0	66571	0	0	64838	0	9	71619	0.0125665	0	68041	0	0	82916	0	0	65291
d__Bacteria;p__Firmicutes;c__Clostridia;o__Oscillospirales;f__Ruminococcaceae;g__CAG-352	0.330565	0.330565	0.0526316		0	0	0.000293049	0.000879147	0	71472	0	0	61391	0	0	69908	0	0	69739	0	0	70611	0	0	65400	0	0	53377	0	0	66085	0	0	66571	0	0	64838	0	0	71619	0	0	68041	0	0	82916	0	0	65291
d__Bacteria;p__Firmicutes;c__Clostridia;o__Oscillospirales;f__Ruminococcaceae;g__Candidatus_Soleaferrea	0.330565	0.330565	0.0526316		0	0	0.000329884	0.000989653	0	71472	0	0	61391	0	0	69908	0	0	69739	0	0	70611	0	0	65400	0	0	53377	0	0	66085	0	0	66571	0	0	64838	0	0	71619	0	0	68041	0	0	82916	0	0	65291
d__Bacteria;p__Firmicutes;c__Clostridia;o__Oscillospirales;f__Ruminococcaceae;g__Caproiciproducens	0.898182	0.898182	0.000934799		0.000488671	0.00146601	0.000587881	0.00176364	0	71472	0	3	61391	0.00488671	0	69908	0	0	69739	0	0	70611	0	0	65400	0	0	53377	0	0	66085	0	0	66571	0	0	64838	0	0	71619	0	4	68041	0.00587881	0	82916	0	0	65291
d__Bacteria;p__Firmicutes;c__Clostridia;o__Oscillospirales;f__Ruminococcaceae;g__DTU089	0.592427	0.592427	0.0162349		0.000286784	0.000860351	0.000698139	0.00209442	0	71472	0	0	61391	0	0	69908	0	2	69739	0.00286784	0	70611	0	0	65400	0	0	53377	0	0	66085	0	0	66571	0	0	64838	0	5	71619	0.00698139	0	68041	0	0	82916	0	0	65291
d__Bacteria;p__Firmicutes;c__Clostridia;o__Oscillospirales;f__Ruminococcaceae;g__Faecalibacterium	0.127924	0.127924	0.123952		5.46626	6.18837	12.3159	11.2917	1799	71472	2.51707	958	61391	1.56049	245	69908	0.350461	4736	69739	6.79104	2489	70611	3.52495	351	65400	0.536697	494	53377	0.925492	13330	66085	20.171	9031	66571	13.566	3060	64838	4.71945	2711	71619	3.78531	20685	68041	30.4008	8777	82916	10.5854	23388	65291
d__Bacteria;p__Firmicutes;c__Clostridia;o__Oscillospirales;f__Ruminococcaceae;g__Incertae_Sedis	0.392293	0.392293	0.0409358		0.0229685	0.0267403	0.0129879	0.0212563	0	71472	0	34	61391	0.0553827	10	69908	0.0143045	17	69739	0.0243766	13	70611	0.0184107	16	65400	0.0244648	3	53377	0.0056204	0	66085	0	58	66571	0.087125	0	64838	0	5	71619	0.00698139	4	68041	0.00587881	9	82916	0.0108544	0	65291
d__Bacteria;p__Firmicutes;c__Clostridia;o__Oscillospirales;f__Ruminococcaceae;g__Negativibacillus	0.189266	0.189266	0.0937251		0.00284536	0.00490102	0.0135574	0.0230381	0	71472	0	9	61391	0.0146601	0	69908	0	0	69739	0	0	70611	0	0	65400	0	0	53377	0	3	66085	0.00453961	0	66571	0	6	64838	0.00925383	32	71619	0.0446809	48	68041	0.0705457	0	82916	0	0	65291
d__Bacteria;p__Firmicutes;c__Clostridia;o__Oscillospirales;f__Ruminococcaceae;g__Paludicola	0.350651	0.350651	0.0485337		0.00140597	0.00287745	0.000407426	0.00122228	6	71472	0.0083949	0	61391	0	0	69908	0	0	69739	0	4	70611	0.00566484	0	65400	0	0	53377	0	0	66085	0	0	66571	0	0	64838	0	0	71619	0	0	68041	0	0	82916	0	0	65291
d__Bacteria;p__Firmicutes;c__Clostridia;o__Oscillospirales;f__Ruminococcaceae;g__Ruminococcus	0.764409	0.764409	0.00511713		0.512459	0.899385	0.632396	0.767768	8	71472	0.0111932	232	61391	0.377906	13	69908	0.0185959	51	69739	0.0731298	1741	70611	2.46562	14	65400	0.0214067	10	53377	0.0187347	3	66085	0.00453961	1410	66571	2.11804	10	64838	0.0154231	143	71619	0.199668	459	68041	0.674593	2104	82916	2.53751	1006	65291
d__Bacteria;p__Firmicutes;c__Clostridia;o__Oscillospirales;f__Ruminococcaceae;g__Subdoligranulum	0.392219	0.392219	0.0409483		6.31515	15.998	12.5406	14.0684	38786	71472	54.2674	229	61391	0.373019	47	69908	0.0672312	1058	69739	1.51709	1657	70611	2.34666	751	65400	1.14832	263	53377	0.492722	795	66085	1.203	168	66571	0.252362	962	64838	1.4837	14167	71619	19.7811	1803	68041	2.64987	20805	82916	25.0917	3846	65291
d__Bacteria;p__Firmicutes;c__Clostridia;o__Oscillospirales;f__Ruminococcaceae;g__UBA1819	0.293114	0.293114	0.0611717		0.021182	0.0226833	0.0631634	0.114061	0	71472	0	12	61391	0.0195468	0	69908	0	5	69739	0.00716959	27	70611	0.0382377	12	65400	0.0183486	4	53377	0.00749386	8	66085	0.0121056	53	66571	0.0796142	19	64838	0.0293038	278	71619	0.388165	13	68041	0.0191061	18	82916	0.0217087	0	65291
d__Bacteria;p__Firmicutes;c__Clostridia;o__Oscillospirales;f__Ruminococcaceae;g__uncultured	0.124478	0.124478	0.126076		0.0671736	0.157428	0.1735	0.119994	2	71472	0.0027983	35	61391	0.0570116	0	69908	0	0	69739	0	379	70611	0.536744	0	65400	0	7	53377	0.0131143	18	66085	0.0272376	16	66571	0.0240345	7	64838	0.0107961	206	71619	0.287633	177	68041	0.260137	22	82916	0.0265329	46	65291
d__Bacteria;p__Firmicutes;c__Clostridia;o__Oscillospirales;f__UCG-010;g__UCG-010	0.172352	0.172352	0.100891		0.000991347	0.00297404	0.00718798	0.0127378	0	71472	0	0	61391	0	0	69908	0	0	69739	0	7	70611	0.00991347	0	65400	0	0	53377	0	0	66085	0	0	66571	0	0	64838	0	0	71619	0	24	68041	0.0352729	0	82916	0	0	65291
d__Bacteria;p__Firmicutes;c__Clostridia;o__Oscillospirales;f__uncultured;g__uncultured	0.782447	0.782447	0.00434578		0.0037587	0.00985628	0.00258665	0.00775996	0	71472	0	0	61391	0	0	69908	0	0	69739	0	0	70611	0	0	65400	0	0	53377	0	3	66085	0.00453961	22	66571	0.0330474	0	64838	0	0	71619	0	0	68041	0	0	82916	0	0	65291
d__Bacteria;p__Firmicutes;c__Clostridia;o__Peptococcales;f__Peptococcaceae;g__Peptococcus	0.750914	0.750914	0.00573903		0.00184107	0.00552322	0.00119132	0.00246261	0	71472	0	0	61391	0	0	69908	0	0	69739	0	13	70611	0.0184107	0	65400	0	0	53377	0	0	66085	0	0	66571	0	0	64838	0	0	71619	0	5	68041	0.00734851	0	82916	0	0	65291
d__Bacteria;p__Firmicutes;c__Clostridia;o__Peptococcales;f__Peptococcaceae;g__uncultured	0.0436274	0.0436274	0.207372		0.000374693	0.00112408	0.0262739	0.0357864	0	71472	0	0	61391	0	0	69908	0	0	69739	0	0	70611	0	0	65400	0	2	53377	0.00374693	0	66085	0	0	66571	0	0	64838	0	5	71619	0.00698139	35	68041	0.0514396	0	82916	0	3	65291
d__Bacteria;p__Firmicutes;c__Clostridia;o__Peptostreptococcales-Tissierellales	0.700905	0.700905	0.00839138		0.000488671	0.00146601	0.000882314	0.00264694	0	71472	0	3	61391	0.00488671	0	69908	0	0	69739	0	0	70611	0	0	65400	0	0	53377	0	0	66085	0	0	66571	0	0	64838	0	0	71619	0	0	68041	0	0	82916	0	0	65291
d__Bacteria;p__Firmicutes;c__Clostridia;o__Peptostreptococcales-Tissierellales;f__Anaerovoracaceae	0.926242	0.926242	0.000489391		0.0198999	0.0486083	0.0178396	0.0444082	0	71472	0	0	61391	0	0	69908	0	0	69739	0	115	70611	0.162864	0	65400	0	2	53377	0.00374693	0	66085	0	0	66571	0	21	64838	0.0323884	0	71619	0	0	68041	0	0	82916	0	0	65291
d__Bacteria;p__Firmicutes;c__Clostridia;o__Peptostreptococcales-Tissierellales;f__Anaerovoracaceae;g__[Eubacterium]_brachy_group	0.327612	0.327612	0.0532605		0.0256802	0.0722862	0.109194	0.238252	0	71472	0	9	61391	0.0146601	0	69908	0	0	69739	0	0	70611	0	0	65400	0	0	53377	0	0	66085	0	0	66571	0	157	64838	0.242142	198	71619	0.276463	17	68041	0.0249849	8	82916	0.00964832	0	65291
d__Bacteria;p__Firmicutes;c__Clostridia;o__Peptostreptococcales-Tissierellales;f__Anaerovoracaceae;g__[Eubacterium]_nodatum_group	0.272039	0.272039	0.0665798		0.00184582	0.00295448	0.0204512	0.0491709	3	71472	0.00419745	5	61391	0.00814452	0	69908	0	0	69739	0	0	70611	0	4	65400	0.00611621	0	53377	0	0	66085	0	0	66571	0	0	64838	0	119	71619	0.166157	0	68041	0	0	82916	0	0	65291
d__Bacteria;p__Firmicutes;c__Clostridia;o__Peptostreptococcales-Tissierellales;f__Anaerovoracaceae;g__Anaerovorax	0.330565	0.330565	0.0526316		0	0	0.000916326	0.00274898	0	71472	0	0	61391	0	0	69908	0	0	69739	0	0	70611	0	0	65400	0	0	53377	0	0	66085	0	0	66571	0	0	64838	0	0	71619	0	0	68041	0	0	82916	0	0	65291
d__Bacteria;p__Firmicutes;c__Clostridia;o__Peptostreptococcales-Tissierellales;f__Anaerovoracaceae;g__Family_XIII_AD3011_group	0.0940993	0.0940993	0.147886		0.0200351	0.0446683	0.254413	0.395305	0	71472	0	13	61391	0.0211757	0	69908	0	0	69739	0	107	70611	0.151534	0	65400	0	0	53377	0	0	66085	0	3	66571	0.00450647	15	64838	0.0231346	140	71619	0.195479	20	68041	0.029394	160	82916	0.192966	99	65291
d__Bacteria;p__Firmicutes;c__Clostridia;o__Peptostreptococcales-Tissierellales;f__Anaerovoracaceae;g__Family_XIII_UCG-001	0.693723	0.693723	0.00881904		0.0297404	0.0892212	0.0434271	0.0506603	0	71472	0	0	61391	0	0	69908	0	0	69739	0	210	70611	0.297404	0	65400	0	0	53377	0	0	66085	0	0	66571	0	0	64838	0	10	71619	0.0139628	21	68041	0.0308637	0	82916	0	27	65291
d__Bacteria;p__Firmicutes;c__Clostridia;o__Peptostreptococcales-Tissierellales;f__Anaerovoracaceae;g__Mogibacterium	0.365756	0.365756	0.0456458		0.0254221	0.0687989	0.00402769	0.00718993	0	71472	0	142	61391	0.231304	0	69908	0	0	69739	0	0	70611	0	0	65400	0	4	53377	0.00749386	0	66085	0	0	66571	0	10	64838	0.0154231	3	71619	0.00418883	0	68041	0	0	82916	0	0	65291
d__Bacteria;p__Firmicutes;c__Clostridia;o__Peptostreptococcales-Tissierellales;f__Anaerovoracaceae;g__uncultured	0.330565	0.330565	0.0526316		0	0	0.000271617	0.000814852	0	71472	0	0	61391	0	0	69908	0	0	69739	0	0	70611	0	0	65400	0	0	53377	0	0	66085	0	0	66571	0	0	64838	0	0	71619	0	0	68041	0	0	82916	0	0	65291
d__Bacteria;p__Firmicutes;c__Clostridia;o__Peptostreptococcales-Tissierellales;f__Dethiosulfatibacteraceae;g__Dethiosulfatibacter	0.0706248	0.0706248	0.170232		0	0	0.0104356	0.0162914	0	71472	0	0	61391	0	0	69908	0	0	69739	0	0	70611	0	0	65400	0	0	53377	0	0	66085	0	0	66571	0	0	64838	0	0	71619	0	0	68041	0	0	82916	0	0	65291
d__Bacteria;p__Firmicutes;c__Clostridia;o__Peptostreptococcales-Tissierellales;f__Peptostreptococcaceae	0.0677283	0.0677283	0.173483		0.00315694	0.00732208	0.112876	0.169183	0	71472	0	0	61391	0	0	69908	0	0	69739	0	17	70611	0.0240756	0	65400	0	4	53377	0.00749386	0	66085	0	0	66571	0	0	64838	0	104	71619	0.145213	23	68041	0.0338031	416	82916	0.501713	18	65291
d__Bacteria;p__Firmicutes;c__Clostridia;o__Peptostreptococcales-Tissierellales;f__Peptostreptococcaceae;g__Acetoanaerobium	0.0764101	0.0764101	0.164111		0	0	0.0381245	0.0608407	0	71472	0	0	61391	0	0	69908	0	0	69739	0	0	70611	0	0	65400	0	0	53377	0	0	66085	0	0	66571	0	0	64838	0	0	71619	0	0	68041	0	0	82916	0	0	65291
d__Bacteria;p__Firmicutes;c__Clostridia;o__Peptostreptococcales-Tissierellales;f__Peptostreptococcaceae;g__Intestinibacter	0.0826837	0.0826837	0.157967		0.156968	0.29408	1.32759	1.88834	0	71472	0	24	61391	0.0390937	0	69908	0	86	69739	0.123317	706	70611	0.999844	67	65400	0.102446	0	53377	0	0	66085	0	10	66571	0.0150216	188	64838	0.289953	2186	71619	3.05226	49	68041	0.0720154	95	82916	0.114574	233	65291
d__Bacteria;p__Firmicutes;c__Clostridia;o__Peptostreptococcales-Tissierellales;f__Peptostreptococcaceae;g__Paeniclostridium	0.457588	0.457588	0.0310241		0.059821	0.10652	0.0303628	0.0469607	0	71472	0	15	61391	0.0244335	0	69908	0	50	69739	0.0716959	90	70611	0.127459	12	65400	0.0183486	0	53377	0	0	66085	0	0	66571	0	231	64838	0.356273	86	71619	0.12008	0	68041	0	0	82916	0	0	65291
d__Bacteria;p__Firmicutes;c__Clostridia;o__Peptostreptococcales-Tissierellales;f__Peptostreptococcaceae;g__Paraclostridium	0.35937	0.35937	0.0468474		0.291545	0.812438	0.0357105	0.076018	0	71472	0	0	61391	0	30	69908	0.0429135	0	69739	0	104	70611	0.147286	0	65400	0	0	53377	0	0	66085	0	0	66571	0	1767	64838	2.72525	36	71619	0.050266	0	68041	0	0	82916	0	31	65291
d__Bacteria;p__Firmicutes;c__Clostridia;o__Peptostreptococcales-Tissierellales;f__Peptostreptococcaceae;g__Peptoclostridium	0.330565	0.330565	0.0526316		0.0029052	0.0087156	0	0	0	71472	0	0	61391	0	0	69908	0	0	69739	0	0	70611	0	19	65400	0.029052	0	53377	0	0	66085	0	0	66571	0	0	64838	0	0	71619	0	0	68041	0	0	82916	0	0	65291
d__Bacteria;p__Firmicutes;c__Clostridia;o__Peptostreptococcales-Tissierellales;f__Peptostreptococcaceae;g__Peptostreptococcus	0.828414	0.828414	0.00267957		0.00118146	0.00247663	0.00148398	0.00330101	0	71472	0	0	61391	0	0	69908	0	0	69739	0	3	70611	0.00424863	0	65400	0	0	53377	0	5	66085	0.00756601	0	66571	0	0	64838	0	3	71619	0.00418883	0	68041	0	0	82916	0	0	65291
d__Bacteria;p__Firmicutes;c__Clostridia;o__Peptostreptococcales-Tissierellales;f__Peptostreptococcaceae;g__Romboutsia	0.108451	0.108451	0.136815		1.62382	2.70846	8.32888	11.5969	99	71472	0.138516	5812	61391	9.46719	113	69908	0.161641	228	69739	0.326933	1191	70611	1.68671	168	65400	0.256881	181	53377	0.339097	1387	66085	2.09881	125	66571	0.187769	1021	64838	1.57469	16928	71619	23.6362	2339	68041	3.43763	4217	82916	5.08587	3251	65291
d__Bacteria;p__Firmicutes;c__Clostridia;o__Peptostreptococcales-Tissierellales;f__Peptostreptococcaceae;g__Terrisporobacter	0.0508949	0.0508949	0.195562		0	0	0.377635	0.541577	0	71472	0	0	61391	0	0	69908	0	0	69739	0	0	70611	0	0	65400	0	0	53377	0	0	66085	0	0	66571	0	0	64838	0	344	71619	0.480319	0	68041	0	24	82916	0.028945	966	65291
d__Bacteria;p__Firmicutes;c__Clostridia;o__Peptostreptococcales-Tissierellales;f__Peptostreptococcaceae;g__uncultured	0.153003	0.153003	0.110067		0	0	0.00322889	0.00649215	0	71472	0	0	61391	0	0	69908	0	0	69739	0	0	70611	0	0	65400	0	0	53377	0	0	66085	0	0	66571	0	0	64838	0	0	71619	0	12	68041	0.0176364	0	82916	0	0	65291
d__Bacteria;p__Firmicutes;c__Clostridia;o__Peptostreptococcales-Tissierellales;f__Peptostreptococcales-Tissierellales	0.0692067	0.0692067	0.171807		0	0	0.0314288	0.048793	0	71472	0	0	61391	0	0	69908	0	0	69739	0	0	70611	0	0	65400	0	0	53377	0	0	66085	0	0	66571	0	0	64838	0	0	71619	0	0	68041	0	0	82916	0	0	65291
d__Bacteria;p__Firmicutes;c__Clostridia;o__Peptostreptococcales-Tissierellales;f__Peptostreptococcales-Tissierellales;g__Brassicibacter	0.159074	0.159074	0.107062		0	0	0.00160518	0.00327794	0	71472	0	0	61391	0	0	69908	0	0	69739	0	0	70611	0	0	65400	0	0	53377	0	0	66085	0	0	66571	0	0	64838	0	0	71619	0	0	68041	0	0	82916	0	0	65291
d__Bacteria;p__Firmicutes;c__Clostridia;o__Peptostreptococcales-Tissierellales;f__Peptostreptococcales-Tissierellales;g__Clostridiisalibacter	0.330565	0.330565	0.0526316		0	0	0.000679043	0.00203713	0	71472	0	0	61391	0	0	69908	0	0	69739	0	0	70611	0	0	65400	0	0	53377	0	0	66085	0	0	66571	0	0	64838	0	0	71619	0	0	68041	0	0	82916	0	0	65291
d__Bacteria;p__Firmicutes;c__Clostridia;o__Peptostreptococcales-Tissierellales;f__Peptostreptococcales-Tissierellales;g__Fenollaria	0.330565	0.330565	0.0526316		0	0	0.000271617	0.000814852	0	71472	0	0	61391	0	0	69908	0	0	69739	0	0	70611	0	0	65400	0	0	53377	0	0	66085	0	0	66571	0	0	64838	0	0	71619	0	0	68041	0	0	82916	0	0	65291
d__Bacteria;p__Firmicutes;c__Clostridia;o__Peptostreptococcales-Tissierellales;f__Peptostreptococcales-Tissierellales;g__Gallicola	0.330565	0.330565	0.0526316		0	0	0.000279256	0.000837767	0	71472	0	0	61391	0	0	69908	0	0	69739	0	0	70611	0	0	65400	0	0	53377	0	0	66085	0	0	66571	0	0	64838	0	2	71619	0.00279255	0	68041	0	0	82916	0	0	65291
d__Bacteria;p__Firmicutes;c__Clostridia;o__Peptostreptococcales-Tissierellales;f__Peptostreptococcales-Tissierellales;g__Gottschalkia	0.330565	0.330565	0.0526316		0	0	0.00125665	0.00376995	0	71472	0	0	61391	0	0	69908	0	0	69739	0	0	70611	0	0	65400	0	0	53377	0	0	66085	0	0	66571	0	0	64838	0	9	71619	0.0125665	0	68041	0	0	82916	0	0	65291
d__Bacteria;p__Firmicutes;c__Clostridia;o__Peptostreptococcales-Tissierellales;f__Peptostreptococcales-Tissierellales;g__Parvimonas	0.708758	0.708758	0.00793754		0.00223135	0.00442377	0.00144725	0.00434174	0	71472	0	9	61391	0.0146601	0	69908	0	0	69739	0	0	70611	0	0	65400	0	0	53377	0	2	66085	0.0030264	0	66571	0	3	64838	0.00462692	0	71619	0	0	68041	0	12	82916	0.0144725	0	65291
d__Bacteria;p__Firmicutes;c__Clostridia;o__Peptostreptococcales-Tissierellales;f__Peptostreptococcales-Tissierellales;g__Peptoniphilus	0.131842	0.131842	0.121607		0	0	0.00282995	0.00537812	0	71472	0	0	61391	0	0	69908	0	0	69739	0	0	70611	0	0	65400	0	0	53377	0	0	66085	0	0	66571	0	0	64838	0	0	71619	0	0	68041	0	14	82916	0.0168846	0	65291
d__Bacteria;p__Firmicutes;c__Clostridia;o__Peptostreptococcales-Tissierellales;f__Peptostreptococcales-Tissierellales;g__Tepidimicrobium	0.330565	0.330565	0.0526316		0	0	0.000439846	0.00131954	0	71472	0	0	61391	0	0	69908	0	0	69739	0	0	70611	0	0	65400	0	0	53377	0	0	66085	0	0	66571	0	0	64838	0	0	71619	0	0	68041	0	0	82916	0	0	65291
d__Bacteria;p__Firmicutes;c__Clostridia;o__Peptostreptococcales-Tissierellales;f__Peptostreptococcales-Tissierellales;g__Tissierella	0.0457851	0.0457851	0.20368		0	0	0.00472795	0.00661039	0	71472	0	0	61391	0	0	69908	0	0	69739	0	0	70611	0	0	65400	0	0	53377	0	0	66085	0	0	66571	0	0	64838	0	11	71619	0.0153591	0	68041	0	0	82916	0	2	65291
d__Bacteria;p__Firmicutes;c__Clostridia;o__Peptostreptococcales-Tissierellales;f__Peptostreptococcales-Tissierellales;g__uncultured	0.0744121	0.0744121	0.166172		0	0	0.0394652	0.0625113	0	71472	0	0	61391	0	0	69908	0	0	69739	0	0	70611	0	0	65400	0	0	53377	0	0	66085	0	0	66571	0	0	64838	0	0	71619	0	0	68041	0	0	82916	0	0	65291
d__Bacteria;p__Firmicutes;c__Clostridia;o__Proteinivoracales;f__uncultured;g__uncultured	0.071191	0.071191	0.169612		0	0	0.0704748	0.110263	0	71472	0	0	61391	0	0	69908	0	0	69739	0	0	70611	0	0	65400	0	0	53377	0	0	66085	0	0	66571	0	0	64838	0	0	71619	0	0	68041	0	0	82916	0	0	65291
d__Bacteria;p__Firmicutes;c__Desulfitobacteriia;o__Desulfitobacteriales;f__Desulfitobacteriales;g__TC1	0.330565	0.330565	0.0526316		0	0	0.000407426	0.00122228	0	71472	0	0	61391	0	0	69908	0	0	69739	0	0	70611	0	0	65400	0	0	53377	0	0	66085	0	0	66571	0	0	64838	0	0	71619	0	0	68041	0	0	82916	0	0	65291
d__Bacteria;p__Firmicutes;c__Limnochordia;o__MBA03;f__MBA03;g__MBA03	0.114559	0.114559	0.132544		0	0	0.0016942	0.00306474	0	71472	0	0	61391	0	0	69908	0	0	69739	0	0	70611	0	0	65400	0	0	53377	0	0	66085	0	0	66571	0	0	64838	0	0	71619	0	0	68041	0	0	82916	0	0	65291
d__Bacteria;p__Firmicutes;c__Moorellia;o__Desulfitibacterales;f__Desulfitibacteraceae;g__Desulfitibacter	0.0787285	0.0787285	0.161785		0	0	0.00264653	0.00425961	0	71472	0	0	61391	0	0	69908	0	0	69739	0	0	70611	0	0	65400	0	0	53377	0	0	66085	0	0	66571	0	0	64838	0	0	71619	0	0	68041	0	0	82916	0	0	65291
d__Bacteria;p__Firmicutes;c__Negativicutes	0.330565	0.330565	0.0526316		0.000429135	0.00128741	0	0	0	71472	0	0	61391	0	3	69908	0.00429135	0	69739	0	0	70611	0	0	65400	0	0	53377	0	0	66085	0	0	66571	0	0	64838	0	0	71619	0	0	68041	0	0	82916	0	0	65291
d__Bacteria;p__Firmicutes;c__Negativicutes;o__Acidaminococcales;f__Acidaminococcaceae	0.330565	0.330565	0.0526316		0.00237855	0.00713566	0	0	17	71472	0.0237855	0	61391	0	0	69908	0	0	69739	0	0	70611	0	0	65400	0	0	53377	0	0	66085	0	0	66571	0	0	64838	0	0	71619	0	0	68041	0	0	82916	0	0	65291
d__Bacteria;p__Firmicutes;c__Negativicutes;o__Acidaminococcales;f__Acidaminococcaceae;g__Acidaminococcus	0.330565	0.330565	0.0526316		0	0	0.00600399	0.018012	0	71472	0	0	61391	0	0	69908	0	0	69739	0	0	70611	0	0	65400	0	0	53377	0	0	66085	0	0	66571	0	0	64838	0	43	71619	0.0600399	0	68041	0	0	82916	0	0	65291
d__Bacteria;p__Firmicutes;c__Negativicutes;o__Acidaminococcales;f__Acidaminococcaceae;g__Phascolarctobacterium	0.0421319	0.0421319	0.210034		1.21042	1.42528	0.155154	0.250538	1390	71472	1.94482	142	61391	0.231304	38	69908	0.0543572	1908	69739	2.73592	1939	70611	2.74603	28	65400	0.0428135	0	53377	0	95	66085	0.143754	2666	66571	4.00475	130	64838	0.2005	8	71619	0.0111702	598	68041	0.878882	63	82916	0.0759805	46	65291
d__Bacteria;p__Firmicutes;c__Negativicutes;o__Veillonellales-Selenomonadales;f__Selenomonadaceae;g__Anaerovibrio	0.330565	0.330565	0.0526316		0	0	0.00195479	0.00586437	0	71472	0	0	61391	0	0	69908	0	0	69739	0	0	70611	0	0	65400	0	0	53377	0	0	66085	0	0	66571	0	0	64838	0	14	71619	0.0195479	0	68041	0	0	82916	0	0	65291
d__Bacteria;p__Firmicutes;c__Negativicutes;o__Veillonellales-Selenomonadales;f__Selenomonadaceae;g__Megamonas	0.318515	0.318515	0.0552437		0.0404333	0.0756411	1.81467	5.18763	5	71472	0.00699575	0	61391	0	97	69908	0.138754	0	69739	0	0	70611	0	0	65400	0	0	53377	0	18	66085	0.0272376	0	66571	0	150	64838	0.231346	35	71619	0.0488697	46	68041	0.0676063	0	82916	0	26	65291
d__Bacteria;p__Firmicutes;c__Negativicutes;o__Veillonellales-Selenomonadales;f__Selenomonadaceae;g__Mitsuokella	0.319402	0.319402	0.0550473		0.0052457	0.0157371	0.675961	1.96493	0	71472	0	0	61391	0	0	69908	0	0	69739	0	0	70611	0	0	65400	0	28	53377	0.0524571	0	66085	0	0	66571	0	0	64838	0	28	71619	0.0390958	0	68041	0	0	82916	0	0	65291
d__Bacteria;p__Firmicutes;c__Negativicutes;o__Veillonellales-Selenomonadales;f__Selenomonadaceae;g__Schwartzia	0.330565	0.330565	0.0526316		0	0	0.00205758	0.00617275	0	71472	0	0	61391	0	0	69908	0	0	69739	0	0	70611	0	0	65400	0	0	53377	0	0	66085	0	0	66571	0	0	64838	0	0	71619	0	14	68041	0.0205758	0	82916	0	0	65291
d__Bacteria;p__Firmicutes;c__Negativicutes;o__Veillonellales-Selenomonadales;f__Selenomonadaceae;g__Selenomonas	0.330565	0.330565	0.0526316		0	0	0.000219923	0.000659768	0	71472	0	0	61391	0	0	69908	0	0	69739	0	0	70611	0	0	65400	0	0	53377	0	0	66085	0	0	66571	0	0	64838	0	0	71619	0	0	68041	0	0	82916	0	0	65291
d__Bacteria;p__Firmicutes;c__Negativicutes;o__Veillonellales-Selenomonadales;f__Veillonellaceae;g__Allisonella	0.819253	0.819253	0.00297803		0.0056546	0.0143849	0.00696807	0.00904795	6	71472	0.0083949	0	61391	0	0	69908	0	0	69739	0	34	70611	0.0481511	0	65400	0	0	53377	0	0	66085	0	0	66571	0	0	64838	0	11	71619	0.0153591	12	68041	0.0176364	3	82916	0.00361812	0	65291
d__Bacteria;p__Firmicutes;c__Negativicutes;o__Veillonellales-Selenomonadales;f__Veillonellaceae;g__Dialister	0.152058	0.152058	0.110546		0.043063	0.0863236	2.23022	4.38603	7	71472	0.00979404	161	61391	0.262253	0	69908	0	0	69739	0	0	70611	0	0	65400	0	83	53377	0.155498	0	66085	0	0	66571	0	2	64838	0.00308461	146	71619	0.203857	564	68041	0.828912	2	82916	0.00241208	0	65291
d__Bacteria;p__Firmicutes;c__Negativicutes;o__Veillonellales-Selenomonadales;f__Veillonellaceae;g__Megasphaera	0.174522	0.174522	0.0999302		0	0	0.339202	0.719836	0	71472	0	0	61391	0	0	69908	0	0	69739	0	0	70611	0	0	65400	0	0	53377	0	0	66085	0	0	66571	0	0	64838	0	119	71619	0.166157	0	68041	0	0	82916	0	0	65291
d__Bacteria;p__Firmicutes;c__Negativicutes;o__Veillonellales-Selenomonadales;f__Veillonellaceae;g__Veillonella	0.978449	0.978449	4.17e-05		0.0322042	0.0538667	0.0314786	0.0584324	16	71472	0.0223864	6	61391	0.00977342	0	69908	0	0	69739	0	83	70611	0.117545	0	65400	0	0	53377	0	0	66085	0	10	66571	0.0150216	102	64838	0.157315	0	71619	0	7	68041	0.0102879	0	82916	0	0	65291
d__Bacteria;p__Firmicutes;c__Syntrophomonadia;o__Syntrophomonadales;f__Syntrophomonadaceae;g__uncultured	0.163797	0.163797	0.104806		0	0	0.00106194	0.00219458	0	71472	0	0	61391	0	0	69908	0	0	69739	0	0	70611	0	0	65400	0	0	53377	0	0	66085	0	0	66571	0	0	64838	0	0	71619	0	0	68041	0	0	82916	0	0	65291
d__Bacteria;p__Firmicutes;c__uncultured;o__uncultured;f__uncultured;g__uncultured	0.330565	0.330565	0.0526316		0	0	0.000543235	0.0016297	0	71472	0	0	61391	0	0	69908	0	0	69739	0	0	70611	0	0	65400	0	0	53377	0	0	66085	0	0	66571	0	0	64838	0	0	71619	0	0	68041	0	0	82916	0	0	65291
d__Bacteria;p__Fusobacteriota;c__Fusobacteriia;o__Fusobacteriales;f__Fusobacteriaceae;g__Cetobacterium	0.213398	0.213398	0.0846192		0.208318	0.484483	0	0	39	71472	0.0545668	0	61391	0	0	69908	0	22	69739	0.0315462	0	70611	0	240	65400	0.366972	0	53377	0	0	66085	0	3	66571	0.00450647	1054	64838	1.62559	0	71619	0	0	68041	0	0	82916	0	0	65291
d__Bacteria;p__Fusobacteriota;c__Fusobacteriia;o__Fusobacteriales;f__Fusobacteriaceae;g__Fusobacterium	0.113427	0.113427	0.133318		8.92407	15.3728	0.387708	0.730909	12	71472	0.0167898	73	61391	0.11891	6026	69908	8.6199	36149	69739	51.8347	29	70611	0.0410701	1701	65400	2.60092	31	53377	0.0580774	12684	66085	19.1935	1919	66571	2.88264	2512	64838	3.87427	16	71619	0.0223404	51	68041	0.0749548	1280	82916	1.54373	13	65291
d__Bacteria;p__Fusobacteriota;c__Fusobacteriia;o__Fusobacteriales;f__Leptotrichiaceae;g__Sneathia	0.330565	0.330565	0.0526316		0	0	0.00279399	0.00838198	0	71472	0	0	61391	0	0	69908	0	0	69739	0	0	70611	0	0	65400	0	0	53377	0	0	66085	0	0	66571	0	0	64838	0	0	71619	0	0	68041	0	0	82916	0	0	65291
d__Bacteria;p__GAL15;c__GAL15;o__GAL15;f__GAL15;g__GAL15	0.330565	0.330565	0.0526316		0	0	0.00117813	0.0035344	0	71472	0	0	61391	0	0	69908	0	0	69739	0	0	70611	0	0	65400	0	0	53377	0	0	66085	0	0	66571	0	0	64838	0	0	71619	0	0	68041	0	0	82916	0	0	65291
d__Bacteria;p__Gemmatimonadota;c__Gemmatimonadetes;o__Gemmatimonadales;f__Gemmatimonadaceae	0.330565	0.330565	0.0526316		0	0	0.000392711	0.00117813	0	71472	0	0	61391	0	0	69908	0	0	69739	0	0	70611	0	0	65400	0	0	53377	0	0	66085	0	0	66571	0	0	64838	0	0	71619	0	0	68041	0	0	82916	0	0	65291
d__Bacteria;p__Gemmatimonadota;c__Gemmatimonadetes;o__Gemmatimonadales;f__Gemmatimonadaceae;g__Gemmatimonas	0.224827	0.224827	0.0806946		0	0	0.00130098	0.00310502	0	71472	0	0	61391	0	0	69908	0	0	69739	0	0	70611	0	0	65400	0	0	53377	0	0	66085	0	0	66571	0	0	64838	0	0	71619	0	0	68041	0	0	82916	0	0	65291
d__Bacteria;p__Gemmatimonadota;c__Gemmatimonadetes;o__Gemmatimonadales;f__Gemmatimonadaceae;g__uncultured	0.0400787	0.0400787	0.213841		0	0	0.0248138	0.0336425	0	71472	0	0	61391	0	0	69908	0	0	69739	0	0	70611	0	0	65400	0	0	53377	0	0	66085	0	0	66571	0	0	64838	0	16	71619	0.0223404	0	68041	0	0	82916	0	5	65291
d__Bacteria;p__Halanaerobiaeota;c__Halanaerobiia;o__Halanaerobiales;f__Halanaerobiaceae;g__Halanaerobium	0.204633	0.204633	0.0877899		0.0173033	0.0135226	0.00990179	0.0100874	0	71472	0	19	61391	0.0309492	18	69908	0.0257481	8	69739	0.0114713	5	70611	0.00708105	15	65400	0.0229358	0	53377	0	7	66085	0.0105924	13	66571	0.019528	29	64838	0.0447269	0	71619	0	11	68041	0.0161667	11	82916	0.0132664	18	65291
d__Bacteria;p__Halanaerobiaeota;c__Halanaerobiia;o__Halanaerobiales;f__Halanaerobiaceae;g__Halocella	0.189283	0.189283	0.0937182		0	0	0.000991188	0.00217952	0	71472	0	0	61391	0	0	69908	0	0	69739	0	0	70611	0	0	65400	0	0	53377	0	0	66085	0	0	66571	0	0	64838	0	5	71619	0.00698139	0	68041	0	0	82916	0	0	65291
d__Bacteria;p__Latescibacterota;c__Latescibacterota;o__Latescibacterota;f__Latescibacterota;g__Latescibacterota	0.330565	0.330565	0.0526316		0	0	0.00122228	0.00366683	0	71472	0	0	61391	0	0	69908	0	0	69739	0	0	70611	0	0	65400	0	0	53377	0	0	66085	0	0	66571	0	0	64838	0	0	71619	0	0	68041	0	0	82916	0	0	65291
d__Bacteria;p__MBNT15;c__MBNT15;o__MBNT15;f__MBNT15;g__MBNT15	0.330565	0.330565	0.0526316		0	0	0.000329884	0.000989653	0	71472	0	0	61391	0	0	69908	0	0	69739	0	0	70611	0	0	65400	0	0	53377	0	0	66085	0	0	66571	0	0	64838	0	0	71619	0	0	68041	0	0	82916	0	0	65291
d__Bacteria;p__Methylomirabilota;c__Methylomirabilia;o__Rokubacteriales;f__Rokubacteriales;g__Rokubacteriales	0.0867784	0.0867784	0.154201		0	0	0.00385541	0.00638478	0	71472	0	0	61391	0	0	69908	0	0	69739	0	0	70611	0	0	65400	0	0	53377	0	0	66085	0	0	66571	0	0	64838	0	0	71619	0	0	68041	0	0	82916	0	0	65291
d__Bacteria;p__Myxococcota;c__Myxococcia;o__Myxococcales;f__27F-1492R;g__27F-1492R	0.330565	0.330565	0.0526316		0	0	0.000679043	0.00203713	0	71472	0	0	61391	0	0	69908	0	0	69739	0	0	70611	0	0	65400	0	0	53377	0	0	66085	0	0	66571	0	0	64838	0	0	71619	0	0	68041	0	0	82916	0	0	65291
d__Bacteria;p__Myxococcota;c__Myxococcia;o__Myxococcales;f__Anaeromyxobacteraceae;g__Anaeromyxobacter	0.330565	0.330565	0.0526316		0	0	0.000439846	0.00131954	0	71472	0	0	61391	0	0	69908	0	0	69739	0	0	70611	0	0	65400	0	0	53377	0	0	66085	0	0	66571	0	0	64838	0	0	71619	0	0	68041	0	0	82916	0	0	65291
d__Bacteria;p__Myxococcota;c__Myxococcia;o__Myxococcales;f__Myxococcaceae	0.330565	0.330565	0.0526316		0	0	0.00176551	0.00529654	0	71472	0	0	61391	0	0	69908	0	0	69739	0	0	70611	0	0	65400	0	0	53377	0	0	66085	0	0	66571	0	0	64838	0	0	71619	0	0	68041	0	0	82916	0	0	65291
d__Bacteria;p__Myxococcota;c__Myxococcia;o__Myxococcales;f__Myxococcaceae;g__P3OB-42	0.255945	0.255945	0.0710527		0	0	0.00152896	0.00390919	0	71472	0	0	61391	0	0	69908	0	0	69739	0	0	70611	0	0	65400	0	0	53377	0	0	66085	0	0	66571	0	0	64838	0	0	71619	0	0	68041	0	0	82916	0	0	65291
d__Bacteria;p__Myxococcota;c__Polyangia;o__Haliangiales;f__Haliangiaceae;g__Haliangium	0.192652	0.192652	0.0923734		0	0	0.00782774	0.0173501	0	71472	0	0	61391	0	0	69908	0	0	69739	0	0	70611	0	0	65400	0	0	53377	0	0	66085	0	0	66571	0	0	64838	0	10	71619	0.0139628	0	68041	0	0	82916	0	0	65291
d__Bacteria;p__Myxococcota;c__Polyangia;o__mle1-27;f__mle1-27;g__mle1-27	0.330565	0.330565	0.0526316		0	0	0.000271617	0.000814852	0	71472	0	0	61391	0	0	69908	0	0	69739	0	0	70611	0	0	65400	0	0	53377	0	0	66085	0	0	66571	0	0	64838	0	0	71619	0	0	68041	0	0	82916	0	0	65291
d__Bacteria;p__Myxococcota;c__Polyangia;o__Polyangiales;f__Phaselicystidaceae;g__Phaselicystis	0.330565	0.330565	0.0526316		0	0	0.00122228	0.00366683	0	71472	0	0	61391	0	0	69908	0	0	69739	0	0	70611	0	0	65400	0	0	53377	0	0	66085	0	0	66571	0	0	64838	0	0	71619	0	0	68041	0	0	82916	0	0	65291
d__Bacteria;p__Myxococcota;c__Polyangia;o__Polyangiales;f__Polyangiaceae	0.330565	0.330565	0.0526316		0	0	0.00108647	0.00325941	0	71472	0	0	61391	0	0	69908	0	0	69739	0	0	70611	0	0	65400	0	0	53377	0	0	66085	0	0	66571	0	0	64838	0	0	71619	0	0	68041	0	0	82916	0	0	65291
d__Bacteria;p__Myxococcota;c__Polyangia;o__Polyangiales;f__Polyangiaceae;g__Pajaroellobacter	0.330565	0.330565	0.0526316		0	0	0.0014939	0.00448169	0	71472	0	0	61391	0	0	69908	0	0	69739	0	0	70611	0	0	65400	0	0	53377	0	0	66085	0	0	66571	0	0	64838	0	0	71619	0	0	68041	0	0	82916	0	0	65291
d__Bacteria;p__Myxococcota;c__Polyangia;o__Polyangiales;f__Sandaracinaceae;g__uncultured	0.330565	0.330565	0.0526316		0	0	0.000407426	0.00122228	0	71472	0	0	61391	0	0	69908	0	0	69739	0	0	70611	0	0	65400	0	0	53377	0	0	66085	0	0	66571	0	0	64838	0	0	71619	0	0	68041	0	0	82916	0	0	65291
d__Bacteria;p__Nitrospirota;c__Nitrospiria;o__Nitrospirales;f__Nitrospiraceae;g__Nitrospira	0.062288	0.062288	0.179974		0.000715226	0.00214568	0.00881288	0.0120325	0	71472	0	0	61391	0	5	69908	0.00715226	0	69739	0	0	70611	0	0	65400	0	0	53377	0	0	66085	0	0	66571	0	0	64838	0	0	71619	0	0	68041	0	0	82916	0	0	65291
d__Bacteria;p__Patescibacteria;c__Parcubacteria;o__Candidatus_Adlerbacteria;f__Candidatus_Adlerbacteria;g__Candidatus_Adlerbacteria	0.330565	0.330565	0.0526316		0	0	0.000612642	0.00183793	0	71472	0	0	61391	0	0	69908	0	0	69739	0	0	70611	0	0	65400	0	0	53377	0	0	66085	0	0	66571	0	0	64838	0	0	71619	0	0	68041	0	0	82916	0	4	65291
d__Bacteria;p__Patescibacteria;c__Saccharimonadia;o__Saccharimonadales;f__Saccharimonadaceae;g__TM7a	0.330565	0.330565	0.0526316		0.00321804	0.00965413	0	0	23	71472	0.0321804	0	61391	0	0	69908	0	0	69739	0	0	70611	0	0	65400	0	0	53377	0	0	66085	0	0	66571	0	0	64838	0	0	71619	0	0	68041	0	0	82916	0	0	65291
d__Bacteria;p__Patescibacteria;c__Saccharimonadia;o__Saccharimonadales;f__Saccharimonadaceae;g__TM7x	0.33496	0.33496	0.0517083		0.0114776	0.0277745	0.00219012	0.00441878	67	71472	0.093743	0	61391	0	5	69908	0.00715226	0	69739	0	0	70611	0	0	65400	0	0	53377	0	0	66085	0	0	66571	0	9	64838	0.0138807	0	71619	0	0	68041	0	8	82916	0.00964832	8	65291
d__Bacteria;p__Patescibacteria;c__Saccharimonadia;o__Saccharimonadales;f__Saccharimonadales;g__Saccharimonadales	0.156594	0.156594	0.108275		0.00125923	0.0037777	0.00521475	0.00708222	9	71472	0.0125923	0	61391	0	0	69908	0	0	69739	0	0	70611	0	0	65400	0	0	53377	0	0	66085	0	0	66571	0	0	64838	0	0	71619	0	0	68041	0	0	82916	0	3	65291
d__Bacteria;p__Patescibacteria;c__Saccharimonadia;o__Saccharimonadales;f__WWH38;g__WWH38	0.330565	0.330565	0.0526316		0	0	0.000271617	0.000814852	0	71472	0	0	61391	0	0	69908	0	0	69739	0	0	70611	0	0	65400	0	0	53377	0	0	66085	0	0	66571	0	0	64838	0	0	71619	0	0	68041	0	0	82916	0	0	65291
d__Bacteria;p__Planctomycetota;c__Phycisphaerae;o__Tepidisphaerales;f__WD2101_soil_group;g__WD2101_soil_group	0.330565	0.330565	0.0526316		0	0	0.000261808	0.000785423	0	71472	0	0	61391	0	0	69908	0	0	69739	0	0	70611	0	0	65400	0	0	53377	0	0	66085	0	0	66571	0	0	64838	0	0	71619	0	0	68041	0	0	82916	0	0	65291
d__Bacteria;p__Planctomycetota;c__Planctomycetes;o__Pirellulales;f__Pirellulaceae;g__uncultured	0.330565	0.330565	0.0526316		0	0	0.000271617	0.000814852	0	71472	0	0	61391	0	0	69908	0	0	69739	0	0	70611	0	0	65400	0	0	53377	0	0	66085	0	0	66571	0	0	64838	0	0	71619	0	0	68041	0	0	82916	0	0	65291
d__Bacteria;p__Proteobacteria;c__Alphaproteobacteria	0.330565	0.330565	0.0526316		0	0	0.00176551	0.00529654	0	71472	0	0	61391	0	0	69908	0	0	69739	0	0	70611	0	0	65400	0	0	53377	0	0	66085	0	0	66571	0	0	64838	0	0	71619	0	0	68041	0	0	82916	0	0	65291
d__Bacteria;p__Proteobacteria;c__Alphaproteobacteria;o__Acetobacterales;f__Acetobacteraceae	0.330565	0.330565	0.0526316		0	0	0.00122228	0.00366683	0	71472	0	0	61391	0	0	69908	0	0	69739	0	0	70611	0	0	65400	0	0	53377	0	0	66085	0	0	66571	0	0	64838	0	0	71619	0	0	68041	0	0	82916	0	0	65291
d__Bacteria;p__Proteobacteria;c__Alphaproteobacteria;o__Acetobacterales;f__Acetobacteraceae;g__Acetobacter	0.223087	0.223087	0.0812776		0	0	0.00622461	0.014798	0	71472	0	0	61391	0	0	69908	0	0	69739	0	0	70611	0	0	65400	0	0	53377	0	0	66085	0	0	66571	0	0	64838	0	0	71619	0	0	68041	0	0	82916	0	32	65291
d__Bacteria;p__Proteobacteria;c__Alphaproteobacteria;o__Acetobacterales;f__Acetobacteraceae;g__Rubritepida	0.330565	0.330565	0.0526316		0	0	0.000587881	0.00176364	0	71472	0	0	61391	0	0	69908	0	0	69739	0	0	70611	0	0	65400	0	0	53377	0	0	66085	0	0	66571	0	0	64838	0	0	71619	0	4	68041	0.00587881	0	82916	0	0	65291
d__Bacteria;p__Proteobacteria;c__Alphaproteobacteria;o__Acetobacterales;f__Acetobacteraceae;g__uncultured	0.281883	0.281883	0.0639941		0	0	0.00259405	0.00701507	0	71472	0	0	61391	0	0	69908	0	0	69739	0	0	70611	0	0	65400	0	0	53377	0	0	66085	0	0	66571	0	0	64838	0	0	71619	0	0	68041	0	2	82916	0.00241208	0	65291
d__Bacteria;p__Proteobacteria;c__Alphaproteobacteria;o__Azospirillales;f__Inquilinaceae;g__Inquilinus	0.480461	0.480461	0.0280327		0.000302641	0.000907922	0.000763157	0.00168887	0	71472	0	0	61391	0	0	69908	0	0	69739	0	0	70611	0	0	65400	0	0	53377	0	2	66085	0.0030264	0	66571	0	0	64838	0	0	71619	0	0	68041	0	0	82916	0	0	65291
d__Bacteria;p__Proteobacteria;c__Alphaproteobacteria;o__Caulobacterales;f__Caulobacteraceae;g__Brevundimonas	0.330565	0.330565	0.0526316		0	0	0.000765802	0.00229741	0	71472	0	0	61391	0	0	69908	0	0	69739	0	0	70611	0	0	65400	0	0	53377	0	0	66085	0	0	66571	0	0	64838	0	0	71619	0	0	68041	0	0	82916	0	5	65291
d__Bacteria;p__Proteobacteria;c__Alphaproteobacteria;o__Caulobacterales;f__Hyphomonadaceae;g__Hirschia	0.330565	0.330565	0.0526316		0	0	0.000407426	0.00122228	0	71472	0	0	61391	0	0	69908	0	0	69739	0	0	70611	0	0	65400	0	0	53377	0	0	66085	0	0	66571	0	0	64838	0	0	71619	0	0	68041	0	0	82916	0	0	65291
d__Bacteria;p__Proteobacteria;c__Alphaproteobacteria;o__Caulobacterales;f__Hyphomonadaceae;g__SWB02	0.172431	0.172431	0.100856		0	0	0.0018768	0.00396248	0	71472	0	0	61391	0	0	69908	0	0	69739	0	0	70611	0	0	65400	0	0	53377	0	0	66085	0	0	66571	0	0	64838	0	0	71619	0	0	68041	0	0	82916	0	0	65291
d__Bacteria;p__Proteobacteria;c__Alphaproteobacteria;o__Elsterales;f__uncultured;g__uncultured	0.10854	0.10854	0.13675		0	0	0.0055477	0.00985602	0	71472	0	0	61391	0	0	69908	0	0	69739	0	0	70611	0	0	65400	0	0	53377	0	0	66085	0	0	66571	0	0	64838	0	0	71619	0	0	68041	0	0	82916	0	0	65291
d__Bacteria;p__Proteobacteria;c__Alphaproteobacteria;o__Micropepsales;f__Micropepsaceae;g__uncultured	0.151689	0.151689	0.110734		0	0	0.00360307	0.00721995	0	71472	0	0	61391	0	0	69908	0	0	69739	0	0	70611	0	0	65400	0	0	53377	0	0	66085	0	0	66571	0	0	64838	0	0	71619	0	0	68041	0	0	82916	0	0	65291
d__Bacteria;p__Proteobacteria;c__Alphaproteobacteria;o__Paracaedibacterales;f__Paracaedibacteraceae;g__Candidatus_Paracaedibacter	0.330565	0.330565	0.0526316		0	0	0.000271617	0.000814852	0	71472	0	0	61391	0	0	69908	0	0	69739	0	0	70611	0	0	65400	0	0	53377	0	0	66085	0	0	66571	0	0	64838	0	0	71619	0	0	68041	0	0	82916	0	0	65291
d__Bacteria;p__Proteobacteria;c__Alphaproteobacteria;o__Puniceispirillales;f__SAR116_clade;g__SAR116_clade	0.159884	0.159884	0.10667		0	0	0.00202089	0.00413535	0	71472	0	0	61391	0	0	69908	0	0	69739	0	0	70611	0	0	65400	0	0	53377	0	0	66085	0	0	66571	0	0	64838	0	0	71619	0	0	68041	0	10	82916	0.0120604	0	65291
d__Bacteria;p__Proteobacteria;c__Alphaproteobacteria;o__Reyranellales;f__Reyranellaceae;g__Reyranella	0.153421	0.153421	0.109856		0	0	0.00465781	0.00937529	0	71472	0	0	61391	0	0	69908	0	0	69739	0	0	70611	0	0	65400	0	0	53377	0	0	66085	0	0	66571	0	0	64838	0	0	71619	0	0	68041	0	0	82916	0	0	65291
d__Bacteria;p__Proteobacteria;c__Alphaproteobacteria;o__Rhizobiales	0.330565	0.330565	0.0526316		0	0	0.000261808	0.000785423	0	71472	0	0	61391	0	0	69908	0	0	69739	0	0	70611	0	0	65400	0	0	53377	0	0	66085	0	0	66571	0	0	64838	0	0	71619	0	0	68041	0	0	82916	0	0	65291
d__Bacteria;p__Proteobacteria;c__Alphaproteobacteria;o__Rhizobiales;f__A0839;g__A0839	0.0847332	0.0847332	0.15606		0	0	0.00333409	0.00548243	0	71472	0	0	61391	0	0	69908	0	0	69739	0	0	70611	0	0	65400	0	0	53377	0	0	66085	0	0	66571	0	0	64838	0	0	71619	0	0	68041	0	0	82916	0	6	65291
d__Bacteria;p__Proteobacteria;c__Alphaproteobacteria;o__Rhizobiales;f__Beijerinckiaceae	0.330565	0.330565	0.0526316		0	0	0.00170175	0.00510525	0	71472	0	0	61391	0	0	69908	0	0	69739	0	0	70611	0	0	65400	0	0	53377	0	0	66085	0	0	66571	0	0	64838	0	0	71619	0	0	68041	0	0	82916	0	0	65291
d__Bacteria;p__Proteobacteria;c__Alphaproteobacteria;o__Rhizobiales;f__Beijerinckiaceae;g__1174-901-12	0.330565	0.330565	0.0526316		0	0	0.000814852	0.00244456	0	71472	0	0	61391	0	0	69908	0	0	69739	0	0	70611	0	0	65400	0	0	53377	0	0	66085	0	0	66571	0	0	64838	0	0	71619	0	0	68041	0	0	82916	0	0	65291
d__Bacteria;p__Proteobacteria;c__Alphaproteobacteria;o__Rhizobiales;f__Beijerinckiaceae;g__alphaI_cluster	0.330565	0.330565	0.0526316		0	0	0.000543235	0.0016297	0	71472	0	0	61391	0	0	69908	0	0	69739	0	0	70611	0	0	65400	0	0	53377	0	0	66085	0	0	66571	0	0	64838	0	0	71619	0	0	68041	0	0	82916	0	0	65291
d__Bacteria;p__Proteobacteria;c__Alphaproteobacteria;o__Rhizobiales;f__Beijerinckiaceae;g__Bosea	0.330565	0.330565	0.0526316		0	0	0.000219923	0.000659768	0	71472	0	0	61391	0	0	69908	0	0	69739	0	0	70611	0	0	65400	0	0	53377	0	0	66085	0	0	66571	0	0	64838	0	0	71619	0	0	68041	0	0	82916	0	0	65291
d__Bacteria;p__Proteobacteria;c__Alphaproteobacteria;o__Rhizobiales;f__Beijerinckiaceae;g__Methylocystis	0.330565	0.330565	0.0526316		0	0	0.000456468	0.0013694	0	71472	0	0	61391	0	0	69908	0	0	69739	0	0	70611	0	0	65400	0	0	53377	0	0	66085	0	0	66571	0	0	64838	0	0	71619	0	0	68041	0	0	82916	0	0	65291
d__Bacteria;p__Proteobacteria;c__Alphaproteobacteria;o__Rhizobiales;f__Beijerinckiaceae;g__Roseiarcus	0.330565	0.330565	0.0526316		0	0	0.00117813	0.0035344	0	71472	0	0	61391	0	0	69908	0	0	69739	0	0	70611	0	0	65400	0	0	53377	0	0	66085	0	0	66571	0	0	64838	0	0	71619	0	0	68041	0	0	82916	0	0	65291
d__Bacteria;p__Proteobacteria;c__Alphaproteobacteria;o__Rhizobiales;f__Beijerinckiaceae;g__uncultured	0.330565	0.330565	0.0526316		0	0	0.0016297	0.00488911	0	71472	0	0	61391	0	0	69908	0	0	69739	0	0	70611	0	0	65400	0	0	53377	0	0	66085	0	0	66571	0	0	64838	0	0	71619	0	0	68041	0	0	82916	0	0	65291
d__Bacteria;p__Proteobacteria;c__Alphaproteobacteria;o__Rhizobiales;f__Devosiaceae;g__Devosia	0.330565	0.330565	0.0526316		0	0	0.000329884	0.000989653	0	71472	0	0	61391	0	0	69908	0	0	69739	0	0	70611	0	0	65400	0	0	53377	0	0	66085	0	0	66571	0	0	64838	0	0	71619	0	0	68041	0	0	82916	0	0	65291
d__Bacteria;p__Proteobacteria;c__Alphaproteobacteria;o__Rhizobiales;f__Hyphomicrobiaceae;g__Hyphomicrobium	0.013499	0.013499	0.294102		0	0	0.0141655	0.0155181	0	71472	0	0	61391	0	0	69908	0	0	69739	0	0	70611	0	0	65400	0	0	53377	0	0	66085	0	0	66571	0	0	64838	0	12	71619	0.0167553	0	68041	0	0	82916	0	0	65291
d__Bacteria;p__Proteobacteria;c__Alphaproteobacteria;o__Rhizobiales;f__Hyphomicrobiaceae;g__Pedomicrobium	0.170688	0.170688	0.101636		0	0	0.00294855	0.00619864	0	71472	0	0	61391	0	0	69908	0	0	69739	0	0	70611	0	0	65400	0	0	53377	0	0	66085	0	0	66571	0	0	64838	0	0	71619	0	0	68041	0	0	82916	0	0	65291
d__Bacteria;p__Proteobacteria;c__Alphaproteobacteria;o__Rhizobiales;f__KF-JG30-B3;g__KF-JG30-B3	0.0854545	0.0854545	0.155399		0	0	0.00565957	0.00932976	0	71472	0	0	61391	0	0	69908	0	0	69739	0	0	70611	0	0	65400	0	0	53377	0	0	66085	0	0	66571	0	0	64838	0	0	71619	0	0	68041	0	0	82916	0	0	65291
d__Bacteria;p__Proteobacteria;c__Alphaproteobacteria;o__Rhizobiales;f__Labraceae;g__Labrys	0.15786	0.15786	0.107653		0	0	0.00130904	0.00266496	0	71472	0	0	61391	0	0	69908	0	0	69739	0	0	70611	0	0	65400	0	0	53377	0	0	66085	0	0	66571	0	0	64838	0	0	71619	0	0	68041	0	0	82916	0	5	65291
d__Bacteria;p__Proteobacteria;c__Alphaproteobacteria;o__Rhizobiales;f__Methyloligellaceae;g__uncultured	0.200973	0.200973	0.0891585		0	0	0.00166212	0.00375654	0	71472	0	0	61391	0	0	69908	0	0	69739	0	0	70611	0	0	65400	0	0	53377	0	0	66085	0	0	66571	0	0	64838	0	0	71619	0	0	68041	0	0	82916	0	0	65291
d__Bacteria;p__Proteobacteria;c__Alphaproteobacteria;o__Rhizobiales;f__Rhizobiaceae	0.177423	0.177423	0.0986662		0	0	0.0046197	0.0098732	0	71472	0	0	61391	0	0	69908	0	0	69739	0	0	70611	0	0	65400	0	0	53377	0	0	66085	0	0	66571	0	0	64838	0	0	71619	0	0	68041	0	0	82916	0	10	65291
d__Bacteria;p__Proteobacteria;c__Alphaproteobacteria;o__Rhizobiales;f__Rhizobiaceae;g__Allorhizobium-Neorhizobium-Pararhizobium-Rhizobium	0.15143	0.15143	0.110866		0	0	0.00908909	0.0182008	0	71472	0	0	61391	0	0	69908	0	0	69739	0	0	70611	0	0	65400	0	0	53377	0	0	66085	0	0	66571	0	0	64838	0	34	71619	0.0474734	0	68041	0	36	82916	0.0434174	0	65291
d__Bacteria;p__Proteobacteria;c__Alphaproteobacteria;o__Rhizobiales;f__Rhizobiaceae;g__Mesorhizobium	0.330565	0.330565	0.0526316		0	0	0.00143994	0.00431982	0	71472	0	0	61391	0	0	69908	0	0	69739	0	0	70611	0	0	65400	0	0	53377	0	0	66085	0	0	66571	0	0	64838	0	0	71619	0	0	68041	0	0	82916	0	0	65291
d__Bacteria;p__Proteobacteria;c__Alphaproteobacteria;o__Rhizobiales;f__Rhizobiaceae;g__Ochrobactrum	0.330565	0.330565	0.0526316		0.000450647	0.00135194	0	0	0	71472	0	0	61391	0	0	69908	0	0	69739	0	0	70611	0	0	65400	0	0	53377	0	0	66085	0	3	66571	0.00450647	0	64838	0	0	71619	0	0	68041	0	0	82916	0	0	65291
d__Bacteria;p__Proteobacteria;c__Alphaproteobacteria;o__Rhizobiales;f__Rhizobiaceae;g__Phyllobacterium	0.330565	0.330565	0.0526316		0.00265838	0.00797515	0	0	19	71472	0.0265838	0	61391	0	0	69908	0	0	69739	0	0	70611	0	0	65400	0	0	53377	0	0	66085	0	0	66571	0	0	64838	0	0	71619	0	0	68041	0	0	82916	0	0	65291
d__Bacteria;p__Proteobacteria;c__Alphaproteobacteria;o__Rhizobiales;f__Rhizobiaceae;g__Shinella	0.330565	0.330565	0.0526316		0	0	0.00223404	0.00670213	0	71472	0	0	61391	0	0	69908	0	0	69739	0	0	70611	0	0	65400	0	0	53377	0	0	66085	0	0	66571	0	0	64838	0	16	71619	0.0223404	0	68041	0	0	82916	0	0	65291
d__Bacteria;p__Proteobacteria;c__Alphaproteobacteria;o__Rhizobiales;f__Rhizobiales_Incertae_Sedis;g__Bauldia	0.330565	0.330565	0.0526316		0	0	0.000814852	0.00244456	0	71472	0	0	61391	0	0	69908	0	0	69739	0	0	70611	0	0	65400	0	0	53377	0	0	66085	0	0	66571	0	0	64838	0	0	71619	0	0	68041	0	0	82916	0	0	65291
d__Bacteria;p__Proteobacteria;c__Alphaproteobacteria;o__Rhizobiales;f__Rhizobiales_Incertae_Sedis;g__Nordella	0.206279	0.206279	0.0871834		0	0	0.000874442	0.00200074	0	71472	0	0	61391	0	0	69908	0	0	69739	0	0	70611	0	0	65400	0	0	53377	0	0	66085	0	0	66571	0	0	64838	0	0	71619	0	0	68041	0	0	82916	0	0	65291
d__Bacteria;p__Proteobacteria;c__Alphaproteobacteria;o__Rhizobiales;f__Rhizobiales_Incertae_Sedis;g__Phreatobacter	0.330565	0.330565	0.0526316		0	0	0.000306321	0.000918963	0	71472	0	0	61391	0	0	69908	0	0	69739	0	0	70611	0	0	65400	0	0	53377	0	0	66085	0	0	66571	0	0	64838	0	0	71619	0	0	68041	0	0	82916	0	2	65291
d__Bacteria;p__Proteobacteria;c__Alphaproteobacteria;o__Rhizobiales;f__Rhizobiales_Incertae_Sedis;g__uncultured	0.0389773	0.0389773	0.21596		0	0	0.00257127	0.0034643	0	71472	0	0	61391	0	0	69908	0	0	69739	0	0	70611	0	0	65400	0	0	53377	0	0	66085	0	0	66571	0	0	64838	0	0	71619	0	0	68041	0	0	82916	0	2	65291
d__Bacteria;p__Proteobacteria;c__Alphaproteobacteria;o__Rhizobiales;f__uncultured;g__uncultured	0.330565	0.330565	0.0526316		0	0	0.000219923	0.000659768	0	71472	0	0	61391	0	0	69908	0	0	69739	0	0	70611	0	0	65400	0	0	53377	0	0	66085	0	0	66571	0	0	64838	0	0	71619	0	0	68041	0	0	82916	0	0	65291
d__Bacteria;p__Proteobacteria;c__Alphaproteobacteria;o__Rhizobiales;f__Xanthobacteraceae	0.154687	0.154687	0.109221		0	0	0.00279312	0.00564036	0	71472	0	0	61391	0	0	69908	0	0	69739	0	0	70611	0	0	65400	0	0	53377	0	0	66085	0	0	66571	0	0	64838	0	0	71619	0	0	68041	0	0	82916	0	0	65291
d__Bacteria;p__Proteobacteria;c__Alphaproteobacteria;o__Rhizobiales;f__Xanthobacteraceae;g__Bradyrhizobium	0.0168121	0.0168121	0.278365		0	0	0.0272143	0.0309837	0	71472	0	0	61391	0	0	69908	0	0	69739	0	0	70611	0	0	65400	0	0	53377	0	0	66085	0	0	66571	0	0	64838	0	0	71619	0	0	68041	0	0	82916	0	14	65291
d__Bacteria;p__Proteobacteria;c__Alphaproteobacteria;o__Rhizobiales;f__Xanthobacteraceae;g__Pseudolabrys	0.0743347	0.0743347	0.166253		0	0	0.00432601	0.00685023	0	71472	0	0	61391	0	0	69908	0	0	69739	0	0	70611	0	0	65400	0	0	53377	0	0	66085	0	0	66571	0	0	64838	0	0	71619	0	0	68041	0	0	82916	0	0	65291
d__Bacteria;p__Proteobacteria;c__Alphaproteobacteria;o__Rhizobiales;f__Xanthobacteraceae;g__uncultured	0.0813522	0.0813522	0.159232		0	0	0.0299081	0.0485955	0	71472	0	0	61391	0	0	69908	0	0	69739	0	0	70611	0	0	65400	0	0	53377	0	0	66085	0	0	66571	0	0	64838	0	0	71619	0	0	68041	0	0	82916	0	2	65291
d__Bacteria;p__Proteobacteria;c__Alphaproteobacteria;o__Rhizobiales;f__Xanthobacteraceae;g__Xanthobacter	0.330565	0.330565	0.0526316		0	0	0.00588209	0.0176463	0	71472	0	0	61391	0	0	69908	0	0	69739	0	0	70611	0	0	65400	0	0	53377	0	0	66085	0	0	66571	0	0	64838	0	0	71619	0	0	68041	0	0	82916	0	0	65291
d__Bacteria;p__Proteobacteria;c__Alphaproteobacteria;o__Rhodobacterales;f__Rhodobacteraceae	0.151474	0.151474	0.110843		0	0	0.00207612	0.00415788	0	71472	0	0	61391	0	0	69908	0	0	69739	0	0	70611	0	0	65400	0	0	53377	0	0	66085	0	0	66571	0	0	64838	0	0	71619	0	0	68041	0	0	82916	0	0	65291
d__Bacteria;p__Proteobacteria;c__Alphaproteobacteria;o__Rhodobacterales;f__Rhodobacteraceae;g__Aestuariicoccus	0.330565	0.330565	0.0526316		0	0	0.00176551	0.00529654	0	71472	0	0	61391	0	0	69908	0	0	69739	0	0	70611	0	0	65400	0	0	53377	0	0	66085	0	0	66571	0	0	64838	0	0	71619	0	0	68041	0	0	82916	0	0	65291
d__Bacteria;p__Proteobacteria;c__Alphaproteobacteria;o__Rhodobacterales;f__Rhodobacteraceae;g__Defluviimonas	0.151233	0.151233	0.110966		0	0	0.00253132	0.00506635	0	71472	0	0	61391	0	0	69908	0	0	69739	0	0	70611	0	0	65400	0	0	53377	0	0	66085	0	0	66571	0	0	64838	0	0	71619	0	0	68041	0	0	82916	0	0	65291
d__Bacteria;p__Proteobacteria;c__Alphaproteobacteria;o__Rhodobacterales;f__Rhodobacteraceae;g__Gemmobacter	0.330565	0.330565	0.0526316		0	0	0.00111702	0.00335107	0	71472	0	0	61391	0	0	69908	0	0	69739	0	0	70611	0	0	65400	0	0	53377	0	0	66085	0	0	66571	0	0	64838	0	8	71619	0.0111702	0	68041	0	0	82916	0	0	65291
d__Bacteria;p__Proteobacteria;c__Alphaproteobacteria;o__Rhodobacterales;f__Rhodobacteraceae;g__HIMB11	0.330565	0.330565	0.0526316		0	0	0.0112721	0.0338164	0	71472	0	0	61391	0	0	69908	0	0	69739	0	0	70611	0	0	65400	0	0	53377	0	0	66085	0	0	66571	0	0	64838	0	0	71619	0	0	68041	0	0	82916	0	0	65291
d__Bacteria;p__Proteobacteria;c__Alphaproteobacteria;o__Rhodobacterales;f__Rhodobacteraceae;g__Marivita	0.330565	0.330565	0.0526316		0	0	0.00122228	0.00366683	0	71472	0	0	61391	0	0	69908	0	0	69739	0	0	70611	0	0	65400	0	0	53377	0	0	66085	0	0	66571	0	0	64838	0	0	71619	0	0	68041	0	0	82916	0	0	65291
d__Bacteria;p__Proteobacteria;c__Alphaproteobacteria;o__Rhodobacterales;f__Rhodobacteraceae;g__Nautella	0.330565	0.330565	0.0526316		0	0	0.00258036	0.00774109	0	71472	0	0	61391	0	0	69908	0	0	69739	0	0	70611	0	0	65400	0	0	53377	0	0	66085	0	0	66571	0	0	64838	0	0	71619	0	0	68041	0	0	82916	0	0	65291
d__Bacteria;p__Proteobacteria;c__Alphaproteobacteria;o__Rhodobacterales;f__Rhodobacteraceae;g__Paracoccus	0.0165509	0.0165509	0.279496		0	0	0.00869305	0.00986932	0	71472	0	0	61391	0	0	69908	0	0	69739	0	0	70611	0	0	65400	0	0	53377	0	0	66085	0	0	66571	0	0	64838	0	17	71619	0.0237367	0	68041	0	0	82916	0	15	65291
d__Bacteria;p__Proteobacteria;c__Alphaproteobacteria;o__Rhodobacterales;f__Rhodobacteraceae;g__Rhodobacter	0.143956	0.143956	0.114784		0	0	0.00398367	0.00782263	0	71472	0	0	61391	0	0	69908	0	0	69739	0	0	70611	0	0	65400	0	0	53377	0	0	66085	0	0	66571	0	0	64838	0	0	71619	0	0	68041	0	0	82916	0	0	65291
d__Bacteria;p__Proteobacteria;c__Alphaproteobacteria;o__Rhodospirillales;f__Magnetospirillaceae;g__Magnetospirillum	0.330565	0.330565	0.0526316		0	0	0.00488697	0.0146609	0	71472	0	0	61391	0	0	69908	0	0	69739	0	0	70611	0	0	65400	0	0	53377	0	0	66085	0	0	66571	0	0	64838	0	35	71619	0.0488697	0	68041	0	0	82916	0	0	65291
d__Bacteria;p__Proteobacteria;c__Alphaproteobacteria;o__Rhodospirillales;f__Rhodospirillaceae;g__uncultured	0.151818	0.151818	0.110668		0	0	0.000866907	0.00173772	0	71472	0	0	61391	0	0	69908	0	0	69739	0	0	70611	0	0	65400	0	0	53377	0	0	66085	0	0	66571	0	0	64838	0	0	71619	0	0	68041	0	0	82916	0	3	65291
d__Bacteria;p__Proteobacteria;c__Alphaproteobacteria;o__Rhodospirillales;f__uncultured;g__uncultured	0.467474	0.467474	0.0297034		0.0566313	0.169894	0.0143557	0.0180794	0	71472	0	0	61391	0	0	69908	0	0	69739	0	0	70611	0	0	65400	0	0	53377	0	0	66085	0	377	66571	0.566313	0	64838	0	0	71619	0	22	68041	0.0323334	0	82916	0	0	65291
d__Bacteria;p__Proteobacteria;c__Alphaproteobacteria;o__Sphingomonadales;f__Sphingomonadaceae	0.330565	0.330565	0.0526316		0	0	0.00102937	0.0030881	0	71472	0	0	61391	0	0	69908	0	0	69739	0	0	70611	0	0	65400	0	0	53377	0	0	66085	0	0	66571	0	0	64838	0	0	71619	0	0	68041	0	0	82916	0	0	65291
d__Bacteria;p__Proteobacteria;c__Alphaproteobacteria;o__Sphingomonadales;f__Sphingomonadaceae;g__Altererythrobacter	0.186814	0.186814	0.0947202		0	0	0.00738088	0.0161348	0	71472	0	0	61391	0	0	69908	0	0	69739	0	0	70611	0	0	65400	0	0	53377	0	0	66085	0	0	66571	0	0	64838	0	16	71619	0.0223404	0	68041	0	0	82916	0	0	65291
d__Bacteria;p__Proteobacteria;c__Alphaproteobacteria;o__Sphingomonadales;f__Sphingomonadaceae;g__Novosphingobium	0.949793	0.949793	0.00022644		0.00055966	0.00167898	0.000612642	0.00183793	4	71472	0.0055966	0	61391	0	0	69908	0	0	69739	0	0	70611	0	0	65400	0	0	53377	0	0	66085	0	0	66571	0	0	64838	0	0	71619	0	0	68041	0	0	82916	0	4	65291
d__Bacteria;p__Proteobacteria;c__Alphaproteobacteria;o__Sphingomonadales;f__Sphingomonadaceae;g__Sphingomonas	0.0118087	0.0118087	0.303573		0	0	0.015844	0.016969	0	71472	0	0	61391	0	0	69908	0	0	69739	0	0	70611	0	0	65400	0	0	53377	0	0	66085	0	0	66571	0	0	64838	0	0	71619	0	0	68041	0	8	82916	0.00964832	22	65291
d__Bacteria;p__Proteobacteria;c__Alphaproteobacteria;o__Sphingomonadales;f__Sphingomonadaceae;g__Sphingopyxis	0.330565	0.330565	0.0526316		0	0	0.000612642	0.00183793	0	71472	0	0	61391	0	0	69908	0	0	69739	0	0	70611	0	0	65400	0	0	53377	0	0	66085	0	0	66571	0	0	64838	0	0	71619	0	0	68041	0	0	82916	0	4	65291
d__Bacteria;p__Proteobacteria;c__Alphaproteobacteria;o__uncultured;f__uncultured;g__uncultured	0.0928164	0.0928164	0.148956		0	0	0.00365655	0.00618021	0	71472	0	0	61391	0	0	69908	0	0	69739	0	0	70611	0	0	65400	0	0	53377	0	0	66085	0	0	66571	0	0	64838	0	0	71619	0	4	68041	0.00587881	0	82916	0	0	65291
d__Bacteria;p__Proteobacteria;c__Gammaproteobacteria	0.151382	0.151382	0.11089		0.0536575	0.101844	0.00273437	0.00486309	72	71472	0.100739	30	61391	0.0488671	0	69908	0	0	69739	0	2	70611	0.00283242	225	65400	0.344037	0	53377	0	0	66085	0	0	66571	0	26	64838	0.0400999	0	71619	0	0	68041	0	0	82916	0	0	65291
d__Bacteria;p__Proteobacteria;c__Gammaproteobacteria;o__Aeromonadales;f__Aeromonadaceae;g__Aeromonas	0.503724	0.503724	0.0252123		0.00458526	0.00920388	0.00233517	0.00362811	0	71472	0	13	61391	0.0211757	0	69908	0	0	69739	0	0	70611	0	0	65400	0	0	53377	0	0	66085	0	0	66571	0	16	64838	0.0246769	0	71619	0	0	68041	0	7	82916	0.00844228	0	65291
d__Bacteria;p__Proteobacteria;c__Gammaproteobacteria;o__Aeromonadales;f__Succinivibrionaceae;g__Succinivibrio	0.944637	0.944637	0.000275409		1.26759	2.59098	1.17334	3.06739	0	71472	0	7	61391	0.0114023	0	69908	0	4	69739	0.00573567	13	70611	0.0184107	2585	65400	3.9526	4381	53377	8.20765	303	66085	0.4585	0	66571	0	14	64838	0.0215923	780	71619	1.0891	0	68041	0	35	82916	0.0422114	11	65291
d__Bacteria;p__Proteobacteria;c__Gammaproteobacteria;o__Alteromonadales;f__Alteromonadaceae	0.330565	0.330565	0.0526316		0	0	0.0047533	0.0142599	0	71472	0	0	61391	0	0	69908	0	0	69739	0	0	70611	0	0	65400	0	0	53377	0	0	66085	0	0	66571	0	0	64838	0	0	71619	0	0	68041	0	0	82916	0	0	65291
d__Bacteria;p__Proteobacteria;c__Gammaproteobacteria;o__Alteromonadales;f__Idiomarinaceae;g__Aliidiomarina	0.330565	0.330565	0.0526316		0	0	0.000219923	0.000659768	0	71472	0	0	61391	0	0	69908	0	0	69739	0	0	70611	0	0	65400	0	0	53377	0	0	66085	0	0	66571	0	0	64838	0	0	71619	0	0	68041	0	0	82916	0	0	65291
d__Bacteria;p__Proteobacteria;c__Gammaproteobacteria;o__Alteromonadales;f__Pseudoalteromonadaceae;g__Pseudoalteromonas	0.330565	0.330565	0.0526316		0	0	0.000407426	0.00122228	0	71472	0	0	61391	0	0	69908	0	0	69739	0	0	70611	0	0	65400	0	0	53377	0	0	66085	0	0	66571	0	0	64838	0	0	71619	0	0	68041	0	0	82916	0	0	65291
d__Bacteria;p__Proteobacteria;c__Gammaproteobacteria;o__Alteromonadales;f__Shewanellaceae;g__Shewanella	0.574388	0.574388	0.0178532		0.00027983	0.00083949	0.000723624	0.00217087	2	71472	0.0027983	0	61391	0	0	69908	0	0	69739	0	0	70611	0	0	65400	0	0	53377	0	0	66085	0	0	66571	0	0	64838	0	0	71619	0	0	68041	0	6	82916	0.00723624	0	65291
d__Bacteria;p__Proteobacteria;c__Gammaproteobacteria;o__Burkholderiales	0.436237	0.436237	0.0340284		0.00437807	0.0121491	0.00104723	0.00314169	0	71472	0	25	61391	0.0407226	0	69908	0	0	69739	0	0	70611	0	2	65400	0.0030581	0	53377	0	0	66085	0	0	66571	0	0	64838	0	0	71619	0	0	68041	0	0	82916	0	0	65291
d__Bacteria;p__Proteobacteria;c__Gammaproteobacteria;o__Burkholderiales;f__A21b;g__A21b	0.073062	0.073062	0.167596		0	0	0.00126583	0.00199479	0	71472	0	0	61391	0	0	69908	0	0	69739	0	0	70611	0	0	65400	0	0	53377	0	0	66085	0	0	66571	0	0	64838	0	0	71619	0	0	68041	0	0	82916	0	0	65291
d__Bacteria;p__Proteobacteria;c__Gammaproteobacteria;o__Burkholderiales;f__Aquaspirillaceae;g__Microvirgula	0.330565	0.330565	0.0526316		0.000771153	0.00231346	0	0	0	71472	0	0	61391	0	0	69908	0	0	69739	0	0	70611	0	0	65400	0	0	53377	0	0	66085	0	0	66571	0	5	64838	0.00771153	0	71619	0	0	68041	0	0	82916	0	0	65291
d__Bacteria;p__Proteobacteria;c__Gammaproteobacteria;o__Burkholderiales;f__Burkholderiaceae;g__Burkholderia-Caballeronia-Paraburkholderia	0.169448	0.169448	0.102196		0	0	0.00254603	0.00533607	0	71472	0	0	61391	0	0	69908	0	0	69739	0	0	70611	0	0	65400	0	0	53377	0	0	66085	0	0	66571	0	0	64838	0	0	71619	0	0	68041	0	0	82916	0	0	65291
d__Bacteria;p__Proteobacteria;c__Gammaproteobacteria;o__Burkholderiales;f__Burkholderiaceae;g__Cupriavidus	0.330565	0.330565	0.0526316		0.00167898	0.00503694	0	0	12	71472	0.0167898	0	61391	0	0	69908	0	0	69739	0	0	70611	0	0	65400	0	0	53377	0	0	66085	0	0	66571	0	0	64838	0	0	71619	0	0	68041	0	0	82916	0	0	65291
d__Bacteria;p__Proteobacteria;c__Gammaproteobacteria;o__Burkholderiales;f__Comamonadaceae	0.0302588	0.0302588	0.235076		0	0	0.0187895	0.0239665	0	71472	0	0	61391	0	0	69908	0	0	69739	0	0	70611	0	0	65400	0	0	53377	0	0	66085	0	0	66571	0	0	64838	0	34	71619	0.0474734	0	68041	0	0	82916	0	0	65291
d__Bacteria;p__Proteobacteria;c__Gammaproteobacteria;o__Burkholderiales;f__Comamonadaceae;g__Caenimonas	0.330565	0.330565	0.0526316		0	0	0.000734851	0.00220455	0	71472	0	0	61391	0	0	69908	0	0	69739	0	0	70611	0	0	65400	0	0	53377	0	0	66085	0	0	66571	0	0	64838	0	0	71619	0	5	68041	0.00734851	0	82916	0	0	65291
d__Bacteria;p__Proteobacteria;c__Gammaproteobacteria;o__Burkholderiales;f__Comamonadaceae;g__Comamonas	0.252284	0.252284	0.0721158		0.00274656	0.00428981	0.504386	1.27235	0	71472	0	7	61391	0.0114023	0	69908	0	0	69739	0	6	70611	0.00849726	0	65400	0	0	53377	0	5	66085	0.00756601	0	66571	0	0	64838	0	48	71619	0.0670213	0	68041	0	0	82916	0	0	65291
d__Bacteria;p__Proteobacteria;c__Gammaproteobacteria;o__Burkholderiales;f__Comamonadaceae;g__Delftia	0.330565	0.330565	0.0526316		0	0	0.00122528	0.00367585	0	71472	0	0	61391	0	0	69908	0	0	69739	0	0	70611	0	0	65400	0	0	53377	0	0	66085	0	0	66571	0	0	64838	0	0	71619	0	0	68041	0	0	82916	0	8	65291
d__Bacteria;p__Proteobacteria;c__Gammaproteobacteria;o__Burkholderiales;f__Comamonadaceae;g__Methylibium	0.330565	0.330565	0.0526316		0	0	0.00029394	0.000881821	0	71472	0	0	61391	0	0	69908	0	0	69739	0	0	70611	0	0	65400	0	0	53377	0	0	66085	0	0	66571	0	0	64838	0	0	71619	0	2	68041	0.0029394	0	82916	0	0	65291
d__Bacteria;p__Proteobacteria;c__Gammaproteobacteria;o__Burkholderiales;f__Comamonadaceae;g__Ottowia	0.330565	0.330565	0.0526316		0	0	0.000407426	0.00122228	0	71472	0	0	61391	0	0	69908	0	0	69739	0	0	70611	0	0	65400	0	0	53377	0	0	66085	0	0	66571	0	0	64838	0	0	71619	0	0	68041	0	0	82916	0	0	65291
d__Bacteria;p__Proteobacteria;c__Gammaproteobacteria;o__Burkholderiales;f__Comamonadaceae;g__Rhizobacter	0.330565	0.330565	0.0526316		0	0	0.00230875	0.00692624	0	71472	0	0	61391	0	0	69908	0	0	69739	0	0	70611	0	0	65400	0	0	53377	0	0	66085	0	0	66571	0	0	64838	0	0	71619	0	0	68041	0	0	82916	0	0	65291
d__Bacteria;p__Proteobacteria;c__Gammaproteobacteria;o__Burkholderiales;f__Comamonadaceae;g__Variovorax	0.172431	0.172431	0.100856		0	0	0.00375359	0.00792495	0	71472	0	0	61391	0	0	69908	0	0	69739	0	0	70611	0	0	65400	0	0	53377	0	0	66085	0	0	66571	0	0	64838	0	0	71619	0	0	68041	0	0	82916	0	0	65291
d__Bacteria;p__Proteobacteria;c__Gammaproteobacteria;o__Burkholderiales;f__Hydrogenophilaceae;g__Hydrogenophilus	0.330565	0.330565	0.0526316		0	0	0.00325941	0.00977822	0	71472	0	0	61391	0	0	69908	0	0	69739	0	0	70611	0	0	65400	0	0	53377	0	0	66085	0	0	66571	0	0	64838	0	0	71619	0	0	68041	0	0	82916	0	0	65291
d__Bacteria;p__Proteobacteria;c__Gammaproteobacteria;o__Burkholderiales;f__Neisseriaceae;g__Neisseria	0.330565	0.330565	0.0526316		0.00501871	0.0150561	0	0	0	71472	0	0	61391	0	0	69908	0	35	69739	0.0501871	0	70611	0	0	65400	0	0	53377	0	0	66085	0	0	66571	0	0	64838	0	0	71619	0	0	68041	0	0	82916	0	0	65291
d__Bacteria;p__Proteobacteria;c__Gammaproteobacteria;o__Burkholderiales;f__Neisseriaceae;g__uncultured	0.330565	0.330565	0.0526316		0	0	0.000418883	0.00125665	0	71472	0	0	61391	0	0	69908	0	0	69739	0	0	70611	0	0	65400	0	0	53377	0	0	66085	0	0	66571	0	0	64838	0	3	71619	0.00418883	0	68041	0	0	82916	0	0	65291
d__Bacteria;p__Proteobacteria;c__Gammaproteobacteria;o__Burkholderiales;f__Nitrosomonadaceae;g__Ellin6067	0.0734442	0.0734442	0.16719		0	0	0.010905	0.01721	0	71472	0	0	61391	0	0	69908	0	0	69739	0	0	70611	0	0	65400	0	0	53377	0	0	66085	0	0	66571	0	0	64838	0	0	71619	0	0	68041	0	0	82916	0	0	65291
d__Bacteria;p__Proteobacteria;c__Gammaproteobacteria;o__Burkholderiales;f__Nitrosomonadaceae;g__IS-44	0.0714321	0.0714321	0.169349		0	0	0.00443597	0.00694691	0	71472	0	0	61391	0	0	69908	0	0	69739	0	0	70611	0	0	65400	0	0	53377	0	0	66085	0	0	66571	0	0	64838	0	0	71619	0	0	68041	0	0	82916	0	0	65291
d__Bacteria;p__Proteobacteria;c__Gammaproteobacteria;o__Burkholderiales;f__Nitrosomonadaceae;g__mle1-7	0.330565	0.330565	0.0526316		0	0	0.00130904	0.00392711	0	71472	0	0	61391	0	0	69908	0	0	69739	0	0	70611	0	0	65400	0	0	53377	0	0	66085	0	0	66571	0	0	64838	0	0	71619	0	0	68041	0	0	82916	0	0	65291
d__Bacteria;p__Proteobacteria;c__Gammaproteobacteria;o__Burkholderiales;f__Nitrosomonadaceae;g__MND1	0.0913899	0.0913899	0.150164		0	0	0.0108881	0.0183157	0	71472	0	0	61391	0	0	69908	0	0	69739	0	0	70611	0	0	65400	0	0	53377	0	0	66085	0	0	66571	0	0	64838	0	0	71619	0	0	68041	0	0	82916	0	0	65291
d__Bacteria;p__Proteobacteria;c__Gammaproteobacteria;o__Burkholderiales;f__Nitrosomonadaceae;g__Nitrosospira	0.170897	0.170897	0.101542		0	0	0.00153289	0.00322419	0	71472	0	0	61391	0	0	69908	0	0	69739	0	0	70611	0	0	65400	0	0	53377	0	0	66085	0	0	66571	0	0	64838	0	0	71619	0	0	68041	0	0	82916	0	0	65291
d__Bacteria;p__Proteobacteria;c__Gammaproteobacteria;o__Burkholderiales;f__Oxalobacteraceae	0.440697	0.440697	0.0333831		0.00111932	0.00335796	0.000219923	0.000659768	8	71472	0.0111932	0	61391	0	0	69908	0	0	69739	0	0	70611	0	0	65400	0	0	53377	0	0	66085	0	0	66571	0	0	64838	0	0	71619	0	0	68041	0	0	82916	0	0	65291
d__Bacteria;p__Proteobacteria;c__Gammaproteobacteria;o__Burkholderiales;f__Oxalobacteraceae;g__Collimonas	0.330565	0.330565	0.0526316		0	0	0.000523615	0.00157084	0	71472	0	0	61391	0	0	69908	0	0	69739	0	0	70611	0	0	65400	0	0	53377	0	0	66085	0	0	66571	0	0	64838	0	0	71619	0	0	68041	0	0	82916	0	0	65291
d__Bacteria;p__Proteobacteria;c__Gammaproteobacteria;o__Burkholderiales;f__Oxalobacteraceae;g__Massilia	0.714856	0.714856	0.00759493		0.000699575	0.00209872	0.00122228	0.00366683	5	71472	0.00699575	0	61391	0	0	69908	0	0	69739	0	0	70611	0	0	65400	0	0	53377	0	0	66085	0	0	66571	0	0	64838	0	0	71619	0	0	68041	0	0	82916	0	0	65291
d__Bacteria;p__Proteobacteria;c__Gammaproteobacteria;o__Burkholderiales;f__Oxalobacteraceae;g__Noviherbaspirillum	0.330565	0.330565	0.0526316		0	0	0.00558487	0.0167546	0	71472	0	0	61391	0	0	69908	0	0	69739	0	0	70611	0	0	65400	0	0	53377	0	0	66085	0	0	66571	0	0	64838	0	0	71619	0	38	68041	0.0558487	0	82916	0	0	65291
d__Bacteria;p__Proteobacteria;c__Gammaproteobacteria;o__Burkholderiales;f__Oxalobacteraceae;g__Oxalobacter	0.330565	0.330565	0.0526316		0	0	0.00882314	0.0264694	0	71472	0	0	61391	0	0	69908	0	0	69739	0	0	70611	0	0	65400	0	0	53377	0	0	66085	0	0	66571	0	0	64838	0	0	71619	0	0	68041	0	0	82916	0	0	65291
d__Bacteria;p__Proteobacteria;c__Gammaproteobacteria;o__Burkholderiales;f__Oxalobacteraceae;g__uncultured	0.330565	0.330565	0.0526316		0	0	0.000439846	0.00131954	0	71472	0	0	61391	0	0	69908	0	0	69739	0	0	70611	0	0	65400	0	0	53377	0	0	66085	0	0	66571	0	0	64838	0	0	71619	0	0	68041	0	0	82916	0	0	65291
d__Bacteria;p__Proteobacteria;c__Gammaproteobacteria;o__Burkholderiales;f__Oxalobacteraceae;g__Undibacterium	0.330565	0.330565	0.0526316		0	0	0.000918963	0.00275689	0	71472	0	0	61391	0	0	69908	0	0	69739	0	0	70611	0	0	65400	0	0	53377	0	0	66085	0	0	66571	0	0	64838	0	0	71619	0	0	68041	0	0	82916	0	6	65291
d__Bacteria;p__Proteobacteria;c__Gammaproteobacteria;o__Burkholderiales;f__Rhodocyclaceae;g__Azoarcus	0.330565	0.330565	0.0526316		0	0	0.000219923	0.000659768	0	71472	0	0	61391	0	0	69908	0	0	69739	0	0	70611	0	0	65400	0	0	53377	0	0	66085	0	0	66571	0	0	64838	0	0	71619	0	0	68041	0	0	82916	0	0	65291
d__Bacteria;p__Proteobacteria;c__Gammaproteobacteria;o__Burkholderiales;f__Rhodocyclaceae;g__Azospira	0.330565	0.330565	0.0526316		0.00114023	0.0034207	0	0	0	71472	0	7	61391	0.0114023	0	69908	0	0	69739	0	0	70611	0	0	65400	0	0	53377	0	0	66085	0	0	66571	0	0	64838	0	0	71619	0	0	68041	0	0	82916	0	0	65291
d__Bacteria;p__Proteobacteria;c__Gammaproteobacteria;o__Burkholderiales;f__Rhodocyclaceae;g__Dechloromonas	0.330565	0.330565	0.0526316		0	0	0.00135809	0.00407426	0	71472	0	0	61391	0	0	69908	0	0	69739	0	0	70611	0	0	65400	0	0	53377	0	0	66085	0	0	66571	0	0	64838	0	0	71619	0	0	68041	0	0	82916	0	0	65291
d__Bacteria;p__Proteobacteria;c__Gammaproteobacteria;o__Burkholderiales;f__Rhodocyclaceae;g__Propionivibrio	0.330565	0.330565	0.0526316		0	0	0.000837767	0.0025133	0	71472	0	0	61391	0	0	69908	0	0	69739	0	0	70611	0	0	65400	0	0	53377	0	0	66085	0	0	66571	0	0	64838	0	6	71619	0.00837766	0	68041	0	0	82916	0	0	65291
d__Bacteria;p__Proteobacteria;c__Gammaproteobacteria;o__Burkholderiales;f__Rhodocyclaceae;g__Thauera	0.330565	0.330565	0.0526316		0	0	0.000735262	0.00220579	0	71472	0	0	61391	0	0	69908	0	0	69739	0	0	70611	0	0	65400	0	0	53377	0	0	66085	0	0	66571	0	0	64838	0	0	71619	0	0	68041	0	0	82916	0	0	65291
d__Bacteria;p__Proteobacteria;c__Gammaproteobacteria;o__Burkholderiales;f__Rhodocyclaceae;g__Zoogloea	0.330565	0.330565	0.0526316		0	0	0.00544094	0.0163228	0	71472	0	0	61391	0	0	69908	0	0	69739	0	0	70611	0	0	65400	0	0	53377	0	0	66085	0	0	66571	0	0	64838	0	0	71619	0	0	68041	0	0	82916	0	0	65291
d__Bacteria;p__Proteobacteria;c__Gammaproteobacteria;o__Burkholderiales;f__SC-I-84;g__SC-I-84	0.030368	0.030368	0.234806		0	0	0.0108463	0.0138451	0	71472	0	0	61391	0	0	69908	0	0	69739	0	0	70611	0	0	65400	0	0	53377	0	0	66085	0	0	66571	0	0	64838	0	0	71619	0	0	68041	0	0	82916	0	0	65291
d__Bacteria;p__Proteobacteria;c__Gammaproteobacteria;o__Burkholderiales;f__Sutterellaceae;g__Parasutterella	0.394964	0.394964	0.0404857		1.92735	5.64796	0.276161	0.639246	30	71472	0.0419745	17	61391	0.0276914	10	69908	0.0143045	161	69739	0.230861	0	70611	0	0	65400	0	40	53377	0.0749386	9	66085	0.0136188	12562	66571	18.8701	0	64838	0	33	71619	0.0460772	171	68041	0.251319	26	82916	0.031357	6	65291
d__Bacteria;p__Proteobacteria;c__Gammaproteobacteria;o__Burkholderiales;f__Sutterellaceae;g__Sutterella	0.475781	0.475781	0.0286266		1.085	1.85436	2.29182	4.61208	245	71472	0.342792	167	61391	0.272027	63	69908	0.0901184	1818	69739	2.60686	253	70611	0.358301	46	65400	0.0703364	34	53377	0.0636978	4110	66085	6.21926	309	66571	0.464166	235	64838	0.362442	75	71619	0.104721	219	68041	0.321865	692	82916	0.83458	628	65291
d__Bacteria;p__Proteobacteria;c__Gammaproteobacteria;o__Burkholderiales;f__Sutterellaceae;g__uncultured	0.15222	0.15222	0.110463		0	0	0.00292893	0.00587715	0	71472	0	0	61391	0	0	69908	0	0	69739	0	0	70611	0	0	65400	0	0	53377	0	0	66085	0	0	66571	0	0	64838	0	0	71619	0	0	68041	0	0	82916	0	0	65291
d__Bacteria;p__Proteobacteria;c__Gammaproteobacteria;o__Burkholderiales;f__T34;g__T34	0.330565	0.330565	0.0526316		0	0	0.000392711	0.00117813	0	71472	0	0	61391	0	0	69908	0	0	69739	0	0	70611	0	0	65400	0	0	53377	0	0	66085	0	0	66571	0	0	64838	0	0	71619	0	0	68041	0	0	82916	0	0	65291
d__Bacteria;p__Proteobacteria;c__Gammaproteobacteria;o__Burkholderiales;f__TRA3-20;g__TRA3-20	0.135925	0.135925	0.119237		0	0	0.00214745	0.00412697	0	71472	0	0	61391	0	0	69908	0	0	69739	0	0	70611	0	0	65400	0	0	53377	0	0	66085	0	0	66571	0	0	64838	0	0	71619	0	0	68041	0	0	82916	0	3	65291
d__Bacteria;p__Proteobacteria;c__Gammaproteobacteria;o__CCD24;f__CCD24;g__CCD24	0.07329	0.07329	0.167353		0	0	0.00236818	0.00373519	0	71472	0	0	61391	0	0	69908	0	0	69739	0	0	70611	0	0	65400	0	0	53377	0	0	66085	0	0	66571	0	0	64838	0	0	71619	0	0	68041	0	0	82916	0	0	65291
d__Bacteria;p__Proteobacteria;c__Gammaproteobacteria;o__CCM19a;f__CCM19a;g__CCM19a	0.330565	0.330565	0.0526316		0	0	0.000261808	0.000785423	0	71472	0	0	61391	0	0	69908	0	0	69739	0	0	70611	0	0	65400	0	0	53377	0	0	66085	0	0	66571	0	0	64838	0	0	71619	0	0	68041	0	0	82916	0	0	65291
d__Bacteria;p__Proteobacteria;c__Gammaproteobacteria;o__Cellvibrionales;f__Spongiibacteraceae;g__BD1-7_clade	0.330565	0.330565	0.0526316		0	0	0.00060302	0.00180906	0	71472	0	0	61391	0	0	69908	0	0	69739	0	0	70611	0	0	65400	0	0	53377	0	0	66085	0	0	66571	0	0	64838	0	0	71619	0	0	68041	0	5	82916	0.0060302	0	65291
d__Bacteria;p__Proteobacteria;c__Gammaproteobacteria;o__Chromatiales;f__Chromatiaceae;g__Candidatus_Thiobios	0.330565	0.330565	0.0526316		0	0	0.00217294	0.00651882	0	71472	0	0	61391	0	0	69908	0	0	69739	0	0	70611	0	0	65400	0	0	53377	0	0	66085	0	0	66571	0	0	64838	0	0	71619	0	0	68041	0	0	82916	0	0	65291
d__Bacteria;p__Proteobacteria;c__Gammaproteobacteria;o__Coxiellales;f__Coxiellaceae;g__Coxiella	0.330565	0.330565	0.0526316		0	0	0.000407426	0.00122228	0	71472	0	0	61391	0	0	69908	0	0	69739	0	0	70611	0	0	65400	0	0	53377	0	0	66085	0	0	66571	0	0	64838	0	0	71619	0	0	68041	0	0	82916	0	0	65291
d__Bacteria;p__Proteobacteria;c__Gammaproteobacteria;o__Enterobacterales	0.330565	0.330565	0.0526316		0.00215088	0.00645263	0	0	0	71472	0	0	61391	0	0	69908	0	15	69739	0.0215088	0	70611	0	0	65400	0	0	53377	0	0	66085	0	0	66571	0	0	64838	0	0	71619	0	0	68041	0	0	82916	0	0	65291
d__Bacteria;p__Proteobacteria;c__Gammaproteobacteria;o__Enterobacterales;f__Enterobacteriaceae	0.144998	0.144998	0.114225		0.429587	0.663199	0.0899668	0.0859238	116	71472	0.162301	453	61391	0.737893	76	69908	0.108714	444	69739	0.63666	130	70611	0.184107	0	65400	0	4	53377	0.00749386	34	66085	0.0514489	84	66571	0.126181	1479	64838	2.28107	156	71619	0.217819	81	68041	0.119046	206	82916	0.248444	0	65291
d__Bacteria;p__Proteobacteria;c__Gammaproteobacteria;o__Enterobacterales;f__Enterobacteriaceae;g__Cedecea	0.330565	0.330565	0.0526316		0.00524384	0.0157315	0	0	0	71472	0	0	61391	0	0	69908	0	0	69739	0	0	70611	0	0	65400	0	0	53377	0	0	66085	0	0	66571	0	34	64838	0.0524384	0	71619	0	0	68041	0	0	82916	0	0	65291
d__Bacteria;p__Proteobacteria;c__Gammaproteobacteria;o__Enterobacterales;f__Enterobacteriaceae;g__Citrobacter	0.666919	0.666919	0.010524		0.0336235	0.0522516	0.0616571	0.184971	32	71472	0.0447728	75	61391	0.122168	0	69908	0	0	69739	0	0	70611	0	95	65400	0.14526	0	53377	0	0	66085	0	16	66571	0.0240345	0	64838	0	0	71619	0	0	68041	0	0	82916	0	0	65291
d__Bacteria;p__Proteobacteria;c__Gammaproteobacteria;o__Enterobacterales;f__Enterobacteriaceae;g__Cronobacter	0.330565	0.330565	0.0526316		0.00570653	0.0171196	0	0	0	71472	0	0	61391	0	0	69908	0	0	69739	0	0	70611	0	0	65400	0	0	53377	0	0	66085	0	0	66571	0	37	64838	0.0570653	0	71619	0	0	68041	0	0	82916	0	0	65291
d__Bacteria;p__Proteobacteria;c__Gammaproteobacteria;o__Enterobacterales;f__Enterobacteriaceae;g__Enterobacter	0.464167	0.464167	0.0301404		1.48734	2.33788	0.793237	1.51184	320	71472	0.447728	638	61391	1.03924	68	69908	0.0972707	5450	69739	7.81485	727	70611	1.02958	0	65400	0	259	53377	0.485228	42	66085	0.0635545	190	66571	0.28541	2341	64838	3.61054	3765	71619	5.25698	249	68041	0.365956	109	82916	0.131458	76	65291
d__Bacteria;p__Proteobacteria;c__Gammaproteobacteria;o__Enterobacterales;f__Enterobacteriaceae;g__Escherichia-Shigella	0.586889	0.586889	0.0167213		4.91907	10.7342	2.77878	4.41175	757	71472	1.05916	22494	61391	36.6405	19	69908	0.0271786	294	69739	0.421572	344	70611	0.487176	2918	65400	4.46177	156	53377	0.292261	103	66085	0.15586	106	66571	0.159228	3557	64838	5.48598	5411	71619	7.55526	69	68041	0.101409	623	82916	0.751363	15	65291
d__Bacteria;p__Proteobacteria;c__Gammaproteobacteria;o__Enterobacterales;f__Enterobacteriaceae;g__Klebsiella	0.621473	0.621473	0.0138289		3.14986	4.57379	4.54918	6.99278	1384	71472	1.93642	4358	61391	7.09876	151	69908	0.215998	10556	69739	15.1364	311	70611	0.440441	273	65400	0.417431	97	53377	0.181726	173	66085	0.261784	622	66571	0.934341	3161	64838	4.87523	2092	71619	2.92101	436	68041	0.64079	7801	82916	9.40832	144	65291
d__Bacteria;p__Proteobacteria;c__Gammaproteobacteria;o__Enterobacterales;f__Enterobacteriaceae;g__Kluyvera	0.107747	0.107747	0.137323		0.0297363	0.0527018	0	0	0	71472	0	72	61391	0.117281	0	69908	0	103	69739	0.147694	0	70611	0	0	65400	0	0	53377	0	0	66085	0	0	66571	0	21	64838	0.0323884	0	71619	0	0	68041	0	0	82916	0	0	65291
d__Bacteria;p__Proteobacteria;c__Gammaproteobacteria;o__Enterobacterales;f__Enterobacteriaceae;g__Raoultella	0.375268	0.375268	0.0439065		0.0388661	0.116598	0.00339522	0.0101856	0	71472	0	0	61391	0	0	69908	0	0	69739	0	0	70611	0	0	65400	0	0	53377	0	0	66085	0	0	66571	0	252	64838	0.388661	0	71619	0	0	68041	0	0	82916	0	0	65291
d__Bacteria;p__Proteobacteria;c__Gammaproteobacteria;o__Enterobacterales;f__Enterobacteriaceae;g__Salmonella	0.330565	0.330565	0.0526316		0.0026908	0.0080724	0	0	0	71472	0	0	61391	0	0	69908	0	0	69739	0	19	70611	0.026908	0	65400	0	0	53377	0	0	66085	0	0	66571	0	0	64838	0	0	71619	0	0	68041	0	0	82916	0	0	65291
d__Bacteria;p__Proteobacteria;c__Gammaproteobacteria;o__Enterobacterales;f__Enterobacteriaceae;g__Shimwellia	0.330565	0.330565	0.0526316		0.00114023	0.0034207	0	0	0	71472	0	7	61391	0.0114023	0	69908	0	0	69739	0	0	70611	0	0	65400	0	0	53377	0	0	66085	0	0	66571	0	0	64838	0	0	71619	0	0	68041	0	0	82916	0	0	65291
d__Bacteria;p__Proteobacteria;c__Gammaproteobacteria;o__Enterobacterales;f__Erwiniaceae	0.330565	0.330565	0.0526316		0	0	0.000586098	0.00175829	0	71472	0	0	61391	0	0	69908	0	0	69739	0	0	70611	0	0	65400	0	0	53377	0	0	66085	0	0	66571	0	0	64838	0	0	71619	0	0	68041	0	0	82916	0	0	65291
d__Bacteria;p__Proteobacteria;c__Gammaproteobacteria;o__Enterobacterales;f__Morganellaceae;g__Morganella	0.330565	0.330565	0.0526316		0.00146601	0.00439804	0	0	0	71472	0	9	61391	0.0146601	0	69908	0	0	69739	0	0	70611	0	0	65400	0	0	53377	0	0	66085	0	0	66571	0	0	64838	0	0	71619	0	0	68041	0	0	82916	0	0	65291
d__Bacteria;p__Proteobacteria;c__Gammaproteobacteria;o__Enterobacterales;f__Morganellaceae;g__Proteus	0.304545	0.304545	0.0584294		0.0964085	0.27366	0	0	0	71472	0	0	61391	0	0	69908	0	639	69739	0.916274	0	70611	0	0	65400	0	0	53377	0	0	66085	0	0	66571	0	31	64838	0.0478115	0	71619	0	0	68041	0	0	82916	0	0	65291
d__Bacteria;p__Proteobacteria;c__Gammaproteobacteria;o__Enterobacterales;f__Yersiniaceae;g__Serratia	0.330565	0.330565	0.0526316		0	0	0.00122228	0.00366683	0	71472	0	0	61391	0	0	69908	0	0	69739	0	0	70611	0	0	65400	0	0	53377	0	0	66085	0	0	66571	0	0	64838	0	0	71619	0	0	68041	0	0	82916	0	0	65291
d__Bacteria;p__Proteobacteria;c__Gammaproteobacteria;o__Gammaproteobacteria_Incertae_Sedis;f__Unknown_Family;g__Acidibacter	0.0622951	0.0622951	0.179965		0	0	0.0146467	0.0221079	0	71472	0	0	61391	0	0	69908	0	0	69739	0	0	70611	0	0	65400	0	0	53377	0	0	66085	0	0	66571	0	0	64838	0	0	71619	0	0	68041	0	4	82916	0.00482416	5	65291
d__Bacteria;p__Proteobacteria;c__Gammaproteobacteria;o__JG36-TzT-191;f__JG36-TzT-191;g__JG36-TzT-191	0.164832	0.164832	0.104322		0	0	0.00358345	0.00742464	0	71472	0	0	61391	0	0	69908	0	0	69739	0	0	70611	0	0	65400	0	0	53377	0	0	66085	0	0	66571	0	0	64838	0	0	71619	0	0	68041	0	0	82916	0	0	65291
d__Bacteria;p__Proteobacteria;c__Gammaproteobacteria;o__Methylococcales;f__Methylococcaceae;g__Methylocaldum	0.330565	0.330565	0.0526316		0	0	0.000439846	0.00131954	0	71472	0	0	61391	0	0	69908	0	0	69739	0	0	70611	0	0	65400	0	0	53377	0	0	66085	0	0	66571	0	0	64838	0	0	71619	0	0	68041	0	0	82916	0	0	65291
d__Bacteria;p__Proteobacteria;c__Gammaproteobacteria;o__Nitrococcales;f__Nitrococcaceae;g__Halopeptonella	0.330565	0.330565	0.0526316		0	0	0.00132347	0.00397041	0	71472	0	0	61391	0	0	69908	0	0	69739	0	0	70611	0	0	65400	0	0	53377	0	0	66085	0	0	66571	0	0	64838	0	0	71619	0	0	68041	0	0	82916	0	0	65291
d__Bacteria;p__Proteobacteria;c__Gammaproteobacteria;o__Oceanospirillales;f__Alcanivoracaceae1;g__Alcanivorax	0.330565	0.330565	0.0526316		0	0	0.000392711	0.00117813	0	71472	0	0	61391	0	0	69908	0	0	69739	0	0	70611	0	0	65400	0	0	53377	0	0	66085	0	0	66571	0	0	64838	0	0	71619	0	0	68041	0	0	82916	0	0	65291
d__Bacteria;p__Proteobacteria;c__Gammaproteobacteria;o__Oceanospirillales;f__Halomonadaceae;g__Halomonas	0.0871277	0.0871277	0.153888		0	0	0.0685419	0.113646	0	71472	0	0	61391	0	0	69908	0	0	69739	0	0	70611	0	0	65400	0	0	53377	0	0	66085	0	0	66571	0	0	64838	0	0	71619	0	0	68041	0	0	82916	0	0	65291
d__Bacteria;p__Proteobacteria;c__Gammaproteobacteria;o__Oceanospirillales;f__Litoricolaceae;g__Litoricola	0.330565	0.330565	0.0526316		0	0	0.00448169	0.0134451	0	71472	0	0	61391	0	0	69908	0	0	69739	0	0	70611	0	0	65400	0	0	53377	0	0	66085	0	0	66571	0	0	64838	0	0	71619	0	0	68041	0	0	82916	0	0	65291
d__Bacteria;p__Proteobacteria;c__Gammaproteobacteria;o__Oceanospirillales;f__Nitrincolaceae;g__Marinobacterium	0.0897382	0.0897382	0.151586		0	0	0.071673	0.119899	0	71472	0	0	61391	0	0	69908	0	0	69739	0	0	70611	0	0	65400	0	0	53377	0	0	66085	0	0	66571	0	0	64838	0	0	71619	0	0	68041	0	0	82916	0	0	65291
d__Bacteria;p__Proteobacteria;c__Gammaproteobacteria;o__Oceanospirillales;f__Nitrincolaceae;g__Neptuniibacter	0.330565	0.330565	0.0526316		0	0	0.000679043	0.00203713	0	71472	0	0	61391	0	0	69908	0	0	69739	0	0	70611	0	0	65400	0	0	53377	0	0	66085	0	0	66571	0	0	64838	0	0	71619	0	0	68041	0	0	82916	0	0	65291
d__Bacteria;p__Proteobacteria;c__Gammaproteobacteria;o__Pasteurellales;f__Pasteurellaceae	0.330565	0.330565	0.0526316		0.00030581	0.000917431	0	0	0	71472	0	0	61391	0	0	69908	0	0	69739	0	0	70611	0	2	65400	0.0030581	0	53377	0	0	66085	0	0	66571	0	0	64838	0	0	71619	0	0	68041	0	0	82916	0	0	65291
d__Bacteria;p__Proteobacteria;c__Gammaproteobacteria;o__Pasteurellales;f__Pasteurellaceae;g__Actinobacillus	0.330565	0.330565	0.0526316		0.000616922	0.00185077	0	0	0	71472	0	0	61391	0	0	69908	0	0	69739	0	0	70611	0	0	65400	0	0	53377	0	0	66085	0	0	66571	0	4	64838	0.00616922	0	71619	0	0	68041	0	0	82916	0	0	65291
d__Bacteria;p__Proteobacteria;c__Gammaproteobacteria;o__Pasteurellales;f__Pasteurellaceae;g__Aggregatibacter	0.330565	0.330565	0.0526316		0.000616922	0.00185077	0	0	0	71472	0	0	61391	0	0	69908	0	0	69739	0	0	70611	0	0	65400	0	0	53377	0	0	66085	0	0	66571	0	4	64838	0.00616922	0	71619	0	0	68041	0	0	82916	0	0	65291
d__Bacteria;p__Proteobacteria;c__Gammaproteobacteria;o__Pasteurellales;f__Pasteurellaceae;g__Haemophilus	0.325031	0.325031	0.0538162		0.10023	0.0919274	0.0557691	0.0944845	27	71472	0.037777	27	61391	0.0439804	9	69908	0.0128741	142	69739	0.203616	13	70611	0.0184107	97	65400	0.148318	17	53377	0.0318489	128	66085	0.19369	186	66571	0.279401	21	64838	0.0323884	0	71619	0	33	68041	0.0485002	21	82916	0.0253268	0	65291
d__Bacteria;p__Proteobacteria;c__Gammaproteobacteria;o__PLTA13;f__PLTA13;g__PLTA13	0.330565	0.330565	0.0526316		0	0	0.00135809	0.00407426	0	71472	0	0	61391	0	0	69908	0	0	69739	0	0	70611	0	0	65400	0	0	53377	0	0	66085	0	0	66571	0	0	64838	0	0	71619	0	0	68041	0	0	82916	0	0	65291
d__Bacteria;p__Proteobacteria;c__Gammaproteobacteria;o__Pseudomonadales;f__Moraxellaceae;g__Acinetobacter	0.889804	0.889804	0.00109591		0.00701592	0.00812546	0.00766557	0.0112392	18	71472	0.0251847	0	61391	0	0	69908	0	7	69739	0.0100374	0	70611	0	0	65400	0	0	53377	0	6	66085	0.00907922	9	66571	0.0135194	8	64838	0.0123384	0	71619	0	12	68041	0.0176364	0	82916	0	7	65291
d__Bacteria;p__Proteobacteria;c__Gammaproteobacteria;o__Pseudomonadales;f__Moraxellaceae;g__Enhydrobacter	0.622197	0.622197	0.013772		0.000979405	0.00293821	0.000440911	0.00132273	7	71472	0.00979404	0	61391	0	0	69908	0	0	69739	0	0	70611	0	0	65400	0	0	53377	0	0	66085	0	0	66571	0	0	64838	0	0	71619	0	3	68041	0.00440911	0	82916	0	0	65291
d__Bacteria;p__Proteobacteria;c__Gammaproteobacteria;o__Pseudomonadales;f__Moraxellaceae;g__Moraxella	0.330565	0.330565	0.0526316		0.00123384	0.00370153	0	0	0	71472	0	0	61391	0	0	69908	0	0	69739	0	0	70611	0	0	65400	0	0	53377	0	0	66085	0	0	66571	0	8	64838	0.0123384	0	71619	0	0	68041	0	0	82916	0	0	65291
d__Bacteria;p__Proteobacteria;c__Gammaproteobacteria;o__Pseudomonadales;f__Moraxellaceae;g__Psychrobacter	0.243862	0.243862	0.0746298		0.00028609	0.000858271	0.00211107	0.00446227	0	71472	0	0	61391	0	2	69908	0.0028609	0	69739	0	0	70611	0	0	65400	0	0	53377	0	0	66085	0	0	66571	0	0	64838	0	0	71619	0	0	68041	0	0	82916	0	9	65291
d__Bacteria;p__Proteobacteria;c__Gammaproteobacteria;o__Pseudomonadales;f__Moraxellaceae;g__uncultured	0.330565	0.330565	0.0526316		0	0	0.000543235	0.0016297	0	71472	0	0	61391	0	0	69908	0	0	69739	0	0	70611	0	0	65400	0	0	53377	0	0	66085	0	0	66571	0	0	64838	0	0	71619	0	0	68041	0	0	82916	0	0	65291
d__Bacteria;p__Proteobacteria;c__Gammaproteobacteria;o__Pseudomonadales;f__Pseudomonadaceae;g__Oblitimonas	0.330565	0.330565	0.0526316		0	0	0.00107212	0.00321637	0	71472	0	0	61391	0	0	69908	0	0	69739	0	0	70611	0	0	65400	0	0	53377	0	0	66085	0	0	66571	0	0	64838	0	0	71619	0	0	68041	0	0	82916	0	7	65291
d__Bacteria;p__Proteobacteria;c__Gammaproteobacteria;o__Pseudomonadales;f__Pseudomonadaceae;g__Pseudomonas	0.64183	0.64183	0.0122818		0.00590112	0.00945295	0.00825622	0.0115616	17	71472	0.0237855	0	61391	0	16	69908	0.0228872	0	69739	0	0	70611	0	0	65400	0	0	53377	0	0	66085	0	0	66571	0	8	64838	0.0123384	6	71619	0.00837766	0	68041	0	2	82916	0.00241208	25	65291
d__Bacteria;p__Proteobacteria;c__Gammaproteobacteria;o__R7C24;f__R7C24;g__R7C24	0.330565	0.330565	0.0526316		0	0	0.000306321	0.000918963	0	71472	0	0	61391	0	0	69908	0	0	69739	0	0	70611	0	0	65400	0	0	53377	0	0	66085	0	0	66571	0	0	64838	0	0	71619	0	0	68041	0	0	82916	0	2	65291
d__Bacteria;p__Proteobacteria;c__Gammaproteobacteria;o__Salinisphaerales;f__Solimonadaceae;g__Nevskia	0.330565	0.330565	0.0526316		0	0	0.000261808	0.000785423	0	71472	0	0	61391	0	0	69908	0	0	69739	0	0	70611	0	0	65400	0	0	53377	0	0	66085	0	0	66571	0	0	64838	0	0	71619	0	0	68041	0	0	82916	0	0	65291
d__Bacteria;p__Proteobacteria;c__Gammaproteobacteria;o__Steroidobacterales;f__Steroidobacteraceae	0.330565	0.330565	0.0526316		0	0	0.000543235	0.0016297	0	71472	0	0	61391	0	0	69908	0	0	69739	0	0	70611	0	0	65400	0	0	53377	0	0	66085	0	0	66571	0	0	64838	0	0	71619	0	0	68041	0	0	82916	0	0	65291
d__Bacteria;p__Proteobacteria;c__Gammaproteobacteria;o__Steroidobacterales;f__Steroidobacteraceae;g__uncultured	0.0924828	0.0924828	0.149237		0	0	0.00157084	0.00265206	0	71472	0	0	61391	0	0	69908	0	0	69739	0	0	70611	0	0	65400	0	0	53377	0	0	66085	0	0	66571	0	0	64838	0	0	71619	0	0	68041	0	0	82916	0	5	65291
d__Bacteria;p__Proteobacteria;c__Gammaproteobacteria;o__Thiomicrospirales;f__Thiomicrospiraceae;g__endosymbionts	0.330565	0.330565	0.0526316		0	0	0.00336953	0.0101086	0	71472	0	0	61391	0	0	69908	0	0	69739	0	0	70611	0	0	65400	0	0	53377	0	0	66085	0	0	66571	0	0	64838	0	0	71619	0	0	68041	0	0	82916	0	22	65291
d__Bacteria;p__Proteobacteria;c__Gammaproteobacteria;o__uncultured;f__uncultured;g__uncultured	0.167802	0.167802	0.102947		0	0	0.00107175	0.00223709	0	71472	0	0	61391	0	0	69908	0	0	69739	0	0	70611	0	0	65400	0	0	53377	0	0	66085	0	0	66571	0	0	64838	0	0	71619	0	0	68041	0	0	82916	0	0	65291
d__Bacteria;p__Proteobacteria;c__Gammaproteobacteria;o__Vibrionales;f__Vibrionaceae;g__Salinivibrio	0.0880539	0.0880539	0.153063		0.00234748	0.0039046	0	0	0	71472	0	7	61391	0.0114023	0	69908	0	0	69739	0	0	70611	0	0	65400	0	0	53377	0	5	66085	0.00756601	3	66571	0.00450647	0	64838	0	0	71619	0	0	68041	0	0	82916	0	0	65291
d__Bacteria;p__Proteobacteria;c__Gammaproteobacteria;o__Vibrionales;f__Vibrionaceae;g__Vibrio	0.791368	0.791368	0.00398912		0.0207349	0.0169528	0.0179111	0.0266106	0	71472	0	33	61391	0.0537538	0	69908	0	21	69739	0.0301123	15	70611	0.0212431	16	65400	0.0244648	0	53377	0	11	66085	0.0166452	14	66571	0.0210302	26	64838	0.0400999	20	71619	0.0279256	0	68041	0	14	82916	0.0168846	0	65291
d__Bacteria;p__Proteobacteria;c__Gammaproteobacteria;o__WD260;f__WD260;g__WD260	0.330565	0.330565	0.0526316		0	0	0.00135809	0.00407426	0	71472	0	0	61391	0	0	69908	0	0	69739	0	0	70611	0	0	65400	0	0	53377	0	0	66085	0	0	66571	0	0	64838	0	0	71619	0	0	68041	0	0	82916	0	0	65291
d__Bacteria;p__Proteobacteria;c__Gammaproteobacteria;o__Xanthomonadales;f__Rhodanobacteraceae;g__Dokdonella	0.330565	0.330565	0.0526316		0	0	0.000439846	0.00131954	0	71472	0	0	61391	0	0	69908	0	0	69739	0	0	70611	0	0	65400	0	0	53377	0	0	66085	0	0	66571	0	0	64838	0	0	71619	0	0	68041	0	0	82916	0	0	65291
d__Bacteria;p__Proteobacteria;c__Gammaproteobacteria;o__Xanthomonadales;f__Rhodanobacteraceae;g__Dyella	0.330565	0.330565	0.0526316		0	0	0.00209446	0.00628338	0	71472	0	0	61391	0	0	69908	0	0	69739	0	0	70611	0	0	65400	0	0	53377	0	0	66085	0	0	66571	0	0	64838	0	0	71619	0	0	68041	0	0	82916	0	0	65291
d__Bacteria;p__Proteobacteria;c__Gammaproteobacteria;o__Xanthomonadales;f__Rhodanobacteraceae;g__Rhodanobacter	0.330565	0.330565	0.0526316		0	0	0.00196356	0.00589067	0	71472	0	0	61391	0	0	69908	0	0	69739	0	0	70611	0	0	65400	0	0	53377	0	0	66085	0	0	66571	0	0	64838	0	0	71619	0	0	68041	0	0	82916	0	0	65291
d__Bacteria;p__Proteobacteria;c__Gammaproteobacteria;o__Xanthomonadales;f__Xanthomonadaceae	0.559135	0.559135	0.0192999		0.000616922	0.00185077	0.00168476	0.0050543	0	71472	0	0	61391	0	0	69908	0	0	69739	0	0	70611	0	0	65400	0	0	53377	0	0	66085	0	0	66571	0	4	64838	0.00616922	0	71619	0	0	68041	0	0	82916	0	11	65291
d__Bacteria;p__Proteobacteria;c__Gammaproteobacteria;o__Xanthomonadales;f__Xanthomonadaceae;g__Luteimonas	0.330565	0.330565	0.0526316		0	0	0.000241208	0.000723624	0	71472	0	0	61391	0	0	69908	0	0	69739	0	0	70611	0	0	65400	0	0	53377	0	0	66085	0	0	66571	0	0	64838	0	0	71619	0	0	68041	0	2	82916	0.00241208	0	65291
d__Bacteria;p__Proteobacteria;c__Gammaproteobacteria;o__Xanthomonadales;f__Xanthomonadaceae;g__Lysobacter	0.583051	0.583051	0.0170638		0.0027983	0.0083949	0.00606316	0.0153796	20	71472	0.027983	0	61391	0	0	69908	0	0	69739	0	0	70611	0	0	65400	0	0	53377	0	0	66085	0	0	66571	0	0	64838	0	0	71619	0	0	68041	0	0	82916	0	0	65291
d__Bacteria;p__Proteobacteria;c__Gammaproteobacteria;o__Xanthomonadales;f__Xanthomonadaceae;g__Pseudoxanthomonas	0.330565	0.330565	0.0526316		0.00293821	0.00881464	0	0	21	71472	0.0293821	0	61391	0	0	69908	0	0	69739	0	0	70611	0	0	65400	0	0	53377	0	0	66085	0	0	66571	0	0	64838	0	0	71619	0	0	68041	0	0	82916	0	0	65291
d__Bacteria;p__Proteobacteria;c__Gammaproteobacteria;o__Xanthomonadales;f__Xanthomonadaceae;g__Stenotrophomonas	0.142911	0.142911	0.115349		0.0691714	0.0329648	0.0440385	0.0365451	52	71472	0.0727558	89	61391	0.144972	18	69908	0.0257481	50	69739	0.0716959	36	70611	0.0509836	38	65400	0.058104	16	53377	0.0299755	41	66085	0.0620413	48	66571	0.0721035	67	64838	0.103334	50	71619	0.0698139	29	68041	0.0426214	63	82916	0.0759805	78	65291
d__Bacteria;p__Proteobacteria;c__Gammaproteobacteria;o__Xanthomonadales;f__Xanthomonadaceae;g__uncultured	0.330565	0.330565	0.0526316		0	0	0.000543235	0.0016297	0	71472	0	0	61391	0	0	69908	0	0	69739	0	0	70611	0	0	65400	0	0	53377	0	0	66085	0	0	66571	0	0	64838	0	0	71619	0	0	68041	0	0	82916	0	0	65291
d__Bacteria;p__RCP2-54;c__RCP2-54;o__RCP2-54;f__RCP2-54;g__RCP2-54	0.272756	0.272756	0.0663879		0	0	0.00397425	0.0105385	0	71472	0	0	61391	0	0	69908	0	0	69739	0	0	70611	0	0	65400	0	0	53377	0	0	66085	0	0	66571	0	0	64838	0	0	71619	0	0	68041	0	0	82916	0	0	65291
d__Bacteria;p__SAR324_clade(Marine_group_B);c__SAR324_clade(Marine_group_B);o__SAR324_clade(Marine_group_B);f__SAR324_clade(Marine_group_B);g__SAR324_clade(Marine_group_B)	0.330565	0.330565	0.0526316		0	0	0.00108647	0.00325941	0	71472	0	0	61391	0	0	69908	0	0	69739	0	0	70611	0	0	65400	0	0	53377	0	0	66085	0	0	66571	0	0	64838	0	0	71619	0	0	68041	0	0	82916	0	0	65291
d__Bacteria;p__Spirochaetota;c__Brachyspirae;o__Brachyspirales;f__Brachyspiraceae;g__Brachyspira	0.329358	0.329358	0.0528877		0	0	0.143065	0.428096	0	71472	0	0	61391	0	0	69908	0	0	69739	0	0	70611	0	0	65400	0	0	53377	0	0	66085	0	0	66571	0	0	64838	0	0	71619	0	0	68041	0	0	82916	0	0	65291
d__Bacteria;p__Spirochaetota;c__Spirochaetia;o__Spirochaetales;f__Spirochaetaceae;g__Sphaerochaeta	0.096255	0.096255	0.146119		0	0	0.00153745	0.00262803	0	71472	0	0	61391	0	0	69908	0	0	69739	0	0	70611	0	0	65400	0	0	53377	0	0	66085	0	0	66571	0	0	64838	0	0	71619	0	0	68041	0	0	82916	0	0	65291
d__Bacteria;p__Spirochaetota;c__Spirochaetia;o__Spirochaetales;f__Spirochaetaceae;g__Treponema	0.330565	0.330565	0.0526316		0	0	0.00705851	0.0211755	0	71472	0	0	61391	0	0	69908	0	0	69739	0	0	70611	0	0	65400	0	0	53377	0	0	66085	0	0	66571	0	0	64838	0	0	71619	0	0	68041	0	0	82916	0	0	65291
d__Bacteria;p__Synergistota;c__Synergistia;o__Synergistales;f__Synergistaceae;g__Aminobacterium	0.103625	0.103625	0.140364		0	0	0.00204731	0.00358259	0	71472	0	0	61391	0	0	69908	0	0	69739	0	0	70611	0	0	65400	0	0	53377	0	0	66085	0	0	66571	0	0	64838	0	0	71619	0	0	68041	0	0	82916	0	2	65291
d__Bacteria;p__Synergistota;c__Synergistia;o__Synergistales;f__Synergistaceae;g__Cloacibacillus	0.748082	0.748082	0.00587445		0.00867909	0.023311	0.0136286	0.0391087	0	71472	0	48	61391	0.0781874	0	69908	0	6	69739	0.00860351	0	70611	0	0	65400	0	0	53377	0	0	66085	0	0	66571	0	0	64838	0	0	71619	0	0	68041	0	0	82916	0	0	65291
d__Bacteria;p__Synergistota;c__Synergistia;o__Synergistales;f__Synergistaceae;g__EBM-39	0.330565	0.330565	0.0526316		0	0	0.000549807	0.00164942	0	71472	0	0	61391	0	0	69908	0	0	69739	0	0	70611	0	0	65400	0	0	53377	0	0	66085	0	0	66571	0	0	64838	0	0	71619	0	0	68041	0	0	82916	0	0	65291
d__Bacteria;p__Synergistota;c__Synergistia;o__Synergistales;f__Synergistaceae;g__Pyramidobacter	0.653249	0.653249	0.0114619		0.00895897	0.0268769	0.00451298	0.0114032	0	71472	0	55	61391	0.0895897	0	69908	0	0	69739	0	0	70611	0	0	65400	0	0	53377	0	0	66085	0	0	66571	0	0	64838	0	0	71619	0	0	68041	0	0	82916	0	0	65291
d__Bacteria;p__Verrucomicrobiota;c__Chlamydiae;o__Chlamydiales;f__Simkaniaceae;g__uncultured	0.330565	0.330565	0.0526316		0	0	0.000271617	0.000814852	0	71472	0	0	61391	0	0	69908	0	0	69739	0	0	70611	0	0	65400	0	0	53377	0	0	66085	0	0	66571	0	0	64838	0	0	71619	0	0	68041	0	0	82916	0	0	65291
d__Bacteria;p__Verrucomicrobiota;c__Lentisphaeria;o__Victivallales;f__vadinBE97;g__vadinBE97	0.256349	0.256349	0.0709365		0.00318489	0.00955468	0.0645182	0.156662	0	71472	0	0	61391	0	0	69908	0	0	69739	0	0	70611	0	0	65400	0	17	53377	0.0318489	0	66085	0	0	66571	0	0	64838	0	0	71619	0	0	68041	0	0	82916	0	0	65291
d__Bacteria;p__Verrucomicrobiota;c__Lentisphaeria;o__Victivallales;f__Victivallaceae;g__Victivallaceae	0.315209	0.315209	0.0559819		0	0	0.0378243	0.10983	0	71472	0	0	61391	0	0	69908	0	0	69739	0	0	70611	0	0	65400	0	0	53377	0	0	66085	0	0	66571	0	0	64838	0	263	71619	0.367221	0	68041	0	0	82916	0	0	65291
d__Bacteria;p__Verrucomicrobiota;c__Lentisphaeria;o__Victivallales;f__Victivallaceae;g__Victivallis	0.0876616	0.0876616	0.153411		0	0	0.0226634	0.0376459	0	71472	0	0	61391	0	0	69908	0	0	69739	0	0	70611	0	0	65400	0	0	53377	0	0	66085	0	0	66571	0	0	64838	0	73	71619	0.101928	0	68041	0	0	82916	0	0	65291
d__Bacteria;p__Verrucomicrobiota;c__Verrucomicrobiae;o__Chthoniobacterales;f__Chthoniobacteraceae;g__Candidatus_Udaeobacter	0.0145511	0.0145511	0.288749		0	0	0.00440209	0.00488534	0	71472	0	0	61391	0	0	69908	0	0	69739	0	0	70611	0	0	65400	0	0	53377	0	0	66085	0	0	66571	0	0	64838	0	0	71619	0	0	68041	0	0	82916	0	3	65291
d__Bacteria;p__Verrucomicrobiota;c__Verrucomicrobiae;o__Chthoniobacterales;f__Chthoniobacteraceae;g__Chthoniobacter	0.330565	0.330565	0.0526316		0	0	0.00514683	0.0154405	0	71472	0	0	61391	0	0	69908	0	0	69739	0	0	70611	0	0	65400	0	0	53377	0	0	66085	0	0	66571	0	0	64838	0	0	71619	0	0	68041	0	0	82916	0	0	65291
d__Bacteria;p__Verrucomicrobiota;c__Verrucomicrobiae;o__Opitutales;f__Opitutaceae	0.330565	0.330565	0.0526316		0	0	0.000612642	0.00183793	0	71472	0	0	61391	0	0	69908	0	0	69739	0	0	70611	0	0	65400	0	0	53377	0	0	66085	0	0	66571	0	0	64838	0	0	71619	0	0	68041	0	0	82916	0	4	65291
d__Bacteria;p__Verrucomicrobiota;c__Verrucomicrobiae;o__Opitutales;f__Opitutaceae;g__Opitutus	0.330565	0.330565	0.0526316		0	0	0.0014939	0.00448169	0	71472	0	0	61391	0	0	69908	0	0	69739	0	0	70611	0	0	65400	0	0	53377	0	0	66085	0	0	66571	0	0	64838	0	0	71619	0	0	68041	0	0	82916	0	0	65291
d__Bacteria;p__Verrucomicrobiota;c__Verrucomicrobiae;o__Opitutales;f__Puniceicoccaceae;g__Coraliomargarita	0.330565	0.330565	0.0526316		0	0	0.000543235	0.0016297	0	71472	0	0	61391	0	0	69908	0	0	69739	0	0	70611	0	0	65400	0	0	53377	0	0	66085	0	0	66571	0	0	64838	0	0	71619	0	0	68041	0	0	82916	0	0	65291
d__Bacteria;p__Verrucomicrobiota;c__Verrucomicrobiae;o__Opitutales;f__Puniceicoccaceae;g__uncultured	0.330565	0.330565	0.0526316		0	0	0.00615784	0.0184735	0	71472	0	0	61391	0	0	69908	0	0	69739	0	0	70611	0	0	65400	0	0	53377	0	0	66085	0	0	66571	0	0	64838	0	0	71619	0	0	68041	0	0	82916	0	0	65291
d__Bacteria;p__Verrucomicrobiota;c__Verrucomicrobiae;o__Pedosphaerales;f__Pedosphaeraceae;g__ADurb.Bin063-1	0.330565	0.330565	0.0526316		0	0	0.000439846	0.00131954	0	71472	0	0	61391	0	0	69908	0	0	69739	0	0	70611	0	0	65400	0	0	53377	0	0	66085	0	0	66571	0	0	64838	0	0	71619	0	0	68041	0	0	82916	0	0	65291
d__Bacteria;p__Verrucomicrobiota;c__Verrucomicrobiae;o__Pedosphaerales;f__Pedosphaeraceae;g__Pedosphaeraceae	0.166316	0.166316	0.103631		0	0	0.000702718	0.00146138	0	71472	0	0	61391	0	0	69908	0	0	69739	0	0	70611	0	0	65400	0	0	53377	0	0	66085	0	0	66571	0	0	64838	0	0	71619	0	3	68041	0.00440911	0	82916	0	0	65291
d__Bacteria;p__Verrucomicrobiota;c__Verrucomicrobiae;o__Pedosphaerales;f__Pedosphaeraceae;g__uncultured	0.330565	0.330565	0.0526316		0	0	0.000440911	0.00132273	0	71472	0	0	61391	0	0	69908	0	0	69739	0	0	70611	0	0	65400	0	0	53377	0	0	66085	0	0	66571	0	0	64838	0	0	71619	0	3	68041	0.00440911	0	82916	0	0	65291
d__Bacteria;p__Verrucomicrobiota;c__Verrucomicrobiae;o__Verrucomicrobiales;f__Akkermansiaceae;g__Akkermansia	0.746037	0.746037	0.00597334		0.0245099	0.0621116	0.0170691	0.0273659	8	71472	0.0111932	0	61391	0	9	69908	0.0128741	0	69739	0	0	70611	0	5	65400	0.00764526	0	53377	0	0	66085	0	140	66571	0.210302	2	64838	0.00308461	0	71619	0	13	68041	0.0191061	69	82916	0.0832167	0	65291
d__Bacteria;p__WPS-2;c__WPS-2;o__WPS-2;f__WPS-2;g__WPS-2	0.114559	0.114559	0.132544		0	0	0.00677679	0.012259	0	71472	0	0	61391	0	0	69908	0	0	69739	0	0	70611	0	0	65400	0	0	53377	0	0	66085	0	0	66571	0	0	64838	0	0	71619	0	0	68041	0	0	82916	0	0	65291
d__Bacteria;p__WS4;c__WS4;o__WS4;f__WS4;g__WS4	0.330565	0.330565	0.0526316		0	0	0.000261808	0.000785423	0	71472	0	0	61391	0	0	69908	0	0	69739	0	0	70611	0	0	65400	0	0	53377	0	0	66085	0	0	66571	0	0	64838	0	0	71619	0	0	68041	0	0	82916	0	0	65291
d__Bacteria;p__Zixibacteria;c__Zixibacteria;o__Zixibacteria;f__Zixibacteria;g__Zixibacteria	0.162207	0.162207	0.105558		0	0	0.000669234	0.0013775	0	71472	0	0	61391	0	0	69908	0	0	69739	0	0	70611	0	0	65400	0	0	53377	0	0	66085	0	0	66571	0	0	64838	0	0	71619	0	0	68041	0	0	82916	0	0	65291
d__Eukaryota;p__Rotifera;c__Bdelloidea;o__Adinetida;f__Adinetida;g__Adinetida	0.330565	0.330565	0.0526316		0	0	0.000881821	0.00264546	0	71472	0	0	61391	0	0	69908	0	0	69739	0	0	70611	0	0	65400	0	0	53377	0	0	66085	0	0	66571	0	0	64838	0	0	71619	0	6	68041	0.00881821	0	82916	0	0	65291
Unassigned	0.000632368	0.000632368	0.486243		1.00404	0.379308	0.333411	0.306133	177	71472	0.247649	548	61391	0.892639	654	69908	0.935515	757	69739	1.08548	614	70611	0.869553	552	65400	0.844037	608	53377	1.13907	995	66085	1.50564	1136	66571	1.70645	528	64838	0.814337	103	71619	0.143817	253	68041	0.371835	731	82916	0.881615	252	65291
[truncated: 19 more columns]

## Sheet: Neg_Ss
S4 Table. Statistical analysis of multiple factor comparison between groups at the genus level using two-way ANOVA.
Taxonomy	p-values	p-values (corrected)	Effect size	Note	Neg: mean rel. freq. (%)	Neg: std. dev. (%)	Ss: mean rel. freq. (%)	Ss: std. dev. (%)	NegNE1	NegNE1: parent seq. count	NegNE1: rel. freq. (%)	NegNE2	NegNE2: parent seq. count	NegNE2: rel. freq. (%)	NegNE3	NegNE3: parent seq. count	NegNE3: rel. freq. (%)	NegNE4	NegNE4: parent seq. count	NegNE4: rel. freq. (%)	NegNE5	NegNE5: parent seq. count	NegNE5: rel. freq. (%)	NegST1	NegST1: parent seq. count	NegST1: rel. freq. (%)	NegST2	NegST2: parent seq. count	NegST2: rel. freq. (%)	NegST3	NegST3: parent seq. count	NegST3: rel. freq. (%)	NegST4	NegST4: parent seq. count	NegST4: rel. freq. (%)	NegST5	NegST5: parent seq. count	NegST5: rel. freq. (%)	SsNE1	SsNE1: parent seq. count	SsNE1: rel. freq. (%)	SsNE2	SsNE2: parent seq. count	SsNE2: rel. freq. (%)	SsNE3	SsNE3: parent seq. count	SsNE3: rel. freq. (%)	SsNE4	SsNE4: parent seq. count
d__Archaea;p__Crenarchaeota;c__Nitrososphaeria;o__Nitrosotaleales;f__Nitrosotaleaceae;g__Candidatus_Nitrosotalea	0.167802	0.167802	0.102947		0	0	0.00107175	0.00223709	0	71472	0	0	61391	0	0	69908	0	0	69739	0	0	70611	0	0	71619	0	0	68041	0	0	82916	0	0	65291	0	0	68003	0	0	65400	0	0	53377	0	0	66085	0	0	66571
d__Archaea;p__Euryarchaeota;c__Methanobacteria;o__Methanobacteriales;f__Methanobacteriaceae;g__Methanobrevibacter	0.322626	0.322626	0.0543388		0	0	0.0703376	0.207484	0	71472	0	0	61391	0	0	69908	0	0	69739	0	0	70611	0	0	71619	0	0	68041	0	0	82916	0	0	65291	0	0	68003	0	0	65400	0	0	53377	0	0	66085	0	0	66571
d__Archaea;p__Thermoplasmatota;c__Thermoplasmata;o__Marine_Group_II;f__Marine_Group_II;g__Marine_Group_II	0.330565	0.330565	0.0526316		0	0	0.000271617	0.000814852	0	71472	0	0	61391	0	0	69908	0	0	69739	0	0	70611	0	0	71619	0	0	68041	0	0	82916	0	0	65291	0	0	68003	0	0	65400	0	0	53377	0	0	66085	0	0	66571
d__Archaea;p__Thermoplasmatota;c__Thermoplasmata;o__Methanomassiliicoccales;f__Methanomethylophilaceae;g__uncultured	0.330565	0.330565	0.0526316		0	0	0.000679043	0.00203713	0	71472	0	0	61391	0	0	69908	0	0	69739	0	0	70611	0	0	71619	0	0	68041	0	0	82916	0	0	65291	0	0	68003	0	0	65400	0	0	53377	0	0	66085	0	0	66571
d__Bacteria	0.520761	0.520761	0.0232788		0.0186654	0.0231451	0.031355	0.0533146	0	71472	0	39	61391	0.0635272	0	69908	0	2	69739	0.00286784	40	70611	0.0566484	0	71619	0	0	68041	0	12	82916	0.0144725	10	65291	0.015316	23	68003	0.033822	2	65400	0.0030581	0	53377	0	86	66085	0.130135	96	66571
d__Bacteria;p__Acidobacteriota;c__Acidobacteriae;o__Acidobacteriae;f__Acidobacteriae;g__Paludibaculum	0.330565	0.330565	0.0526316		0	0	0.00076973	0.00230919	0	71472	0	0	61391	0	0	69908	0	0	69739	0	0	70611	0	0	71619	0	0	68041	0	0	82916	0	0	65291	0	0	68003	0	0	65400	0	0	53377	0	0	66085	0	0	66571
d__Bacteria;p__Acidobacteriota;c__Acidobacteriae;o__Acidobacteriales;f__Acidobacteriaceae_(Subgroup_1);g__Granulicella	0.330565	0.330565	0.0526316		0	0	0.000916326	0.00274898	0	71472	0	0	61391	0	0	69908	0	0	69739	0	0	70611	0	0	71619	0	0	68041	0	0	82916	0	0	65291	0	0	68003	0	0	65400	0	0	53377	0	0	66085	0	0	66571
d__Bacteria;p__Acidobacteriota;c__Acidobacteriae;o__Acidobacteriales;f__Acidobacteriaceae_(Subgroup_1);g__uncultured	0.330565	0.330565	0.0526316		0	0	0.000916326	0.00274898	0	71472	0	0	61391	0	0	69908	0	0	69739	0	0	70611	0	0	71619	0	0	68041	0	0	82916	0	0	65291	0	0	68003	0	0	65400	0	0	53377	0	0	66085	0	0	66571
d__Bacteria;p__Acidobacteriota;c__Acidobacteriae;o__Acidobacteriales;f__uncultured;g__uncultured	0.0918974	0.0918974	0.149732		0	0	0.038	0.0640308	0	71472	0	0	61391	0	0	69908	0	0	69739	0	0	70611	0	0	71619	0	0	68041	0	0	82916	0	0	65291	0	0	68003	0	0	65400	0	0	53377	0	0	66085	0	0	66571
d__Bacteria;p__Acidobacteriota;c__Acidobacteriae;o__Bryobacterales;f__Bryobacteraceae;g__Bryobacter	0.148169	0.148169	0.11255		0.00101799	0.00204799	0.0175739	0.032809	0	71472	0	0	61391	0	0	69908	0	0	69739	0	0	70611	0	4	71619	0.00558511	0	68041	0	0	82916	0	3	65291	0.00459481	0	68003	0	0	65400	0	0	53377	0	0	66085	0	0	66571
d__Bacteria;p__Acidobacteriota;c__Acidobacteriae;o__PAUC26f;f__PAUC26f;g__PAUC26f	0.330565	0.330565	0.0526316		0	0	0.000407426	0.00122228	0	71472	0	0	61391	0	0	69908	0	0	69739	0	0	70611	0	0	71619	0	0	68041	0	0	82916	0	0	65291	0	0	68003	0	0	65400	0	0	53377	0	0	66085	0	0	66571
d__Bacteria;p__Acidobacteriota;c__Acidobacteriae;o__Solibacterales;f__Solibacteraceae;g__Candidatus_Solibacter	0.11885	0.11885	0.129679		0.000612642	0.00183793	0.0135353	0.0236009	0	71472	0	0	61391	0	0	69908	0	0	69739	0	0	70611	0	0	71619	0	0	68041	0	0	82916	0	4	65291	0.00612642	0	68003	0	0	65400	0	0	53377	0	0	66085	0	0	66571
d__Bacteria;p__Acidobacteriota;c__Acidobacteriae;o__Subgroup_2;f__Subgroup_2;g__Subgroup_2	0.099818	0.099818	0.143284		0	0	0.0272869	0.0471801	0	71472	0	0	61391	0	0	69908	0	0	69739	0	0	70611	0	0	71619	0	0	68041	0	0	82916	0	0	65291	0	0	68003	0	0	65400	0	0	53377	0	0	66085	0	0	66571
d__Bacteria;p__Acidobacteriota;c__Blastocatellia;o__11-24;f__11-24;g__11-24	0.152768	0.152768	0.110186		0	0	0.00120433	0.00242	0	71472	0	0	61391	0	0	69908	0	0	69739	0	0	70611	0	0	71619	0	0	68041	0	0	82916	0	0	65291	0	0	68003	0	0	65400	0	0	53377	0	0	66085	0	0	66571
d__Bacteria;p__Acidobacteriota;c__Blastocatellia;o__Blastocatellales;f__Blastocatellaceae;g__JGI_0001001-H03	0.354951	0.354951	0.0476953		0.000612642	0.00183793	0.00214351	0.00447418	0	71472	0	0	61391	0	0	69908	0	0	69739	0	0	70611	0	0	71619	0	0	68041	0	0	82916	0	4	65291	0.00612642	0	68003	0	0	65400	0	0	53377	0	0	66085	0	0	66571
d__Bacteria;p__Acidobacteriota;c__Blastocatellia;o__Elev-16S-573;f__Elev-16S-573;g__Elev-16S-573	0.330565	0.330565	0.0526316		0.0064703	0.0194109	0	0	0	71472	0	0	61391	0	0	69908	0	0	69739	0	0	70611	0	0	71619	0	0	68041	0	0	82916	0	0	65291	0	44	68003	0.064703	0	65400	0	0	53377	0	0	66085	0	0	66571
d__Bacteria;p__Acidobacteriota;c__Blastocatellia;o__Pyrinomonadales;f__Pyrinomonadaceae;g__RB41	0.154182	0.154182	0.109474		0.000440911	0.00132273	0.00443072	0.00793701	0	71472	0	0	61391	0	0	69908	0	0	69739	0	0	70611	0	0	71619	0	3	68041	0.00440911	0	82916	0	0	65291	0	0	68003	0	0	65400	0	0	53377	0	0	66085	0	0	66571
d__Bacteria;p__Acidobacteriota;c__Holophagae;o__Subgroup_7;f__Subgroup_7;g__Subgroup_7	0.833495	0.833495	0.00252107		0.00279383	0.00745339	0.00357002	0.00797696	0	71472	0	0	61391	0	0	69908	0	0	69739	0	0	70611	0	0	71619	0	2	68041	0.0029394	0	82916	0	0	65291	0	17	68003	0.0249989	0	65400	0	0	53377	0	0	66085	0	0	66571
d__Bacteria;p__Acidobacteriota;c__Subgroup_22;o__Subgroup_22;f__Subgroup_22;g__Subgroup_22	0.20913	0.20913	0.0861448		0	0	0.000898966	0.00207039	0	71472	0	0	61391	0	0	69908	0	0	69739	0	0	70611	0	0	71619	0	0	68041	0	0	82916	0	0	65291	0	0	68003	0	0	65400	0	0	53377	0	0	66085	0	0	66571
d__Bacteria;p__Acidobacteriota;c__Subgroup_5;o__Subgroup_5;f__Subgroup_5;g__Subgroup_5	0.330565	0.330565	0.0526316		0	0	0.000950661	0.00285198	0	71472	0	0	61391	0	0	69908	0	0	69739	0	0	70611	0	0	71619	0	0	68041	0	0	82916	0	0	65291	0	0	68003	0	0	65400	0	0	53377	0	0	66085	0	0	66571
d__Bacteria;p__Acidobacteriota;c__Thermoanaerobaculia;o__Thermoanaerobaculales;f__Thermoanaerobaculaceae;g__Subgroup_10	0.151034	0.151034	0.111068		0	0	0.00359816	0.0071979	0	71472	0	0	61391	0	0	69908	0	0	69739	0	0	70611	0	0	71619	0	0	68041	0	0	82916	0	0	65291	0	0	68003	0	0	65400	0	0	53377	0	0	66085	0	0	66571
d__Bacteria;p__Acidobacteriota;c__Vicinamibacteria;o__Subgroup_17;f__Subgroup_17;g__Subgroup_17	0.330565	0.330565	0.0526316		0	0	0.00135809	0.00407426	0	71472	0	0	61391	0	0	69908	0	0	69739	0	0	70611	0	0	71619	0	0	68041	0	0	82916	0	0	65291	0	0	68003	0	0	65400	0	0	53377	0	0	66085	0	0	66571
d__Bacteria;p__Acidobacteriota;c__Vicinamibacteria;o__Vicinamibacterales;f__uncultured;g__uncultured	0.154091	0.154091	0.109519		0	0	0.0149728	0.0301895	0	71472	0	0	61391	0	0	69908	0	0	69739	0	0	70611	0	0	71619	0	0	68041	0	0	82916	0	0	65291	0	0	68003	0	0	65400	0	0	53377	0	0	66085	0	0	66571
d__Bacteria;p__Acidobacteriota;c__Vicinamibacteria;o__Vicinamibacterales;f__Vicinamibacteraceae;g__Vicinamibacteraceae	0.330565	0.330565	0.0526316		0	0	0.00170175	0.00510525	0	71472	0	0	61391	0	0	69908	0	0	69739	0	0	70611	0	0	71619	0	0	68041	0	0	82916	0	0	65291	0	0	68003	0	0	65400	0	0	53377	0	0	66085	0	0	66571
d__Bacteria;p__Actinobacteriota;c__Acidimicrobiia	0.863482	0.863482	0.00168729		0.00117642	0.00352926	0.000916326	0.00274898	0	71472	0	0	61391	0	0	69908	0	0	69739	0	0	70611	0	0	71619	0	0	68041	0	0	82916	0	0	65291	0	8	68003	0.0117642	0	65400	0	0	53377	0	0	66085	0	0	66571
d__Bacteria;p__Actinobacteriota;c__Acidimicrobiia;o__IMCC26256;f__IMCC26256;g__IMCC26256	0.323596	0.323596	0.0541276		0.00196665	0.00431199	0.00679381	0.0136015	0	71472	0	0	61391	0	0	69908	0	0	69739	0	0	70611	0	0	71619	0	0	68041	0	0	82916	0	9	65291	0.0137844	4	68003	0.00588209	0	65400	0	0	53377	0	0	66085	0	0	66571
d__Bacteria;p__Actinobacteriota;c__Acidimicrobiia;o__Microtrichales;f__Iamiaceae;g__Iamia	0.0907652	0.0907652	0.150699		0	0	0.00445402	0.00747676	0	71472	0	0	61391	0	0	69908	0	0	69739	0	0	70611	0	0	71619	0	0	68041	0	0	82916	0	0	65291	0	0	68003	0	0	65400	0	0	53377	0	0	66085	0	0	66571
d__Bacteria;p__Actinobacteriota;c__Acidimicrobiia;o__Microtrichales;f__Ilumatobacteraceae	0.330565	0.330565	0.0526316		0	0	0.000543235	0.0016297	0	71472	0	0	61391	0	0	69908	0	0	69739	0	0	70611	0	0	71619	0	0	68041	0	0	82916	0	0	65291	0	0	68003	0	0	65400	0	0	53377	0	0	66085	0	0	66571
d__Bacteria;p__Actinobacteriota;c__Acidimicrobiia;o__Microtrichales;f__Ilumatobacteraceae;g__CL500-29_marine_group	0.136712	0.136712	0.118789		0.00105974	0.00236759	0.00607392	0.00936214	0	71472	0	0	61391	0	0	69908	0	0	69739	0	0	70611	0	0	71619	0	2	68041	0.0029394	0	82916	0	5	65291	0.00765802	0	68003	0	0	65400	0	0	53377	0	0	66085	0	0	66571
d__Bacteria;p__Actinobacteriota;c__Acidimicrobiia;o__Microtrichales;f__Ilumatobacteraceae;g__uncultured	0.330565	0.330565	0.0526316		0	0	0.000219923	0.000659768	0	71472	0	0	61391	0	0	69908	0	0	69739	0	0	70611	0	0	71619	0	0	68041	0	0	82916	0	0	65291	0	0	68003	0	0	65400	0	0	53377	0	0	66085	0	0	66571
d__Bacteria;p__Actinobacteriota;c__Acidimicrobiia;o__Microtrichales;f__Microtrichaceae;g__IMCC26207	0.0678502	0.0678502	0.173344		0	0	0.00590078	0.00911177	0	71472	0	0	61391	0	0	69908	0	0	69739	0	0	70611	0	0	71619	0	0	68041	0	0	82916	0	0	65291	0	0	68003	0	0	65400	0	0	53377	0	0	66085	0	0	66571
d__Bacteria;p__Actinobacteriota;c__Acidimicrobiia;o__Microtrichales;f__Microtrichaceae;g__uncultured	0.330565	0.330565	0.0526316		0.000306321	0.000918963	0	0	0	71472	0	0	61391	0	0	69908	0	0	69739	0	0	70611	0	0	71619	0	0	68041	0	0	82916	0	2	65291	0.00306321	0	68003	0	0	65400	0	0	53377	0	0	66085	0	0	66571
d__Bacteria;p__Actinobacteriota;c__Acidimicrobiia;o__Microtrichales;f__uncultured;g__uncultured	0.131567	0.131567	0.121769		0.000440911	0.00132273	0.0047557	0.00808625	0	71472	0	0	61391	0	0	69908	0	0	69739	0	0	70611	0	0	71619	0	3	68041	0.00440911	0	82916	0	0	65291	0	0	68003	0	0	65400	0	0	53377	0	0	66085	0	0	66571
d__Bacteria;p__Actinobacteriota;c__Actinobacteria	0.330565	0.330565	0.0526316		0.0066785	0.0200355	0	0	0	71472	0	41	61391	0.066785	0	69908	0	0	69739	0	0	70611	0	0	71619	0	0	68041	0	0	82916	0	0	65291	0	0	68003	0	0	65400	0	0	53377	0	0	66085	0	0	66571
d__Bacteria;p__Actinobacteriota;c__Actinobacteria;o__Actinomycetales;f__Actinomycetaceae;g__Actinomyces	0.0993759	0.0993759	0.14363		0.0677506	0.059025	0.0237004	0.0479663	48	71472	0.0671592	22	61391	0.0358359	26	69908	0.0371917	0	69739	0	26	70611	0.0368215	136	71619	0.189894	91	68041	0.133743	14	82916	0.0168846	19	65291	0.0291005	89	68003	0.130877	28	65400	0.0428135	0	53377	0	0	66085	0	0	66571
d__Bacteria;p__Actinobacteriota;c__Actinobacteria;o__Bifidobacteriales;f__Bifidobacteriaceae;g__Alloscardovia	0.330565	0.330565	0.0526316		0.00122528	0.00367585	0	0	0	71472	0	0	61391	0	0	69908	0	0	69739	0	0	70611	0	0	71619	0	0	68041	0	0	82916	0	8	65291	0.0122528	0	68003	0	0	65400	0	0	53377	0	0	66085	0	0	66571
d__Bacteria;p__Actinobacteriota;c__Actinobacteria;o__Bifidobacteriales;f__Bifidobacteriaceae;g__Bifidobacterium	0.336799	0.336799	0.0513267		7.62311	20.1813	0.974244	1.12135	53	71472	0.0741549	740	61391	1.20539	47502	69908	67.9493	315	69739	0.451684	17	70611	0.0240756	241	71619	0.336503	40	68041	0.0587881	133	82916	0.160403	32	65291	0.0490113	4027	68003	5.9218	1295	65400	1.98012	196	53377	0.367199	640	66085	0.96845	64	66571
d__Bacteria;p__Actinobacteriota;c__Actinobacteria;o__Bifidobacteriales;f__Bifidobacteriaceae;g__Gardnerella	0.330565	0.330565	0.0526316		0	0	0.00208927	0.0062678	0	71472	0	0	61391	0	0	69908	0	0	69739	0	0	70611	0	0	71619	0	0	68041	0	0	82916	0	0	65291	0	0	68003	0	0	65400	0	0	53377	0	0	66085	0	0	66571
d__Bacteria;p__Actinobacteriota;c__Actinobacteria;o__Corynebacteriales;f__Corynebacteriaceae;g__Corynebacterium	0.633195	0.633195	0.0129245		0.00902655	0.0153587	0.00622882	0.00793769	0	71472	0	18	61391	0.0293203	0	69908	0	0	69739	0	0	70611	0	11	71619	0.0153591	0	68041	0	0	82916	0	0	65291	0	31	68003	0.0455862	0	65400	0	0	53377	0	0	66085	0	0	66571
d__Bacteria;p__Actinobacteriota;c__Actinobacteria;o__Corynebacteriales;f__Corynebacteriaceae;g__Lawsonella	0.279797	0.279797	0.064533		0.0085879	0.020111	0.00107175	0.00223709	0	71472	0	12	61391	0.0195468	0	69908	0	0	69739	0	0	70611	0	0	71619	0	0	68041	0	55	82916	0.0663322	0	65291	0	0	68003	0	0	65400	0	0	53377	0	0	66085	0	0	66571
d__Bacteria;p__Actinobacteriota;c__Actinobacteria;o__Corynebacteriales;f__Dietziaceae;g__Dietzia	0.157781	0.157781	0.107692		0.00377364	0.00768089	0	0	0	71472	0	0	61391	0	0	69908	0	0	69739	0	0	70611	0	0	71619	0	0	68041	0	13	82916	0.0156785	0	65291	0	15	68003	0.0220579	0	65400	0	0	53377	0	0	66085	0	0	66571
d__Bacteria;p__Actinobacteriota;c__Actinobacteria;o__Corynebacteriales;f__Mycobacteriaceae;g__Mycobacterium	0.495067	0.495067	0.0262369		0.0015316	0.00459481	0.00347217	0.00698354	0	71472	0	0	61391	0	0	69908	0	0	69739	0	0	70611	0	0	71619	0	0	68041	0	0	82916	0	10	65291	0.015316	0	68003	0	0	65400	0	0	53377	0	0	66085	0	0	66571
d__Bacteria;p__Actinobacteriota;c__Actinobacteria;o__Frankiales;f__Acidothermaceae;g__Acidothermus	0.162343	0.162343	0.105493		0	0	0.00730271	0.0150366	0	71472	0	0	61391	0	0	69908	0	0	69739	0	0	70611	0	0	71619	0	0	68041	0	0	82916	0	0	65291	0	0	68003	0	0	65400	0	0	53377	0	0	66085	0	0	66571
d__Bacteria;p__Actinobacteriota;c__Actinobacteria;o__Frankiales;f__Frankiaceae;g__Jatrophihabitans	0.330565	0.330565	0.0526316		0	0	0.0014295	0.00428849	0	71472	0	0	61391	0	0	69908	0	0	69739	0	0	70611	0	0	71619	0	0	68041	0	0	82916	0	0	65291	0	0	68003	0	0	65400	0	0	53377	0	0	66085	0	0	66571
d__Bacteria;p__Actinobacteriota;c__Actinobacteria;o__Frankiales;f__Geodermatophilaceae;g__Blastococcus	0.100994	0.100994	0.14237		0	0	0.0062752	0.0108906	0	71472	0	0	61391	0	0	69908	0	0	69739	0	0	70611	0	0	71619	0	0	68041	0	0	82916	0	0	65291	0	0	68003	0	0	65400	0	0	53377	0	0	66085	0	0	66571
d__Bacteria;p__Actinobacteriota;c__Actinobacteria;o__Frankiales;f__Geodermatophilaceae;g__Modestobacter	0.330565	0.330565	0.0526316		0	0	0.00135809	0.00407426	0	71472	0	0	61391	0	0	69908	0	0	69739	0	0	70611	0	0	71619	0	0	68041	0	0	82916	0	0	65291	0	0	68003	0	0	65400	0	0	53377	0	0	66085	0	0	66571
d__Bacteria;p__Actinobacteriota;c__Actinobacteria;o__Frankiales;f__Sporichthyaceae;g__Longivirga	0.330565	0.330565	0.0526316		0	0	0.000814852	0.00244456	0	71472	0	0	61391	0	0	69908	0	0	69739	0	0	70611	0	0	71619	0	0	68041	0	0	82916	0	0	65291	0	0	68003	0	0	65400	0	0	53377	0	0	66085	0	0	66571
d__Bacteria;p__Actinobacteriota;c__Actinobacteria;o__Frankiales;f__uncultured;g__uncultured	0.189238	0.189238	0.0937361		0	0	0.00520477	0.0114435	0	71472	0	0	61391	0	0	69908	0	0	69739	0	0	70611	0	0	71619	0	0	68041	0	0	82916	0	0	65291	0	0	68003	0	0	65400	0	0	53377	0	0	66085	0	0	66571
d__Bacteria;p__Actinobacteriota;c__Actinobacteria;o__Micrococcales	0.330565	0.330565	0.0526316		0.00349069	0.0104721	0	0	0	71472	0	0	61391	0	0	69908	0	0	69739	0	0	70611	0	25	71619	0.0349069	0	68041	0	0	82916	0	0	65291	0	0	68003	0	0	65400	0	0	53377	0	0	66085	0	0	66571
d__Bacteria;p__Actinobacteriota;c__Actinobacteria;o__Micrococcales;f__Brevibacteriaceae;g__Brevibacterium	0.200933	0.200933	0.0891736		0.00166644	0.00376595	0	0	0	71472	0	0	61391	0	0	69908	0	0	69739	0	0	70611	0	0	71619	0	0	68041	0	0	82916	0	8	65291	0.0122528	3	68003	0.00441157	0	65400	0	0	53377	0	0	66085	0	0	66571
d__Bacteria;p__Actinobacteriota;c__Actinobacteria;o__Micrococcales;f__Dermacoccaceae;g__Dermacoccus	0.330565	0.330565	0.0526316		0	0	0.00215923	0.00647768	0	71472	0	0	61391	0	0	69908	0	0	69739	0	0	70611	0	0	71619	0	0	68041	0	0	82916	0	0	65291	0	0	68003	0	0	65400	0	0	53377	0	0	66085	0	0	66571
d__Bacteria;p__Actinobacteriota;c__Actinobacteria;o__Micrococcales;f__Intrasporangiaceae	0.0975235	0.0975235	0.145098		0.000964832	0.0028945	0.0123867	0.0193894	0	71472	0	0	61391	0	0	69908	0	0	69739	0	0	70611	0	0	71619	0	0	68041	0	8	82916	0.00964832	0	65291	0	0	68003	0	0	65400	0	0	53377	0	0	66085	0	0	66571
d__Bacteria;p__Actinobacteriota;c__Actinobacteria;o__Micrococcales;f__Microbacteriaceae	0.23776	0.23776	0.0765141		0	0	0.00303698	0.00746055	0	71472	0	0	61391	0	0	69908	0	0	69739	0	0	70611	0	0	71619	0	0	68041	0	0	82916	0	0	65291	0	0	68003	0	0	65400	0	0	53377	0	0	66085	0	0	66571
d__Bacteria;p__Actinobacteriota;c__Actinobacteria;o__Micrococcales;f__Microbacteriaceae;g__Microbacterium	0.330565	0.330565	0.0526316		0.000882314	0.00264694	0	0	0	71472	0	0	61391	0	0	69908	0	0	69739	0	0	70611	0	0	71619	0	0	68041	0	0	82916	0	0	65291	0	6	68003	0.00882314	0	65400	0	0	53377	0	0	66085	0	0	66571
d__Bacteria;p__Actinobacteriota;c__Actinobacteria;o__Micrococcales;f__Micrococcaceae;g__Glutamicibacter	0.330565	0.330565	0.0526316		0.000918963	0.00275689	0	0	0	71472	0	0	61391	0	0	69908	0	0	69739	0	0	70611	0	0	71619	0	0	68041	0	0	82916	0	6	65291	0.00918963	0	68003	0	0	65400	0	0	53377	0	0	66085	0	0	66571
d__Bacteria;p__Actinobacteriota;c__Actinobacteria;o__Micrococcales;f__Micrococcaceae;g__Kocuria	0.330565	0.330565	0.0526316		0.00029394	0.000881821	0	0	0	71472	0	0	61391	0	0	69908	0	0	69739	0	0	70611	0	0	71619	0	2	68041	0.0029394	0	82916	0	0	65291	0	0	68003	0	0	65400	0	0	53377	0	0	66085	0	0	66571
d__Bacteria;p__Actinobacteriota;c__Actinobacteria;o__Micrococcales;f__Micrococcaceae;g__Micrococcus	0.330565	0.330565	0.0526316		0.000698139	0.00209442	0	0	0	71472	0	0	61391	0	0	69908	0	0	69739	0	0	70611	0	5	71619	0.00698139	0	68041	0	0	82916	0	0	65291	0	0	68003	0	0	65400	0	0	53377	0	0	66085	0	0	66571
d__Bacteria;p__Actinobacteriota;c__Actinobacteria;o__Micrococcales;f__Micrococcaceae;g__Nesterenkonia	0.10356	0.10356	0.140414		0	0	0.00294399	0.00515065	0	71472	0	0	61391	0	0	69908	0	0	69739	0	0	70611	0	0	71619	0	0	68041	0	0	82916	0	0	65291	0	0	68003	0	0	65400	0	0	53377	0	0	66085	0	0	66571
d__Bacteria;p__Actinobacteriota;c__Actinobacteria;o__Micrococcales;f__Micrococcaceae;g__Pseudarthrobacter	0.0858271	0.0858271	0.15506		0	0	0.0133203	0.0219868	0	71472	0	0	61391	0	0	69908	0	0	69739	0	0	70611	0	0	71619	0	0	68041	0	0	82916	0	0	65291	0	0	68003	0	0	65400	0	0	53377	0	0	66085	0	0	66571
d__Bacteria;p__Actinobacteriota;c__Actinobacteria;o__Micrococcales;f__Micrococcaceae;g__Rothia	0.221219	0.221219	0.0819092		0.00357674	0.00561969	0.0163135	0.029624	4	71472	0.0055966	0	61391	0	0	69908	0	0	69739	0	13	70611	0.0184107	0	71619	0	5	68041	0.00734851	0	82916	0	0	65291	0	3	68003	0.00441157	9	65400	0.0137615	0	53377	0	0	66085	0	2	66571
d__Bacteria;p__Actinobacteriota;c__Actinobacteria;o__Micromonosporales;f__Micromonosporaceae	0.330565	0.330565	0.0526316		0	0	0.000439846	0.00131954	0	71472	0	0	61391	0	0	69908	0	0	69739	0	0	70611	0	0	71619	0	0	68041	0	0	82916	0	0	65291	0	0	68003	0	0	65400	0	0	53377	0	0	66085	0	0	66571
d__Bacteria;p__Actinobacteriota;c__Actinobacteria;o__Micromonosporales;f__Micromonosporaceae;g__Micromonospora	0.330565	0.330565	0.0526316		0	0	0.00176551	0.00529654	0	71472	0	0	61391	0	0	69908	0	0	69739	0	0	70611	0	0	71619	0	0	68041	0	0	82916	0	0	65291	0	0	68003	0	0	65400	0	0	53377	0	0	66085	0	0	66571
d__Bacteria;p__Actinobacteriota;c__Actinobacteria;o__Micromonosporales;f__Micromonosporaceae;g__uncultured	0.330565	0.330565	0.0526316		0	0	0.00076973	0.00230919	0	71472	0	0	61391	0	0	69908	0	0	69739	0	0	70611	0	0	71619	0	0	68041	0	0	82916	0	0	65291	0	0	68003	0	0	65400	0	0	53377	0	0	66085	0	0	66571
d__Bacteria;p__Actinobacteriota;c__Actinobacteria;o__PeM15;f__PeM15;g__PeM15	0.330565	0.330565	0.0526316		0	0	0.000329884	0.000989653	0	71472	0	0	61391	0	0	69908	0	0	69739	0	0	70611	0	0	71619	0	0	68041	0	0	82916	0	0	65291	0	0	68003	0	0	65400	0	0	53377	0	0	66085	0	0	66571
d__Bacteria;p__Actinobacteriota;c__Actinobacteria;o__Propionibacteriales;f__Nocardioidaceae;g__Nocardioides	0.397126	0.397126	0.0401242		0.011323	0.0339691	0.00146447	0.00293858	0	71472	0	0	61391	0	0	69908	0	0	69739	0	0	70611	0	0	71619	0	0	68041	0	0	82916	0	0	65291	0	77	68003	0.11323	0	65400	0	0	53377	0	0	66085	0	0	66571
d__Bacteria;p__Actinobacteriota;c__Actinobacteria;o__Propionibacteriales;f__Propionibacteriaceae	0.330565	0.330565	0.0526316		0.000558511	0.00167553	0	0	0	71472	0	0	61391	0	0	69908	0	0	69739	0	0	70611	0	4	71619	0.00558511	0	68041	0	0	82916	0	0	65291	0	0	68003	0	0	65400	0	0	53377	0	0	66085	0	0	66571
d__Bacteria;p__Actinobacteriota;c__Actinobacteria;o__Propionibacteriales;f__Propionibacteriaceae;g__Cutibacterium	0.330565	0.330565	0.0526316		0.000294105	0.000882314	0	0	0	71472	0	0	61391	0	0	69908	0	0	69739	0	0	70611	0	0	71619	0	0	68041	0	0	82916	0	0	65291	0	2	68003	0.00294105	0	65400	0	0	53377	0	0	66085	0	0	66571
d__Bacteria;p__Actinobacteriota;c__Actinobacteria;o__Propionibacteriales;f__Propionibacteriaceae;g__Tessaracoccus	0.330565	0.330565	0.0526316		0.00111702	0.00335107	0	0	0	71472	0	0	61391	0	0	69908	0	0	69739	0	0	70611	0	8	71619	0.0111702	0	68041	0	0	82916	0	0	65291	0	0	68003	0	0	65400	0	0	53377	0	0	66085	0	0	66571
d__Bacteria;p__Actinobacteriota;c__Actinobacteria;o__Propionibacteriales;f__Propionibacteriaceae;g__uncultured	0.330565	0.330565	0.0526316		0	0	0.000679043	0.00203713	0	71472	0	0	61391	0	0	69908	0	0	69739	0	0	70611	0	0	71619	0	0	68041	0	0	82916	0	0	65291	0	0	68003	0	0	65400	0	0	53377	0	0	66085	0	0	66571
d__Bacteria;p__Actinobacteriota;c__Actinobacteria;o__Pseudonocardiales;f__Pseudonocardiaceae;g__Amycolatopsis	0.150954	0.150954	0.111109		0	0	0.00131429	0.0026286	0	71472	0	0	61391	0	0	69908	0	0	69739	0	0	70611	0	0	71619	0	0	68041	0	0	82916	0	0	65291	0	0	68003	0	0	65400	0	0	53377	0	0	66085	0	0	66571
d__Bacteria;p__Actinobacteriota;c__Actinobacteria;o__Pseudonocardiales;f__Pseudonocardiaceae;g__Crossiella	0.161821	0.161821	0.105741		0	0	0.00447556	0.00920324	0	71472	0	0	61391	0	0	69908	0	0	69739	0	0	70611	0	0	71619	0	0	68041	0	0	82916	0	0	65291	0	0	68003	0	0	65400	0	0	53377	0	0	66085	0	0	66571
d__Bacteria;p__Actinobacteriota;c__Actinobacteria;o__Pseudonocardiales;f__Pseudonocardiaceae;g__Pseudonocardia	0.330565	0.330565	0.0526316		0	0	0.000785423	0.00235627	0	71472	0	0	61391	0	0	69908	0	0	69739	0	0	70611	0	0	71619	0	0	68041	0	0	82916	0	0	65291	0	0	68003	0	0	65400	0	0	53377	0	0	66085	0	0	66571
d__Bacteria;p__Actinobacteriota;c__Actinobacteria;o__Pseudonocardiales;f__Pseudonocardiaceae;g__Saccharothrix	0.378323	0.378323	0.0433602		0.00485273	0.0145582	0.000450647	0.00135194	0	71472	0	0	61391	0	0	69908	0	0	69739	0	0	70611	0	0	71619	0	0	68041	0	0	82916	0	0	65291	0	33	68003	0.0485273	0	65400	0	0	53377	0	0	66085	0	3	66571
d__Bacteria;p__Actinobacteriota;c__Actinobacteria;o__Streptomycetales;f__Streptomycetaceae;g__E1B-B3-114	0.330565	0.330565	0.0526316		0.000482416	0.00144725	0	0	0	71472	0	0	61391	0	0	69908	0	0	69739	0	0	70611	0	0	71619	0	0	68041	0	4	82916	0.00482416	0	65291	0	0	68003	0	0	65400	0	0	53377	0	0	66085	0	0	66571
d__Bacteria;p__Actinobacteriota;c__Coriobacteriia;o__Coriobacteriales;f__Atopobiaceae;g__Atopobium	0.870272	0.870272	0.00152228		0.000977394	0.00293218	0.000771153	0.00231346	0	71472	0	0	61391	0	0	69908	0	0	69739	0	0	70611	0	7	71619	0.00977394	0	68041	0	0	82916	0	0	65291	0	0	68003	0	0	65400	0	0	53377	0	0	66085	0	0	66571
d__Bacteria;p__Actinobacteriota;c__Coriobacteriia;o__Coriobacteriales;f__Atopobiaceae;g__Libanicoccus	0.330565	0.330565	0.0526316		0	0	0.00161177	0.00483531	0	71472	0	0	61391	0	0	69908	0	0	69739	0	0	70611	0	0	71619	0	0	68041	0	0	82916	0	0	65291	0	0	68003	0	0	65400	0	0	53377	0	0	66085	0	0	66571
d__Bacteria;p__Actinobacteriota;c__Coriobacteriia;o__Coriobacteriales;f__Atopobiaceae;g__Olsenella	0.217949	0.217949	0.0830293		0.00083949	0.00251847	0.0403944	0.0929154	6	71472	0.0083949	0	61391	0	0	69908	0	0	69739	0	0	70611	0	0	71619	0	0	68041	0	0	82916	0	0	65291	0	0	68003	0	3	65400	0.00458716	3	53377	0.0056204	0	66085	0	0	66571
d__Bacteria;p__Actinobacteriota;c__Coriobacteriia;o__Coriobacteriales;f__Atopobiaceae;g__uncultured	0.330565	0.330565	0.0526316		0.000419745	0.00125923	0	0	3	71472	0.00419745	0	61391	0	0	69908	0	0	69739	0	0	70611	0	0	71619	0	0	68041	0	0	82916	0	0	65291	0	0	68003	0	0	65400	0	0	53377	0	0	66085	0	0	66571
d__Bacteria;p__Actinobacteriota;c__Coriobacteriia;o__Coriobacteriales;f__Coriobacteriaceae	0.330565	0.330565	0.0526316		0.000715226	0.00214568	0	0	0	71472	0	0	61391	0	5	69908	0.00715226	0	69739	0	0	70611	0	0	71619	0	0	68041	0	0	82916	0	0	65291	0	0	68003	0	0	65400	0	0	53377	0	0	66085	0	0	66571
d__Bacteria;p__Actinobacteriota;c__Coriobacteriia;o__Coriobacteriales;f__Coriobacteriaceae;g__Collinsella	0.381321	0.381321	0.0428298		0.895713	1.71668	0.360492	0.50395	48	71472	0.0671592	3375	61391	5.49755	20	69908	0.028609	124	69739	0.177806	17	70611	0.0240756	164	71619	0.22899	49	68041	0.0720154	106	82916	0.12784	38	65291	0.058201	1819	68003	2.67488	91	65400	0.139144	0	53377	0	299	66085	0.452448	122	66571
d__Bacteria;p__Actinobacteriota;c__Coriobacteriia;o__Coriobacteriales;f__Coriobacteriaceae;g__Enorma	0.158921	0.158921	0.107136		0.00236111	0.00481976	0	0	0	71472	0	0	61391	0	0	69908	0	0	69739	0	0	70611	0	10	71619	0.0139628	0	68041	0	8	82916	0.00964832	0	65291	0	0	68003	0	0	65400	0	0	53377	0	0	66085	0	0	66571
d__Bacteria;p__Actinobacteriota;c__Coriobacteriia;o__Coriobacteriales;f__Coriobacteriales_Incertae_Sedis;g__Raoultibacter	0.880391	0.880391	0.00129247		0.0144952	0.0285953	0.0125208	0.026239	0	71472	0	5	61391	0.00814452	0	69908	0	7	69739	0.0100374	0	70611	0	9	71619	0.0125665	0	68041	0	13	82916	0.0156785	0	65291	0	67	68003	0.0985251	0	65400	0	0	53377	0	7	66085	0.0105924	59	66571
d__Bacteria;p__Actinobacteriota;c__Coriobacteriia;o__Coriobacteriales;f__Coriobacteriales_Incertae_Sedis;g__uncultured	0.0707426	0.0707426	0.170103		0.181957	0.262383	0.0129106	0.0294167	0	71472	0	34	61391	0.0553827	0	69908	0	69	69739	0.0989403	538	70611	0.761921	0	71619	0	411	68041	0.604048	0	82916	0	157	65291	0.240462	40	68003	0.0588209	65	65400	0.0993884	0	53377	0	0	66085	0	0	66571
d__Bacteria;p__Actinobacteriota;c__Coriobacteriia;o__Coriobacteriales;f__Eggerthellaceae	0.756836	0.756836	0.00546134		0.00727053	0.0204213	0.00497192	0.00800377	0	71472	0	42	61391	0.0684139	3	69908	0.00429135	0	69739	0	0	70611	0	0	71619	0	0	68041	0	0	82916	0	0	65291	0	0	68003	0	16	65400	0.0244648	0	53377	0	0	66085	0	0	66571
d__Bacteria;p__Actinobacteriota;c__Coriobacteriia;o__Coriobacteriales;f__Eggerthellaceae;g__Adlercreutzia	0.408984	0.408984	0.0381895		0.00192299	0.00483495	0.00583574	0.0130158	0	71472	0	0	61391	0	0	69908	0	0	69739	0	0	70611	0	0	71619	0	11	68041	0.0161667	0	82916	0	2	65291	0.00306321	0	68003	0	0	65400	0	0	53377	0	0	66085	0	28	66571
d__Bacteria;p__Actinobacteriota;c__Coriobacteriia;o__Coriobacteriales;f__Eggerthellaceae;g__Eggerthella	0.48883	0.48883	0.0269932		0.0757393	0.115519	0.180674	0.430247	0	71472	0	228	61391	0.37139	41	69908	0.0586485	37	69739	0.053055	0	70611	0	3	71619	0.00418883	2	68041	0.0029394	172	82916	0.207439	39	65291	0.0597326	0	68003	0	208	65400	0.318043	0	53377	0	10	66085	0.015132	22	66571
d__Bacteria;p__Actinobacteriota;c__Coriobacteriia;o__Coriobacteriales;f__Eggerthellaceae;g__Enterorhabdus	0.330565	0.330565	0.0526316		0	0	0.000912936	0.00273881	0	71472	0	0	61391	0	0	69908	0	0	69739	0	0	70611	0	0	71619	0	0	68041	0	0	82916	0	0	65291	0	0	68003	0	0	65400	0	0	53377	0	0	66085	0	0	66571
d__Bacteria;p__Actinobacteriota;c__Coriobacteriia;o__Coriobacteriales;f__Eggerthellaceae;g__Gordonibacter	0.788852	0.788852	0.00408806		0.00190367	0.00483322	0.00277615	0.00832845	0	71472	0	0	61391	0	2	69908	0.0028609	0	69739	0	0	70611	0	0	71619	0	0	68041	0	0	82916	0	0	65291	0	11	68003	0.0161758	0	65400	0	0	53377	0	0	66085	0	0	66571
d__Bacteria;p__Actinobacteriota;c__Coriobacteriia;o__Coriobacteriales;f__Eggerthellaceae;g__Senegalimassilia	0.126339	0.126339	0.124922		0.214576	0.296892	0.0519677	0.0668309	0	71472	0	4	61391	0.00651561	2	69908	0.0028609	0	69739	0	274	70611	0.388042	255	71619	0.356051	0	68041	0	0	82916	0	597	65291	0.914368	325	68003	0.47792	0	65400	0	11	53377	0.0206081	0	66085	0	0	66571
d__Bacteria;p__Actinobacteriota;c__Coriobacteriia;o__Coriobacteriales;f__Eggerthellaceae;g__Slackia	0.219226	0.219226	0.0825896		0.00798257	0.0147238	0.0574643	0.11568	0	71472	0	27	61391	0.0439804	20	69908	0.028609	0	69739	0	0	70611	0	0	71619	0	0	68041	0	6	82916	0.00723624	0	65291	0	0	68003	0	0	65400	0	0	53377	0	0	66085	0	9	66571
d__Bacteria;p__Actinobacteriota;c__Coriobacteriia;o__Coriobacteriales;f__Eggerthellaceae;g__uncultured	0.296686	0.296686	0.060301		0.0081562	0.0167665	0.158731	0.419974	0	71472	0	0	61391	0	0	69908	0	0	69739	0	0	70611	0	23	71619	0.0321144	0	68041	0	41	82916	0.0494476	0	65291	0	0	68003	0	0	65400	0	4	53377	0.00749386	0	66085	0	0	66571
d__Bacteria;p__Actinobacteriota;c__MB-A2-108;o__MB-A2-108;f__MB-A2-108;g__MB-A2-108	0.659039	0.659039	0.0110589		0.00398874	0.0105241	0.0022702	0.00461471	0	71472	0	0	61391	0	0	69908	0	0	69739	0	0	70611	0	0	71619	0	0	68041	0	0	82916	0	3	65291	0.00459481	24	68003	0.0352926	0	65400	0	0	53377	0	0	66085	0	0	66571
d__Bacteria;p__Actinobacteriota;c__Rubrobacteria;o__Rubrobacterales;f__Rubrobacteriaceae;g__Rubrobacter	0.330565	0.330565	0.0526316		0.000294105	0.000882314	0	0	0	71472	0	0	61391	0	0	69908	0	0	69739	0	0	70611	0	0	71619	0	0	68041	0	0	82916	0	0	65291	0	2	68003	0.00294105	0	65400	0	0	53377	0	0	66085	0	0	66571
d__Bacteria;p__Actinobacteriota;c__Thermoleophilia;o__Gaiellales;f__Gaiellaceae;g__Gaiella	0.330565	0.330565	0.0526316		0	0	0.0031236	0.0093708	0	71472	0	0	61391	0	0	69908	0	0	69739	0	0	70611	0	0	71619	0	0	68041	0	0	82916	0	0	65291	0	0	68003	0	0	65400	0	0	53377	0	0	66085	0	0	66571
d__Bacteria;p__Actinobacteriota;c__Thermoleophilia;o__Gaiellales;f__uncultured;g__uncultured	0.803452	0.803452	0.00353185		0.00431338	0.00957974	0.00559228	0.0117881	0	71472	0	0	61391	0	0	69908	0	0	69739	0	0	70611	0	0	71619	0	0	68041	0	0	82916	0	8	65291	0.0122528	21	68003	0.030881	0	65400	0	0	53377	0	0	66085	0	0	66571
d__Bacteria;p__Actinobacteriota;c__Thermoleophilia;o__Solirubrobacterales;f__67-14;g__67-14	0.91367	0.91367	0.000671089		0.00137844	0.00413533	0.00120266	0.0024303	0	71472	0	0	61391	0	0	69908	0	0	69739	0	0	70611	0	0	71619	0	0	68041	0	0	82916	0	9	65291	0.0137844	0	68003	0	0	65400	0	0	53377	0	0	66085	0	0	66571
d__Bacteria;p__Actinobacteriota;c__Thermoleophilia;o__Solirubrobacterales;f__Solirubrobacteraceae;g__Conexibacter	0.569294	0.569294	0.0183282		0.000459481	0.00137844	0.00120958	0.00362873	0	71472	0	0	61391	0	0	69908	0	0	69739	0	0	70611	0	0	71619	0	0	68041	0	0	82916	0	3	65291	0.00459481	0	68003	0	0	65400	0	0	53377	0	0	66085	0	0	66571
d__Bacteria;p__Actinobacteriota;c__Thermoleophilia;o__Solirubrobacterales;f__Solirubrobacteraceae;g__Solirubrobacter	0.330565	0.330565	0.0526316		0	0	0.000916326	0.00274898	0	71472	0	0	61391	0	0	69908	0	0	69739	0	0	70611	0	0	71619	0	0	68041	0	0	82916	0	0	65291	0	0	68003	0	0	65400	0	0	53377	0	0	66085	0	0	66571
d__Bacteria;p__Actinobacteriota;c__Thermoleophilia;o__Solirubrobacterales;f__Solirubrobacteraceae;g__uncultured	0.156435	0.156435	0.108353		0	0	0.0040105	0.00813502	0	71472	0	0	61391	0	0	69908	0	0	69739	0	0	70611	0	0	71619	0	0	68041	0	0	82916	0	0	65291	0	0	68003	0	0	65400	0	0	53377	0	0	66085	0	0	66571
d__Bacteria;p__Armatimonadota;c__Chthonomonadetes;o__Chthonomonadales;f__Chthonomonadales;g__Chthonomonadales	0.330565	0.330565	0.0526316		0	0	0.000543235	0.0016297	0	71472	0	0	61391	0	0	69908	0	0	69739	0	0	70611	0	0	71619	0	0	68041	0	0	82916	0	0	65291	0	0	68003	0	0	65400	0	0	53377	0	0	66085	0	0	66571
d__Bacteria;p__Armatimonadota;c__Fimbriimonadia;o__Fimbriimonadales;f__Fimbriimonadaceae;g__Fimbriimonadaceae	0.142208	0.142208	0.115731		0.00137844	0.00413533	0.00981182	0.0159565	0	71472	0	0	61391	0	0	69908	0	0	69739	0	0	70611	0	0	71619	0	0	68041	0	0	82916	0	9	65291	0.0137844	0	68003	0	0	65400	0	0	53377	0	0	66085	0	0	66571
d__Bacteria;p__Bacteroidota;c__Bacteroidia;o__Bacteroidales;f__Bacteroidaceae;g__Bacteroides	0.125504	0.125504	0.125438		3.74507	3.35835	1.75562	1.58712	3341	71472	4.67456	5885	61391	9.5861	1258	69908	1.79951	848	69739	1.21596	3277	70611	4.64092	665	71619	0.928525	1392	68041	2.04583	8509	82916	10.2622	845	65291	1.29421	682	68003	1.0029	2606	65400	3.98471	30	53377	0.056204	1833	66085	2.7737	1354	66571
d__Bacteria;p__Bacteroidota;c__Bacteroidia;o__Bacteroidales;f__Barnesiellaceae;g__Barnesiella	0.740228	0.740228	0.00625917		0.0108801	0.0211628	0.0159115	0.0395193	6	71472	0.0083949	8	61391	0.0130312	0	69908	0	0	69739	0	0	70611	0	11	71619	0.0153591	49	68041	0.0720154	0	82916	0	0	65291	0	0	68003	0	0	65400	0	0	53377	0	0	66085	0	0	66571
d__Bacteria;p__Bacteroidota;c__Bacteroidia;o__Bacteroidales;f__Dysgonomonadaceae;g__Fermentimonas	0.100278	0.100278	0.142925		0	0	0.00483001	0.00836349	0	71472	0	0	61391	0	0	69908	0	0	69739	0	0	70611	0	0	71619	0	0	68041	0	0	82916	0	0	65291	0	0	68003	0	0	65400	0	0	53377	0	0	66085	0	0	66571
d__Bacteria;p__Bacteroidota;c__Bacteroidia;o__Bacteroidales;f__Dysgonomonadaceae;g__Petrimonas	0.330565	0.330565	0.0526316		0.000418883	0.00125665	0	0	0	71472	0	0	61391	0	0	69908	0	0	69739	0	0	70611	0	3	71619	0.00418883	0	68041	0	0	82916	0	0	65291	0	0	68003	0	0	65400	0	0	53377	0	0	66085	0	0	66571
d__Bacteria;p__Bacteroidota;c__Bacteroidia;o__Bacteroidales;f__Dysgonomonadaceae;g__Proteiniphilum	0.169541	0.169541	0.102154		0	0	0.00188862	0.00395915	0	71472	0	0	61391	0	0	69908	0	0	69739	0	0	70611	0	0	71619	0	0	68041	0	0	82916	0	0	65291	0	0	68003	0	0	65400	0	0	53377	0	0	66085	0	0	66571
d__Bacteria;p__Bacteroidota;c__Bacteroidia;o__Bacteroidales;f__F082;g__F082	0.330565	0.330565	0.0526316		0.000612642	0.00183793	0	0	0	71472	0	0	61391	0	0	69908	0	0	69739	0	0	70611	0	0	71619	0	0	68041	0	0	82916	0	4	65291	0.00612642	0	68003	0	0	65400	0	0	53377	0	0	66085	0	0	66571
d__Bacteria;p__Bacteroidota;c__Bacteroidia;o__Bacteroidales;f__Marinifilaceae;g__Butyricimonas	0.237524	0.237524	0.076588		0.0382796	0.0650085	0.0110606	0.0154985	0	71472	0	15	61391	0.0244335	0	69908	0	0	69739	0	82	70611	0.116129	8	71619	0.0111702	140	68041	0.205758	0	82916	0	5	65291	0.00765802	12	68003	0.0176463	6	65400	0.00917431	3	53377	0.0056204	0	66085	0	36	66571
d__Bacteria;p__Bacteroidota;c__Bacteroidia;o__Bacteroidales;f__Marinifilaceae;g__Odoribacter	0.0230688	0.0230688	0.25526		0.0410733	0.0402972	0.00693293	0.00874331	0	71472	0	41	61391	0.066785	6	69908	0.00858271	20	69739	0.0286784	55	70611	0.0778915	26	71619	0.0363032	36	68041	0.0529093	6	82916	0.00723624	0	65291	0	90	68003	0.132347	14	65400	0.0214067	0	53377	0	4	66085	0.00605281	15	66571
d__Bacteria;p__Bacteroidota;c__Bacteroidia;o__Bacteroidales;f__Marinifilaceae;g__Sanguibacteroides	0.330565	0.330565	0.0526316		0.000283242	0.000849726	0	0	0	71472	0	0	61391	0	0	69908	0	0	69739	0	2	70611	0.00283242	0	71619	0	0	68041	0	0	82916	0	0	65291	0	0	68003	0	0	65400	0	0	53377	0	0	66085	0	0	66571
d__Bacteria;p__Bacteroidota;c__Bacteroidia;o__Bacteroidales;f__Marinilabiliaceae	0.167801	0.167801	0.102947		0	0	0.00300094	0.00626388	0	71472	0	0	61391	0	0	69908	0	0	69739	0	0	70611	0	0	71619	0	0	68041	0	0	82916	0	0	65291	0	0	68003	0	0	65400	0	0	53377	0	0	66085	0	0	66571
d__Bacteria;p__Bacteroidota;c__Bacteroidia;o__Bacteroidales;f__ML635J-40_aquatic_group;g__ML635J-40_aquatic_group	0.152768	0.152768	0.110186		0	0	0.00168606	0.00338801	0	71472	0	0	61391	0	0	69908	0	0	69739	0	0	70611	0	0	71619	0	0	68041	0	0	82916	0	0	65291	0	0	68003	0	0	65400	0	0	53377	0	0	66085	0	0	66571
d__Bacteria;p__Bacteroidota;c__Bacteroidia;o__Bacteroidales;f__Muribaculaceae;g__Muribaculaceae	0.246595	0.246595	0.0738032		0.0325349	0.0228101	0.0147053	0.038398	12	71472	0.0167898	0	61391	0	24	69908	0.0343308	9	69739	0.0129053	31	70611	0.0439025	17	71619	0.0237367	14	68041	0.0205758	24	82916	0.028945	49	65291	0.0750486	47	68003	0.0691146	0	65400	0	0	53377	0	0	66085	0	0	66571
d__Bacteria;p__Bacteroidota;c__Bacteroidia;o__Bacteroidales;f__p-251-o5;g__p-251-o5	0.330565	0.330565	0.0526316		0.000708105	0.00212431	0	0	0	71472	0	0	61391	0	0	69908	0	0	69739	0	5	70611	0.00708105	0	71619	0	0	68041	0	0	82916	0	0	65291	0	0	68003	0	0	65400	0	0	53377	0	0	66085	0	0	66571
d__Bacteria;p__Bacteroidota;c__Bacteroidia;o__Bacteroidales;f__Paludibacteraceae;g__Paludibacter	0.330565	0.330565	0.0526316		0.000279256	0.000837767	0	0	0	71472	0	0	61391	0	0	69908	0	0	69739	0	0	70611	0	2	71619	0.00279255	0	68041	0	0	82916	0	0	65291	0	0	68003	0	0	65400	0	0	53377	0	0	66085	0	0	66571
d__Bacteria;p__Bacteroidota;c__Bacteroidia;o__Bacteroidales;f__Porphyromonadaceae;g__Porphyromonas	0.330565	0.330565	0.0526316		0	0	0.000925383	0.00277615	0	71472	0	0	61391	0	0	69908	0	0	69739	0	0	70611	0	0	71619	0	0	68041	0	0	82916	0	0	65291	0	0	68003	0	0	65400	0	0	53377	0	0	66085	0	0	66571
d__Bacteria;p__Bacteroidota;c__Bacteroidia;o__Bacteroidales;f__Prevotellaceae	0.334629	0.334629	0.0517773		0.00724026	0.0151255	0.00201751	0.00458133	0	71472	0	0	61391	0	0	69908	0	0	69739	0	0	70611	0	4	71619	0.00558511	34	68041	0.0499699	0	82916	0	11	65291	0.0168477	0	68003	0	0	65400	0	0	53377	0	0	66085	0	0	66571
d__Bacteria;p__Bacteroidota;c__Bacteroidia;o__Bacteroidales;f__Prevotellaceae;g__Alloprevotella	0.191907	0.191907	0.0926687		0.0537956	0.102829	0.260612	0.445897	30	71472	0.0419745	0	61391	0	0	69908	0	0	69739	0	117	70611	0.165697	4	71619	0.00558511	0	68041	0	0	82916	0	212	65291	0.3247	0	68003	0	225	65400	0.344037	0	53377	0	657	66085	0.994174	0	66571
d__Bacteria;p__Bacteroidota;c__Bacteroidia;o__Bacteroidales;f__Prevotellaceae;g__Paraprevotella	0.298205	0.298205	0.0599347		0.0481087	0.0835998	0.0165275	0.0288595	62	71472	0.0867473	7	61391	0.0114023	6	69908	0.00858271	0	69739	0	32	70611	0.0453187	0	71619	0	23	68041	0.0338031	0	82916	0	187	65291	0.28641	6	68003	0.00882314	0	65400	0	0	53377	0	60	66085	0.0907922	0	66571
d__Bacteria;p__Bacteroidota;c__Bacteroidia;o__Bacteroidales;f__Prevotellaceae;g__Prevotella	0.795934	0.795934	0.00381287		4.61073	4.98362	5.43288	7.96646	6399	71472	8.95316	143	61391	0.232933	1237	69908	1.76947	17	69739	0.0243766	10315	70611	14.6082	422	71619	0.589229	3654	68041	5.37029	65	82916	0.0783926	7263	65291	11.124	2283	68003	3.3572	151	65400	0.230887	40	53377	0.0749386	87	66085	0.131649	4	66571
d__Bacteria;p__Bacteroidota;c__Bacteroidia;o__Bacteroidales;f__Prevotellaceae;g__Prevotellaceae_Ga6A1_group	0.330565	0.330565	0.0526316		0.0017207	0.0051621	0	0	0	71472	0	0	61391	0	0	69908	0	12	69739	0.017207	0	70611	0	0	71619	0	0	68041	0	0	82916	0	0	65291	0	0	68003	0	0	65400	0	0	53377	0	0	66085	0	0	66571
d__Bacteria;p__Bacteroidota;c__Bacteroidia;o__Bacteroidales;f__Prevotellaceae;g__Prevotellaceae_NK3B31_group	0.204319	0.204319	0.0879064		0.0276066	0.0494783	0.0053892	0.0106157	117	71472	0.1637	0	61391	0	0	69908	0	15	69739	0.0215088	0	70611	0	19	71619	0.0265293	0	68041	0	0	82916	0	42	65291	0.0643274	0	68003	0	0	65400	0	0	53377	0	8	66085	0.0121056	0	66571
d__Bacteria;p__Bacteroidota;c__Bacteroidia;o__Bacteroidales;f__Prevotellaceae;g__Prevotellaceae_UCG-003	0.412331	0.412331	0.0376574		0.00145213	0.00294823	0.00786961	0.0227495	6	71472	0.0083949	0	61391	0	0	69908	0	0	69739	0	0	70611	0	0	71619	0	0	68041	0	0	82916	0	4	65291	0.00612642	0	68003	0	0	65400	0	0	53377	0	0	66085	0	0	66571
d__Bacteria;p__Bacteroidota;c__Bacteroidia;o__Bacteroidales;f__Prevotellaceae;g__uncultured	0.380629	0.380629	0.0429518		0.00363032	0.010891	0.0374304	0.112291	0	71472	0	0	61391	0	0	69908	0	0	69739	0	0	70611	0	26	71619	0.0363032	0	68041	0	0	82916	0	0	65291	0	0	68003	0	0	65400	0	0	53377	0	0	66085	0	0	66571
d__Bacteria;p__Bacteroidota;c__Bacteroidia;o__Bacteroidales;f__Prolixibacteraceae;g__uncultured	0.103075	0.103075	0.140779		0	0	0.0036453	0.00636797	0	71472	0	0	61391	0	0	69908	0	0	69739	0	0	70611	0	0	71619	0	0	68041	0	0	82916	0	0	65291	0	0	68003	0	0	65400	0	0	53377	0	0	66085	0	0	66571
d__Bacteria;p__Bacteroidota;c__Bacteroidia;o__Bacteroidales;f__Rikenellaceae;g__Alistipes	0.571353	0.571353	0.0181353		0.11028	0.168395	0.0727608	0.0987404	5	71472	0.00699575	137	61391	0.22316	3	69908	0.00429135	75	69739	0.107544	43	70611	0.060897	60	71619	0.0837767	392	68041	0.576123	0	82916	0	5	65291	0.00765802	22	68003	0.0323515	5	65400	0.00764526	0	53377	0	16	66085	0.0242112	0	66571
d__Bacteria;p__Bacteroidota;c__Bacteroidia;o__Bacteroidales;f__Rikenellaceae;g__DMER64	0.330565	0.330565	0.0526316		0.000765802	0.00229741	0	0	0	71472	0	0	61391	0	0	69908	0	0	69739	0	0	70611	0	0	71619	0	0	68041	0	0	82916	0	5	65291	0.00765802	0	68003	0	0	65400	0	0	53377	0	0	66085	0	0	66571
d__Bacteria;p__Bacteroidota;c__Bacteroidia;o__Bacteroidales;f__Rikenellaceae;g__Rikenellaceae_RC9_gut_group	0.615625	0.615625	0.0142942		0.0147386	0.0360967	0.0286926	0.0735566	0	71472	0	0	61391	0	2	69908	0.0028609	0	69739	0	0	70611	0	0	71619	0	0	68041	0	0	82916	0	79	65291	0.120997	16	68003	0.0235284	0	65400	0	4	53377	0.00749386	0	66085	0	0	66571
d__Bacteria;p__Bacteroidota;c__Bacteroidia;o__Bacteroidales;f__Rs-E47_termite_group;g__Rs-E47_termite_group	0.330565	0.330565	0.0526316		0	0	0.000659768	0.00197931	0	71472	0	0	61391	0	0	69908	0	0	69739	0	0	70611	0	0	71619	0	0	68041	0	0	82916	0	0	65291	0	0	68003	0	0	65400	0	0	53377	0	0	66085	0	0	66571
d__Bacteria;p__Bacteroidota;c__Bacteroidia;o__Bacteroidales;f__Tannerellaceae;g__Parabacteroides	0.885651	0.885651	0.00118059		0.166213	0.198407	0.189532	0.43663	7	71472	0.00979404	187	61391	0.304605	46	69908	0.0658008	15	69739	0.0215088	481	70611	0.681197	49	71619	0.0684176	196	68041	0.288062	68	82916	0.0820107	17	65291	0.0260373	78	68003	0.114701	62	65400	0.0948012	0	53377	0	18	66085	0.0272376	21	66571
d__Bacteria;p__Bacteroidota;c__Bacteroidia;o__Bacteroidales;f__uncultured;g__uncultured	0.688301	0.688301	0.00915001		0.00368215	0.0110464	0.00197803	0.00593409	0	71472	0	0	61391	0	0	69908	0	0	69739	0	26	70611	0.0368215	0	71619	0	0	68041	0	0	82916	0	0	65291	0	0	68003	0	0	65400	0	0	53377	0	0	66085	0	0	66571
d__Bacteria;p__Bacteroidota;c__Bacteroidia;o__Bacteroidales;f__Williamwhitmaniaceae;g__Blvii28_wastewater-sludge_group	0.0743284	0.0743284	0.16626		0	0	0.00327029	0.00517838	0	71472	0	0	61391	0	0	69908	0	0	69739	0	0	70611	0	0	71619	0	0	68041	0	0	82916	0	0	65291	0	0	68003	0	0	65400	0	0	53377	0	0	66085	0	0	66571
d__Bacteria;p__Bacteroidota;c__Bacteroidia;o__Chitinophagales;f__Chitinophagaceae;g__Flavihumibacter	0.330565	0.330565	0.0526316		0.000735262	0.00220579	0	0	0	71472	0	0	61391	0	0	69908	0	0	69739	0	0	70611	0	0	71619	0	0	68041	0	0	82916	0	0	65291	0	5	68003	0.00735262	0	65400	0	0	53377	0	0	66085	0	0	66571
d__Bacteria;p__Bacteroidota;c__Bacteroidia;o__Chitinophagales;f__Chitinophagaceae;g__Sediminibacterium	0.330565	0.330565	0.0526316		0.000418883	0.00125665	0	0	0	71472	0	0	61391	0	0	69908	0	0	69739	0	0	70611	0	3	71619	0.00418883	0	68041	0	0	82916	0	0	65291	0	0	68003	0	0	65400	0	0	53377	0	0	66085	0	0	66571
d__Bacteria;p__Bacteroidota;c__Bacteroidia;o__Chitinophagales;f__Chitinophagaceae;g__uncultured	0.116464	0.116464	0.131258		0.00506121	0.00920708	0	0	0	71472	0	0	61391	0	0	69908	0	0	69739	0	0	70611	0	14	71619	0.0195479	0	68041	0	0	82916	0	3	65291	0.00459481	18	68003	0.0264694	0	65400	0	0	53377	0	0	66085	0	0	66571
d__Bacteria;p__Bacteroidota;c__Bacteroidia;o__Chitinophagales;f__Saprospiraceae;g__uncultured	0.330565	0.330565	0.0526316		0	0	0.000271617	0.000814852	0	71472	0	0	61391	0	0	69908	0	0	69739	0	0	70611	0	0	71619	0	0	68041	0	0	82916	0	0	65291	0	0	68003	0	0	65400	0	0	53377	0	0	66085	0	0	66571
d__Bacteria;p__Bacteroidota;c__Bacteroidia;o__Cytophagales;f__Microscillaceae;g__uncultured	0.407041	0.407041	0.0385012		0.00183793	0.00551378	0.000261808	0.000785423	0	71472	0	0	61391	0	0	69908	0	0	69739	0	0	70611	0	0	71619	0	0	68041	0	0	82916	0	12	65291	0.0183793	0	68003	0	0	65400	0	0	53377	0	0	66085	0	0	66571
d__Bacteria;p__Bacteroidota;c__Bacteroidia;o__Flavobacteriales;f__Cryomorphaceae;g__uncultured	0.330565	0.330565	0.0526316		0	0	0.00203713	0.00611139	0	71472	0	0	61391	0	0	69908	0	0	69739	0	0	70611	0	0	71619	0	0	68041	0	0	82916	0	0	65291	0	0	68003	0	0	65400	0	0	53377	0	0	66085	0	0	66571
d__Bacteria;p__Bacteroidota;c__Bacteroidia;o__Flavobacteriales;f__Flavobacteriaceae;g__Formosa	0.330565	0.330565	0.0526316		0	0	0.000271617	0.000814852	0	71472	0	0	61391	0	0	69908	0	0	69739	0	0	70611	0	0	71619	0	0	68041	0	0	82916	0	0	65291	0	0	68003	0	0	65400	0	0	53377	0	0	66085	0	0	66571
d__Bacteria;p__Bacteroidota;c__Bacteroidia;o__Flavobacteriales;f__Flavobacteriaceae;g__NS5_marine_group	0.330565	0.330565	0.0526316		0	0	0.000543235	0.0016297	0	71472	0	0	61391	0	0	69908	0	0	69739	0	0	70611	0	0	71619	0	0	68041	0	0	82916	0	0	65291	0	0	68003	0	0	65400	0	0	53377	0	0	66085	0	0	66571
d__Bacteria;p__Bacteroidota;c__Bacteroidia;o__Flavobacteriales;f__NS9_marine_group;g__NS9_marine_group	0.330565	0.330565	0.0526316		0	0	0.000950661	0.00285198	0	71472	0	0	61391	0	0	69908	0	0	69739	0	0	70611	0	0	71619	0	0	68041	0	0	82916	0	0	65291	0	0	68003	0	0	65400	0	0	53377	0	0	66085	0	0	66571
d__Bacteria;p__Bacteroidota;c__Bacteroidia;o__Sphingobacteriales;f__AKYH767;g__AKYH767	0.151032	0.151032	0.111069		0	0	0.000533425	0.00106708	0	71472	0	0	61391	0	0	69908	0	0	69739	0	0	70611	0	0	71619	0	0	68041	0	0	82916	0	0	65291	0	0	68003	0	0	65400	0	0	53377	0	0	66085	0	0	66571
d__Bacteria;p__Bacteroidota;c__Bacteroidia;o__Sphingobacteriales;f__env.OPS_17;g__env.OPS_17	0.330565	0.330565	0.0526316		0.000715226	0.00214568	0	0	0	71472	0	0	61391	0	5	69908	0.00715226	0	69739	0	0	70611	0	0	71619	0	0	68041	0	0	82916	0	0	65291	0	0	68003	0	0	65400	0	0	53377	0	0	66085	0	0	66571
d__Bacteria;p__Bacteroidota;c__Bacteroidia;o__Sphingobacteriales;f__Lentimicrobiaceae;g__Lentimicrobium	0.330565	0.330565	0.0526316		0.000558511	0.00167553	0	0	0	71472	0	0	61391	0	0	69908	0	0	69739	0	0	70611	0	4	71619	0.00558511	0	68041	0	0	82916	0	0	65291	0	0	68003	0	0	65400	0	0	53377	0	0	66085	0	0	66571
d__Bacteria;p__Bacteroidota;c__Bacteroidia;o__Sphingobacteriales;f__LiUU-11-161;g__LiUU-11-161	0.330565	0.330565	0.0526316		0	0	0.000407426	0.00122228	0	71472	0	0	61391	0	0	69908	0	0	69739	0	0	70611	0	0	71619	0	0	68041	0	0	82916	0	0	65291	0	0	68003	0	0	65400	0	0	53377	0	0	66085	0	0	66571
d__Bacteria;p__Bacteroidota;c__Bacteroidia;o__Sphingobacteriales;f__Sphingobacteriaceae;g__Mucilaginibacter	0.330565	0.330565	0.0526316		0	0	0.000543235	0.0016297	0	71472	0	0	61391	0	0	69908	0	0	69739	0	0	70611	0	0	71619	0	0	68041	0	0	82916	0	0	65291	0	0	68003	0	0	65400	0	0	53377	0	0	66085	0	0	66571
d__Bacteria;p__Bacteroidota;c__Bacteroidia;o__Sphingobacteriales;f__Sphingobacteriaceae;g__Pedobacter	0.330565	0.330565	0.0526316		0	0	0.000219923	0.000659768	0	71472	0	0	61391	0	0	69908	0	0	69739	0	0	70611	0	0	71619	0	0	68041	0	0	82916	0	0	65291	0	0	68003	0	0	65400	0	0	53377	0	0	66085	0	0	66571
d__Bacteria;p__Bacteroidota;c__Bacteroidia;o__Sphingobacteriales;f__Sphingobacteriaceae;g__Sphingobacterium	0.330565	0.330565	0.0526316		0.00122528	0.00367585	0	0	0	71472	0	0	61391	0	0	69908	0	0	69739	0	0	70611	0	0	71619	0	0	68041	0	0	82916	0	8	65291	0.0122528	0	68003	0	0	65400	0	0	53377	0	0	66085	0	0	66571
d__Bacteria;p__Bacteroidota;c__Bacteroidia;o__Sphingobacteriales;f__ST-12K33;g__ST-12K33	0.330565	0.330565	0.0526316		0.00279255	0.00837766	0	0	0	71472	0	0	61391	0	0	69908	0	0	69739	0	0	70611	0	20	71619	0.0279256	0	68041	0	0	82916	0	0	65291	0	0	68003	0	0	65400	0	0	53377	0	0	66085	0	0	66571
d__Bacteria;p__Bacteroidota;c__Kapabacteria;o__Kapabacteriales;f__Kapabacteriales;g__Kapabacteriales	0.330565	0.330565	0.0526316		0	0	0.000271617	0.000814852	0	71472	0	0	61391	0	0	69908	0	0	69739	0	0	70611	0	0	71619	0	0	68041	0	0	82916	0	0	65291	0	0	68003	0	0	65400	0	0	53377	0	0	66085	0	0	66571
d__Bacteria;p__Bacteroidota;c__Rhodothermia;o__Balneolales;f__Balneolaceae;g__uncultured	0.330565	0.330565	0.0526316		0.000440911	0.00132273	0	0	0	71472	0	0	61391	0	0	69908	0	0	69739	0	0	70611	0	0	71619	0	3	68041	0.00440911	0	82916	0	0	65291	0	0	68003	0	0	65400	0	0	53377	0	0	66085	0	0	66571
d__Bacteria;p__Bacteroidota;c__SJA-28;o__SJA-28;f__SJA-28;g__SJA-28	0.0654465	0.0654465	0.176142		0	0	0.00298754	0.00456872	0	71472	0	0	61391	0	0	69908	0	0	69739	0	0	70611	0	0	71619	0	0	68041	0	0	82916	0	0	65291	0	0	68003	0	0	65400	0	0	53377	0	0	66085	0	0	66571
d__Bacteria;p__Bdellovibrionota;c__Bdellovibrionia;o__Bacteriovoracales;f__Bacteriovoracaceae;g__Peredibacter	0.330565	0.330565	0.0526316		0	0	0.000407426	0.00122228	0	71472	0	0	61391	0	0	69908	0	0	69739	0	0	70611	0	0	71619	0	0	68041	0	0	82916	0	0	65291	0	0	68003	0	0	65400	0	0	53377	0	0	66085	0	0	66571
d__Bacteria;p__Bdellovibrionota;c__Bdellovibrionia;o__Bdellovibrionales;f__Bdellovibrionaceae;g__Bdellovibrio	0.151773	0.151773	0.110691		0.000911551	0.00182699	0	0	0	71472	0	0	61391	0	3	69908	0.00429135	0	69739	0	0	70611	0	0	71619	0	0	68041	0	4	82916	0.00482416	0	65291	0	0	68003	0	0	65400	0	0	53377	0	0	66085	0	0	66571
d__Bacteria;p__Bdellovibrionota;c__Oligoflexia;o__0319-6G20;f__0319-6G20;g__0319-6G20	0.330565	0.330565	0.0526316		0.00120604	0.00361812	0	0	0	71472	0	0	61391	0	0	69908	0	0	69739	0	0	70611	0	0	71619	0	0	68041	0	10	82916	0.0120604	0	65291	0	0	68003	0	0	65400	0	0	53377	0	0	66085	0	0	66571
d__Bacteria;p__Calditrichota;c__Calditrichia;o__Calditrichales;f__Calditrichaceae;g__Calorithrix	0.330565	0.330565	0.0526316		0.000918963	0.00275689	0	0	0	71472	0	0	61391	0	0	69908	0	0	69739	0	0	70611	0	0	71619	0	0	68041	0	0	82916	0	6	65291	0.00918963	0	68003	0	0	65400	0	0	53377	0	0	66085	0	0	66571
d__Bacteria;p__Campilobacterota;c__Campylobacteria;o__Campylobacterales;f__Campylobacteraceae;g__Campylobacter	0.351469	0.351469	0.0483732		0.000279256	0.000837767	0.00655713	0.0196714	0	71472	0	0	61391	0	0	69908	0	0	69739	0	0	70611	0	2	71619	0.00279255	0	68041	0	0	82916	0	0	65291	0	0	68003	0	0	65400	0	35	53377	0.0655713	0	66085	0	0	66571
d__Bacteria;p__Campilobacterota;c__Campylobacteria;o__Campylobacterales;f__Helicobacteraceae;g__Helicobacter	0.304255	0.304255	0.0584976		0.0150991	0.042833	0	0	0	71472	0	0	61391	0	0	69908	0	0	69739	0	0	70611	0	0	71619	0	3	68041	0.00440911	119	82916	0.143519	2	65291	0.00306321	0	68003	0	0	65400	0	0	53377	0	0	66085	0	0	66571
d__Bacteria;p__Chloroflexi;c__AD3;o__AD3;f__AD3;g__AD3	0.0964681	0.0964681	0.145947		0	0	0.0204922	0.0350525	0	71472	0	0	61391	0	0	69908	0	0	69739	0	0	70611	0	0	71619	0	0	68041	0	0	82916	0	0	65291	0	0	68003	0	0	65400	0	0	53377	0	0	66085	0	0	66571
d__Bacteria;p__Chloroflexi;c__Anaerolineae;o__1-20;f__1-20;g__1-20	0.0668958	0.0668958	0.174443		0	0	0.00588607	0.00905434	0	71472	0	0	61391	0	0	69908	0	0	69739	0	0	70611	0	0	71619	0	0	68041	0	0	82916	0	0	65291	0	0	68003	0	0	65400	0	0	53377	0	0	66085	0	0	66571
d__Bacteria;p__Chloroflexi;c__Anaerolineae;o__Anaerolineae;f__Anaerolineae;g__Anaerolineae	0.234517	0.234517	0.0775381		0	0	0.00117058	0.00285499	0	71472	0	0	61391	0	0	69908	0	0	69739	0	0	70611	0	0	71619	0	0	68041	0	0	82916	0	0	65291	0	0	68003	0	0	65400	0	0	53377	0	0	66085	0	0	66571
d__Bacteria;p__Chloroflexi;c__Anaerolineae;o__Anaerolineales;f__Anaerolineaceae;g__Leptolinea	0.330565	0.330565	0.0526316		0	0	0.000261808	0.000785423	0	71472	0	0	61391	0	0	69908	0	0	69739	0	0	70611	0	0	71619	0	0	68041	0	0	82916	0	0	65291	0	0	68003	0	0	65400	0	0	53377	0	0	66085	0	0	66571
d__Bacteria;p__Chloroflexi;c__Anaerolineae;o__Anaerolineales;f__Anaerolineaceae;g__uncultured	0.151303	0.151303	0.110931		0	0	0.00169454	0.00339219	0	71472	0	0	61391	0	0	69908	0	0	69739	0	0	70611	0	0	71619	0	0	68041	0	0	82916	0	0	65291	0	0	68003	0	0	65400	0	0	53377	0	0	66085	0	0	66571
d__Bacteria;p__Chloroflexi;c__Anaerolineae;o__C10-SB1A;f__C10-SB1A;g__C10-SB1A	0.94061	0.94061	0.000317004		0.000844228	0.00253268	0.000926136	0.00204058	0	71472	0	0	61391	0	0	69908	0	0	69739	0	0	70611	0	0	71619	0	0	68041	0	7	82916	0.00844228	0	65291	0	0	68003	0	0	65400	0	0	53377	0	0	66085	0	0	66571
d__Bacteria;p__Chloroflexi;c__Anaerolineae;o__Caldilineales;f__Caldilineaceae;g__uncultured	0.110387	0.110387	0.135435		0	0	0.00332557	0.00594135	0	71472	0	0	61391	0	0	69908	0	0	69739	0	0	70611	0	0	71619	0	0	68041	0	0	82916	0	0	65291	0	0	68003	0	0	65400	0	0	53377	0	0	66085	0	0	66571
d__Bacteria;p__Chloroflexi;c__Anaerolineae;o__RBG-13-54-9;f__RBG-13-54-9;g__RBG-13-54-9	0.151032	0.151032	0.111069		0	0	0.000800137	0.00160061	0	71472	0	0	61391	0	0	69908	0	0	69739	0	0	70611	0	0	71619	0	0	68041	0	0	82916	0	0	65291	0	0	68003	0	0	65400	0	0	53377	0	0	66085	0	0	66571
d__Bacteria;p__Chloroflexi;c__Anaerolineae;o__SBR1031;f__A4b;g__A4b	0.330565	0.330565	0.0526316		0	0	0.000271617	0.000814852	0	71472	0	0	61391	0	0	69908	0	0	69739	0	0	70611	0	0	71619	0	0	68041	0	0	82916	0	0	65291	0	0	68003	0	0	65400	0	0	53377	0	0	66085	0	0	66571
d__Bacteria;p__Chloroflexi;c__Anaerolineae;o__SBR1031;f__SBR1031;g__SBR1031	0.103393	0.103393	0.140539		0	0	0.00403703	0.0070593	0	71472	0	0	61391	0	0	69908	0	0	69739	0	0	70611	0	0	71619	0	0	68041	0	0	82916	0	0	65291	0	0	68003	0	0	65400	0	0	53377	0	0	66085	0	0	66571
d__Bacteria;p__Chloroflexi;c__Anaerolineae;o__SJA-15;f__SJA-15;g__SJA-15	0.167802	0.167802	0.102947		0	0	0.00214351	0.00447418	0	71472	0	0	61391	0	0	69908	0	0	69739	0	0	70611	0	0	71619	0	0	68041	0	0	82916	0	0	65291	0	0	68003	0	0	65400	0	0	53377	0	0	66085	0	0	66571
d__Bacteria;p__Chloroflexi;c__Chloroflexia;o__Chloroflexales;f__Roseiflexaceae;g__Kouleothrix	0.330565	0.330565	0.0526316		0	0	0.000814852	0.00244456	0	71472	0	0	61391	0	0	69908	0	0	69739	0	0	70611	0	0	71619	0	0	68041	0	0	82916	0	0	65291	0	0	68003	0	0	65400	0	0	53377	0	0	66085	0	0	66571
d__Bacteria;p__Chloroflexi;c__Chloroflexia;o__Thermomicrobiales;f__JG30-KF-CM45;g__JG30-KF-CM45	0.972849	0.972849	6.62e-05		0.000418883	0.00125665	0.000439846	0.00131954	0	71472	0	0	61391	0	0	69908	0	0	69739	0	0	70611	0	3	71619	0.00418883	0	68041	0	0	82916	0	0	65291	0	0	68003	0	0	65400	0	0	53377	0	0	66085	0	0	66571
d__Bacteria;p__Chloroflexi;c__Dehalococcoidia;o__S085;f__S085;g__S085	0.491512	0.491512	0.0266661		0.0064703	0.0194109	0.0018379	0.00385423	0	71472	0	0	61391	0	0	69908	0	0	69739	0	0	70611	0	0	71619	0	0	68041	0	0	82916	0	0	65291	0	44	68003	0.064703	0	65400	0	0	53377	0	0	66085	0	0	66571
d__Bacteria;p__Chloroflexi;c__Gitt-GS-136;o__Gitt-GS-136;f__Gitt-GS-136;g__Gitt-GS-136	0.330565	0.330565	0.0526316		0.00514683	0.0154405	0	0	0	71472	0	0	61391	0	0	69908	0	0	69739	0	0	70611	0	0	71619	0	0	68041	0	0	82916	0	0	65291	0	35	68003	0.0514683	0	65400	0	0	53377	0	0	66085	0	0	66571
d__Bacteria;p__Chloroflexi;c__JG30-KF-CM66;o__JG30-KF-CM66;f__JG30-KF-CM66;g__JG30-KF-CM66	0.330565	0.330565	0.0526316		0	0	0.000950661	0.00285198	0	71472	0	0	61391	0	0	69908	0	0	69739	0	0	70611	0	0	71619	0	0	68041	0	0	82916	0	0	65291	0	0	68003	0	0	65400	0	0	53377	0	0	66085	0	0	66571
d__Bacteria;p__Chloroflexi;c__KD4-96;o__KD4-96;f__KD4-96;g__KD4-96	0.0829244	0.0829244	0.157741		0	0	0.00538795	0.00880359	0	71472	0	0	61391	0	0	69908	0	0	69739	0	0	70611	0	0	71619	0	0	68041	0	0	82916	0	0	65291	0	0	68003	0	0	65400	0	0	53377	0	0	66085	0	0	66571
d__Bacteria;p__Chloroflexi;c__Ktedonobacteria;o__C0119;f__C0119;g__C0119	0.153607	0.153607	0.109762		0	0	0.00049154	0.000989853	0	71472	0	0	61391	0	0	69908	0	0	69739	0	0	70611	0	0	71619	0	0	68041	0	0	82916	0	0	65291	0	0	68003	0	0	65400	0	0	53377	0	0	66085	0	0	66571
d__Bacteria;p__Chloroflexi;c__Ktedonobacteria;o__Ktedonobacterales;f__Ktedonobacteraceae;g__1921-3	0.330565	0.330565	0.0526316		0	0	0.000916326	0.00274898	0	71472	0	0	61391	0	0	69908	0	0	69739	0	0	70611	0	0	71619	0	0	68041	0	0	82916	0	0	65291	0	0	68003	0	0	65400	0	0	53377	0	0	66085	0	0	66571
d__Bacteria;p__Chloroflexi;c__Ktedonobacteria;o__Ktedonobacterales;f__Ktedonobacteraceae;g__HSB_OF53-F07	0.187985	0.187985	0.0942433		0	0	0.00317602	0.00696225	0	71472	0	0	61391	0	0	69908	0	0	69739	0	0	70611	0	0	71619	0	0	68041	0	0	82916	0	0	65291	0	0	68003	0	0	65400	0	0	53377	0	0	66085	0	0	66571
d__Bacteria;p__Chloroflexi;c__Ktedonobacteria;o__Ktedonobacterales;f__Ktedonobacteraceae;g__JG30a-KF-32	0.330565	0.330565	0.0526316		0	0	0.000916326	0.00274898	0	71472	0	0	61391	0	0	69908	0	0	69739	0	0	70611	0	0	71619	0	0	68041	0	0	82916	0	0	65291	0	0	68003	0	0	65400	0	0	53377	0	0	66085	0	0	66571
d__Bacteria;p__Chloroflexi;c__Ktedonobacteria;o__Ktedonobacterales;f__Ktedonobacteraceae;g__uncultured	0.330565	0.330565	0.0526316		0	0	0.000439846	0.00131954	0	71472	0	0	61391	0	0	69908	0	0	69739	0	0	70611	0	0	71619	0	0	68041	0	0	82916	0	0	65291	0	0	68003	0	0	65400	0	0	53377	0	0	66085	0	0	66571
d__Bacteria;p__Chloroflexi;c__P2-11E;o__P2-11E;f__P2-11E;g__P2-11E	0.0700254	0.0700254	0.170894		0	0	0.00360018	0.00560726	0	71472	0	0	61391	0	0	69908	0	0	69739	0	0	70611	0	0	71619	0	0	68041	0	0	82916	0	0	65291	0	0	68003	0	0	65400	0	0	53377	0	0	66085	0	0	66571
d__Bacteria;p__Chloroflexi;c__SHA-26;o__SHA-26;f__SHA-26;g__SHA-26	0.330565	0.330565	0.0526316		0	0	0.000261808	0.000785423	0	71472	0	0	61391	0	0	69908	0	0	69739	0	0	70611	0	0	71619	0	0	68041	0	0	82916	0	0	65291	0	0	68003	0	0	65400	0	0	53377	0	0	66085	0	0	66571
d__Bacteria;p__Chloroflexi;c__TK10;o__TK10;f__TK10;g__TK10	0.161771	0.161771	0.105765		0	0	0.00345255	0.0070987	0	71472	0	0	61391	0	0	69908	0	0	69739	0	0	70611	0	0	71619	0	0	68041	0	0	82916	0	0	65291	0	0	68003	0	0	65400	0	0	53377	0	0	66085	0	0	66571
d__Bacteria;p__Cloacimonadota;c__Cloacimonadia;o__Cloacimonadales;f__Cloacimonadaceae;g__LNR_A2-18	0.108429	0.108429	0.13683		0	0	0.00193997	0.00344538	0	71472	0	0	61391	0	0	69908	0	0	69739	0	0	70611	0	0	71619	0	0	68041	0	0	82916	0	0	65291	0	0	68003	0	0	65400	0	0	53377	0	0	66085	0	0	66571
d__Bacteria;p__Cyanobacteria;c__Cyanobacteriia;o__Chloroplast;f__Chloroplast;g__Chloroplast	0.235293	0.235293	0.0772914		0.0864197	0.190281	0.00838947	0.0117048	25	71472	0.0349787	398	61391	0.648303	6	69908	0.00858271	12	69739	0.017207	0	70611	0	0	71619	0	0	68041	0	26	82916	0.031357	4	65291	0.00612642	80	68003	0.117642	0	65400	0	0	53377	0	0	66085	0	9	66571
d__Bacteria;p__Cyanobacteria;c__Cyanobacteriia;o__Synechococcales;f__Cyanobiaceae;g__Synechococcus_CC9902	0.330565	0.330565	0.0526316		0	0	0.000814852	0.00244456	0	71472	0	0	61391	0	0	69908	0	0	69739	0	0	70611	0	0	71619	0	0	68041	0	0	82916	0	0	65291	0	0	68003	0	0	65400	0	0	53377	0	0	66085	0	0	66571
d__Bacteria;p__Cyanobacteria;c__Vampirivibrionia;o__Gastranaerophilales;f__Gastranaerophilales;g__Gastranaerophilales	0.225545	0.225545	0.0804555		0.049769	0.105828	0.00533649	0.00908003	0	71472	0	0	61391	0	0	69908	0	0	69739	0	0	70611	0	0	71619	0	224	68041	0.329213	0	82916	0	110	65291	0.168477	0	68003	0	0	65400	0	15	53377	0.028102	0	66085	0	0	66571
d__Bacteria;p__Cyanobacteria;c__Vampirivibrionia;o__Obscuribacterales;f__Obscuribacteraceae;g__Obscuribacteraceae	0.330565	0.330565	0.0526316		0.00029394	0.000881821	0	0	0	71472	0	0	61391	0	0	69908	0	0	69739	0	0	70611	0	0	71619	0	2	68041	0.0029394	0	82916	0	0	65291	0	0	68003	0	0	65400	0	0	53377	0	0	66085	0	0	66571
d__Bacteria;p__Dependentiae;c__Babeliae;o__Babeliales;f__Babeliales;g__Babeliales	0.330565	0.330565	0.0526316		0	0	0.000261808	0.000785423	0	71472	0	0	61391	0	0	69908	0	0	69739	0	0	70611	0	0	71619	0	0	68041	0	0	82916	0	0	65291	0	0	68003	0	0	65400	0	0	53377	0	0	66085	0	0	66571
d__Bacteria;p__Desulfobacterota;c__Desulfobulbia;o__Desulfobulbales;f__Desulfobulbaceae;g__uncultured	0.330565	0.330565	0.0526316		0.00144725	0.00434174	0	0	0	71472	0	0	61391	0	0	69908	0	0	69739	0	0	70611	0	0	71619	0	0	68041	0	12	82916	0.0144725	0	65291	0	0	68003	0	0	65400	0	0	53377	0	0	66085	0	0	66571
d__Bacteria;p__Desulfobacterota;c__Desulfovibrionia;o__Desulfovibrionales;f__Desulfomicrobiaceae;g__Desulfomicrobium	0.080705	0.080705	0.159854		0	0	0.00135485	0.0021963	0	71472	0	0	61391	0	0	69908	0	0	69739	0	0	70611	0	0	71619	0	0	68041	0	0	82916	0	0	65291	0	0	68003	0	0	65400	0	0	53377	0	0	66085	0	0	66571
d__Bacteria;p__Desulfobacterota;c__Desulfovibrionia;o__Desulfovibrionales;f__Desulfovibrionaceae	0.330565	0.330565	0.0526316		0.00111702	0.00335107	0	0	0	71472	0	0	61391	0	0	69908	0	0	69739	0	0	70611	0	8	71619	0.0111702	0	68041	0	0	82916	0	0	65291	0	0	68003	0	0	65400	0	0	53377	0	0	66085	0	0	66571
d__Bacteria;p__Desulfobacterota;c__Desulfovibrionia;o__Desulfovibrionales;f__Desulfovibrionaceae;g__Bilophila	0.724361	0.724361	0.00707767		0.533954	0.80773	0.808137	2.1496	0	71472	0	600	61391	0.977342	764	69908	1.09286	98	69739	0.140524	54	70611	0.0764753	174	71619	0.242952	42	68041	0.0617275	64	82916	0.0771866	0	65291	0	1816	68003	2.67047	3	65400	0.00458716	28	53377	0.0524571	281	66085	0.42521	0	66571
d__Bacteria;p__Desulfobacterota;c__Desulfovibrionia;o__Desulfovibrionales;f__Desulfovibrionaceae;g__Desulfovibrio	0.903575	0.903575	0.000837955		0.798066	1.42696	0.731885	0.758356	2	71472	0.0027983	407	61391	0.662964	18	69908	0.0257481	12	69739	0.017207	3017	70611	4.27271	2028	71619	2.83165	0	68041	0	15	82916	0.0180906	16	65291	0.0245057	85	68003	0.124994	18	65400	0.0275229	1055	53377	1.97651	30	66085	0.0453961	480	66571
d__Bacteria;p__Desulfobacterota;c__Desulfovibrionia;o__Desulfovibrionales;f__Desulfovibrionaceae;g__Mailhella	0.330565	0.330565	0.0526316		0	0	0.0028102	0.0084306	0	71472	0	0	61391	0	0	69908	0	0	69739	0	0	70611	0	0	71619	0	0	68041	0	0	82916	0	0	65291	0	0	68003	0	0	65400	0	15	53377	0.028102	0	66085	0	0	66571
d__Bacteria;p__Desulfobacterota;c__Desulfovibrionia;o__Desulfovibrionales;f__Desulfovibrionaceae;g__uncultured	0.311182	0.311182	0.0568942		0.00967444	0.0176082	0.0244283	0.0386536	0	71472	0	26	61391	0.0423515	0	69908	0	0	69739	0	33	70611	0.0467349	0	71619	0	0	68041	0	0	82916	0	5	65291	0.00765802	0	68003	0	0	65400	0	65	53377	0.121775	0	66085	0	45	66571
d__Bacteria;p__Desulfobacterota;c__uncultured;o__uncultured;f__uncultured;g__uncultured	0.0658584	0.0658584	0.175655		0	0	0.00558238	0.00855122	0	71472	0	0	61391	0	0	69908	0	0	69739	0	0	70611	0	0	71619	0	0	68041	0	0	82916	0	0	65291	0	0	68003	0	0	65400	0	0	53377	0	0	66085	0	0	66571
d__Bacteria;p__Elusimicrobiota;c__Lineage_IIa;o__Lineage_IIa;f__Lineage_IIa;g__Lineage_IIa	0.330565	0.330565	0.0526316		0	0	0.000679043	0.00203713	0	71472	0	0	61391	0	0	69908	0	0	69739	0	0	70611	0	0	71619	0	0	68041	0	0	82916	0	0	65291	0	0	68003	0	0	65400	0	0	53377	0	0	66085	0	0	66571
d__Bacteria;p__FCPU426;c__FCPU426;o__FCPU426;f__FCPU426;g__FCPU426	0.330565	0.330565	0.0526316		0	0	0.000523615	0.00157084	0	71472	0	0	61391	0	0	69908	0	0	69739	0	0	70611	0	0	71619	0	0	68041	0	0	82916	0	0	65291	0	0	68003	0	0	65400	0	0	53377	0	0	66085	0	0	66571
d__Bacteria;p__Firmicutes	0.810485	0.810485	0.0032792		0.0430116	0.044799	0.049356	0.0641118	29	71472	0.0405753	13	61391	0.0211757	113	69908	0.161641	20	69739	0.0286784	23	70611	0.0325728	11	71619	0.0153591	21	68041	0.0308637	70	82916	0.0844228	2	65291	0.00306321	8	68003	0.0117642	129	65400	0.197248	0	53377	0	0	66085	0	68	66571
d__Bacteria;p__Firmicutes;c__Bacilli	0.119895	0.119895	0.128996		0.0582474	0.081764	0.0121747	0.0219326	59	71472	0.0825498	0	61391	0	69	69908	0.0987012	0	69739	0	0	70611	0	39	71619	0.0544548	0	68041	0	229	82916	0.276183	0	65291	0	48	68003	0.0705851	0	65400	0	0	53377	0	0	66085	0	17	66571
d__Bacteria;p__Firmicutes;c__Bacilli;o__Acholeplasmatales;f__Acholeplasmataceae;g__Acholeplasma	0.124037	0.124037	0.126352		0	0	0.00337236	0.0062704	0	71472	0	0	61391	0	0	69908	0	0	69739	0	0	70611	0	0	71619	0	0	68041	0	0	82916	0	0	65291	0	0	68003	0	0	65400	0	0	53377	0	0	66085	0	0	66571
d__Bacteria;p__Firmicutes;c__Bacilli;o__Acholeplasmatales;f__Acholeplasmataceae;g__Anaeroplasma	0.330565	0.330565	0.0526316		0.00275689	0.00827066	0	0	0	71472	0	0	61391	0	0	69908	0	0	69739	0	0	70611	0	0	71619	0	0	68041	0	0	82916	0	18	65291	0.0275689	0	68003	0	0	65400	0	0	53377	0	0	66085	0	0	66571
d__Bacteria;p__Firmicutes;c__Bacilli;o__Bacillales;f__Bacillaceae;g__Bacillus	0.762406	0.762406	0.00520702		0.00925333	0.0161784	0.00722734	0.0114172	0	71472	0	0	61391	0	0	69908	0	5	69739	0.00716959	0	70611	0	8	71619	0.0111702	0	68041	0	0	82916	0	35	65291	0.0536062	14	68003	0.0205873	0	65400	0	2	53377	0.00374693	0	66085	0	0	66571
d__Bacteria;p__Firmicutes;c__Bacilli;o__Bacillales;f__Planococcaceae	0.150957	0.150957	0.111108		0.00365682	0.00731376	0	0	13	71472	0.0181889	0	61391	0	0	69908	0	0	69739	0	0	70611	0	0	71619	0	0	68041	0	0	82916	0	12	65291	0.0183793	0	68003	0	0	65400	0	0	53377	0	0	66085	0	0	66571
d__Bacteria;p__Firmicutes;c__Bacilli;o__Bacillales;f__Planococcaceae;g__Kurthia	0.330565	0.330565	0.0526316		0.000765802	0.00229741	0	0	0	71472	0	0	61391	0	0	69908	0	0	69739	0	0	70611	0	0	71619	0	0	68041	0	0	82916	0	5	65291	0.00765802	0	68003	0	0	65400	0	0	53377	0	0	66085	0	0	66571
d__Bacteria;p__Firmicutes;c__Bacilli;o__Bacillales;f__Planococcaceae;g__uncultured	0.330565	0.330565	0.0526316		0	0	0.000293049	0.000879147	0	71472	0	0	61391	0	0	69908	0	0	69739	0	0	70611	0	0	71619	0	0	68041	0	0	82916	0	0	65291	0	0	68003	0	0	65400	0	0	53377	0	0	66085	0	0	66571
d__Bacteria;p__Firmicutes;c__Bacilli;o__Erysipelotrichales;f__Erysipelatoclostridiaceae	0.271582	0.271582	0.0667027		0.0551968	0.068177	0.15996	0.26858	7	71472	0.00979404	29	61391	0.0472382	0	69908	0	0	69739	0	95	70611	0.13454	0	71619	0	37	68041	0.054379	175	82916	0.211057	62	65291	0.0949595	0	68003	0	586	65400	0.896024	37	53377	0.0693182	0	66085	0	135	66571
d__Bacteria;p__Firmicutes;c__Bacilli;o__Erysipelotrichales;f__Erysipelatoclostridiaceae;g__Candidatus_Stoquefichus	0.264437	0.264437	0.0686531		0.00253955	0.00452321	0.000715887	0.00144878	0	71472	0	0	61391	0	0	69908	0	0	69739	0	0	70611	0	0	71619	0	2	68041	0.0029394	11	82916	0.0132664	6	65291	0.00918963	0	68003	0	0	65400	0	0	53377	0	0	66085	0	0	66571
d__Bacteria;p__Firmicutes;c__Bacilli;o__Erysipelotrichales;f__Erysipelatoclostridiaceae;g__Catenibacterium	0.266786	0.266786	0.068005		0	0	0.332944	0.871551	0	71472	0	0	61391	0	0	69908	0	0	69739	0	0	70611	0	0	71619	0	0	68041	0	0	82916	0	0	65291	0	0	68003	0	0	65400	0	19	53377	0.0355959	0	66085	0	0	66571
d__Bacteria;p__Firmicutes;c__Bacilli;o__Erysipelotrichales;f__Erysipelatoclostridiaceae;g__Erysipelatoclostridium	0.935478	0.935478	0.000374267		0.233933	0.358719	0.215904	0.552609	199	71472	0.278431	43	61391	0.0700428	26	69908	0.0371917	785	69739	1.12563	5	70611	0.00708105	0	71619	0	51	68041	0.0749548	571	82916	0.688649	0	65291	0	39	68003	0.0573504	1218	65400	1.86239	0	53377	0	146	66085	0.220928	14	66571
d__Bacteria;p__Firmicutes;c__Bacilli;o__Erysipelotrichales;f__Erysipelatoclostridiaceae;g__Erysipelotrichaceae_UCG-003	0.292745	0.292745	0.0612624		0.951041	1.14158	7.02264	16.7671	8	71472	0.0111932	727	61391	1.18421	873	69908	1.24878	7	69739	0.0100374	376	70611	0.532495	26	71619	0.0363032	249	68041	0.365956	2813	82916	3.39259	1750	65291	2.68031	33	68003	0.0485273	37266	65400	56.9817	7	53377	0.0131143	3413	66085	5.16456	3518	66571
d__Bacteria;p__Firmicutes;c__Bacilli;o__Erysipelotrichales;f__Erysipelatoclostridiaceae;g__UCG-004	0.330565	0.330565	0.0526316		0.00698139	0.0209442	0	0	0	71472	0	0	61391	0	0	69908	0	0	69739	0	0	70611	0	50	71619	0.0698139	0	68041	0	0	82916	0	0	65291	0	0	68003	0	0	65400	0	0	53377	0	0	66085	0	0	66571
d__Bacteria;p__Firmicutes;c__Bacilli;o__Erysipelotrichales;f__Erysipelatoclostridiaceae;g__uncultured	0.438478	0.438478	0.0337028		0.00470355	0.0141107	0.000907922	0.00272376	0	71472	0	0	61391	0	0	69908	0	0	69739	0	0	70611	0	0	71619	0	0	68041	0	39	82916	0.0470356	0	65291	0	0	68003	0	0	65400	0	0	53377	0	6	66085	0.00907922	0	66571
d__Bacteria;p__Firmicutes;c__Bacilli;o__Erysipelotrichales;f__Erysipelotrichaceae	0.788271	0.788271	0.00411112		0.0157527	0.0397002	0.0118319	0.0169087	0	71472	0	82	61391	0.13357	0	69908	0	0	69739	0	0	70611	0	14	71619	0.0195479	3	68041	0.00440911	0	82916	0	0	65291	0	0	68003	0	14	65400	0.0214067	0	53377	0	37	66085	0.0559885	0	66571
d__Bacteria;p__Firmicutes;c__Bacilli;o__Erysipelotrichales;f__Erysipelotrichaceae;g__[Clostridium]_innocuum_group	0.527351	0.527351	0.0225593		0.00969343	0.0232057	0.0262713	0.0735886	8	71472	0.0111932	0	61391	0	0	69908	0	0	69739	0	0	70611	0	0	71619	0	5	68041	0.00734851	65	82916	0.0783926	0	65291	0	0	68003	0	0	65400	0	0	53377	0	0	66085	0	8	66571
d__Bacteria;p__Firmicutes;c__Bacilli;o__Erysipelotrichales;f__Erysipelotrichaceae;g__Catenisphaera	0.247769	0.247769	0.0734513		0.0351283	0.0882219	0	0	0	71472	0	0	61391	0	0	69908	0	0	69739	0	2	70611	0.00283242	12	71619	0.0167553	23	68041	0.0338031	247	82916	0.297892	0	65291	0	0	68003	0	0	65400	0	0	53377	0	0	66085	0	0	66571
d__Bacteria;p__Firmicutes;c__Bacilli;o__Erysipelotrichales;f__Erysipelotrichaceae;g__Dielma	0.76691	0.76691	0.00500612		0.000977342	0.00293203	0.00152156	0.00456468	0	71472	0	6	61391	0.00977342	0	69908	0	0	69739	0	0	70611	0	0	71619	0	0	68041	0	0	82916	0	0	65291	0	0	68003	0	0	65400	0	0	53377	0	0	66085	0	0	66571
d__Bacteria;p__Firmicutes;c__Bacilli;o__Erysipelotrichales;f__Erysipelotrichaceae;g__Dubosiella	0.168222	0.168222	0.102755		0.00241773	0.00505181	0	0	0	71472	0	0	61391	0	0	69908	0	0	69739	0	0	70611	0	11	71619	0.0153591	6	68041	0.00881821	0	82916	0	0	65291	0	0	68003	0	0	65400	0	0	53377	0	0	66085	0	0	66571
d__Bacteria;p__Firmicutes;c__Bacilli;o__Erysipelotrichales;f__Erysipelotrichaceae;g__Erysipelothrix	0.330565	0.330565	0.0526316		0.000612642	0.00183793	0	0	0	71472	0	0	61391	0	0	69908	0	0	69739	0	0	70611	0	0	71619	0	0	68041	0	0	82916	0	4	65291	0.00612642	0	68003	0	0	65400	0	0	53377	0	0	66085	0	0	66571
d__Bacteria;p__Firmicutes;c__Bacilli;o__Erysipelotrichales;f__Erysipelotrichaceae;g__Faecalibaculum	0.330565	0.330565	0.0526316		0.00120604	0.00361812	0	0	0	71472	0	0	61391	0	0	69908	0	0	69739	0	0	70611	0	0	71619	0	0	68041	0	10	82916	0.0120604	0	65291	0	0	68003	0	0	65400	0	0	53377	0	0	66085	0	0	66571
d__Bacteria;p__Firmicutes;c__Bacilli;o__Erysipelotrichales;f__Erysipelotrichaceae;g__Faecalitalea	0.330565	0.330565	0.0526316		0	0	0.000329884	0.000989653	0	71472	0	0	61391	0	0	69908	0	0	69739	0	0	70611	0	0	71619	0	0	68041	0	0	82916	0	0	65291	0	0	68003	0	0	65400	0	0	53377	0	0	66085	0	0	66571
d__Bacteria;p__Firmicutes;c__Bacilli;o__Erysipelotrichales;f__Erysipelotrichaceae;g__Holdemanella	0.342421	0.342421	0.0501756		1.27632	1.72131	0.643326	0.910757	3986	71472	5.57701	17	61391	0.0276914	1971	69908	2.81942	397	69739	0.569265	1311	70611	1.85665	84	71619	0.117287	1194	68041	1.75482	34	82916	0.0410054	0	65291	0	0	68003	0	22	65400	0.0336391	364	53377	0.681942	598	66085	0.904895	8	66571
d__Bacteria;p__Firmicutes;c__Bacilli;o__Erysipelotrichales;f__Erysipelotrichaceae;g__Holdemania	0.103319	0.103319	0.140595		0.0152732	0.0267011	0	0	0	71472	0	0	61391	0	3	69908	0.00429135	0	69739	0	24	70611	0.033989	0	71619	0	59	68041	0.0867124	23	82916	0.0277389	0	65291	0	0	68003	0	0	65400	0	0	53377	0	0	66085	0	0	66571
d__Bacteria;p__Firmicutes;c__Bacilli;o__Erysipelotrichales;f__Erysipelotrichaceae;g__Solobacterium	0.475511	0.475511	0.0286612		0.00702593	0.0130904	0.0134838	0.023137	0	71472	0	0	61391	0	0	69908	0	0	69739	0	3	70611	0.00424863	22	71619	0.0307181	0	68041	0	0	82916	0	0	65291	0	24	68003	0.0352926	12	65400	0.0183486	0	53377	0	0	66085	0	0	66571
d__Bacteria;p__Firmicutes;c__Bacilli;o__Erysipelotrichales;f__Erysipelotrichaceae;g__Turicibacter	0.933474	0.933474	0.000397938		0.114154	0.138759	0.124146	0.325793	0	71472	0	10	61391	0.016289	7	69908	0.0100132	26	69739	0.0372819	312	70611	0.441858	150	71619	0.209442	37	68041	0.054379	62	82916	0.0747745	176	65291	0.269562	19	68003	0.0279399	33	65400	0.0504587	0	53377	0	0	66085	0	0	66571
d__Bacteria;p__Firmicutes;c__Bacilli;o__Erysipelotrichales;f__Erysipelotrichaceae;g__uncultured	0.358897	0.358897	0.0469376		0.0376995	0.113098	0.00218441	0.00377026	0	71472	0	0	61391	0	0	69908	0	0	69739	0	0	70611	0	270	71619	0.376995	0	68041	0	0	82916	0	0	65291	0	0	68003	0	0	65400	0	0	53377	0	0	66085	0	0	66571
d__Bacteria;p__Firmicutes;c__Bacilli;o__Erysipelotrichales;f__Erysipelotrichaceae;g__ZOR0006	0.330565	0.330565	0.0526316		0.000612642	0.00183793	0	0	0	71472	0	0	61391	0	0	69908	0	0	69739	0	0	70611	0	0	71619	0	0	68041	0	0	82916	0	4	65291	0.00612642	0	68003	0	0	65400	0	0	53377	0	0	66085	0	0	66571
d__Bacteria;p__Firmicutes;c__Bacilli;o__Erysipelotrichales;f__uncultured;g__uncultured	0.330565	0.330565	0.0526316		0	0	0.000950661	0.00285198	0	71472	0	0	61391	0	0	69908	0	0	69739	0	0	70611	0	0	71619	0	0	68041	0	0	82916	0	0	65291	0	0	68003	0	0	65400	0	0	53377	0	0	66085	0	0	66571
d__Bacteria;p__Firmicutes;c__Bacilli;o__Exiguobacterales;f__Exiguobacteraceae;g__Exiguobacterium	0.0715152	0.0715152	0.169259		0	0	0.0114036	0.0178642	0	71472	0	0	61391	0	0	69908	0	0	69739	0	0	70611	0	0	71619	0	0	68041	0	0	82916	0	0	65291	0	0	68003	0	0	65400	0	0	53377	0	0	66085	0	0	66571
d__Bacteria;p__Firmicutes;c__Bacilli;o__Lactobacillales	0.329294	0.329294	0.0529013		0.000294105	0.000882314	0.0162329	0.0476794	0	71472	0	0	61391	0	0	69908	0	0	69739	0	0	70611	0	0	71619	0	0	68041	0	0	82916	0	0	65291	0	2	68003	0.00294105	0	65400	0	85	53377	0.159245	0	66085	0	0	66571
d__Bacteria;p__Firmicutes;c__Bacilli;o__Lactobacillales;f__Aerococcaceae	0.330565	0.330565	0.0526316		0	0	0.000950661	0.00285198	0	71472	0	0	61391	0	0	69908	0	0	69739	0	0	70611	0	0	71619	0	0	68041	0	0	82916	0	0	65291	0	0	68003	0	0	65400	0	0	53377	0	0	66085	0	0	66571
d__Bacteria;p__Firmicutes;c__Bacilli;o__Lactobacillales;f__Aerococcaceae;g__Aerococcus	0.330565	0.330565	0.0526316		0	0	0.00076973	0.00230919	0	71472	0	0	61391	0	0	69908	0	0	69739	0	0	70611	0	0	71619	0	0	68041	0	0	82916	0	0	65291	0	0	68003	0	0	65400	0	0	53377	0	0	66085	0	0	66571
d__Bacteria;p__Firmicutes;c__Bacilli;o__Lactobacillales;f__Carnobacteriaceae;g__Alkalibacterium	0.0801814	0.0801814	0.160361		0	0	0.00729619	0.0118053	0	71472	0	0	61391	0	0	69908	0	0	69739	0	0	70611	0	0	71619	0	0	68041	0	0	82916	0	0	65291	0	0	68003	0	0	65400	0	0	53377	0	0	66085	0	0	66571
d__Bacteria;p__Firmicutes;c__Bacilli;o__Lactobacillales;f__Carnobacteriaceae;g__Granulicatella	0.410275	0.410275	0.0379836		0.00265723	0.00633284	0.000764526	0.00229358	15	71472	0.0209872	0	61391	0	0	69908	0	0	69739	0	0	70611	0	4	71619	0.00558511	0	68041	0	0	82916	0	0	65291	0	0	68003	0	5	65400	0.00764526	0	53377	0	0	66085	0	0	66571
d__Bacteria;p__Firmicutes;c__Bacilli;o__Lactobacillales;f__Carnobacteriaceae;g__Jeotgalibaca	0.330565	0.330565	0.0526316		0.00122528	0.00367585	0	0	0	71472	0	0	61391	0	0	69908	0	0	69739	0	0	70611	0	0	71619	0	0	68041	0	0	82916	0	8	65291	0.0122528	0	68003	0	0	65400	0	0	53377	0	0	66085	0	0	66571
d__Bacteria;p__Firmicutes;c__Bacilli;o__Lactobacillales;f__Carnobacteriaceae;g__Trichococcus	0.885593	0.885593	0.0011818		0.0030973	0.00721015	0.00374693	0.0112408	0	71472	0	0	61391	0	0	69908	0	0	69739	0	0	70611	0	17	71619	0.0237367	0	68041	0	6	82916	0.00723624	0	65291	0	0	68003	0	0	65400	0	20	53377	0.0374693	0	66085	0	0	66571
d__Bacteria;p__Firmicutes;c__Bacilli;o__Lactobacillales;f__Enterococcaceae;g__Enterococcus	0.860121	0.860121	0.00177217		0.202296	0.115937	0.21722	0.222006	63	71472	0.0881464	251	61391	0.408855	66	69908	0.0944098	189	69739	0.27101	98	70611	0.138789	73	71619	0.101928	69	68041	0.101409	168	82916	0.202615	259	65291	0.396686	149	68003	0.219108	156	65400	0.238532	76	53377	0.142383	77	66085	0.116517	119	66571
d__Bacteria;p__Firmicutes;c__Bacilli;o__Lactobacillales;f__Enterococcaceae;g__Tetragenococcus	0.429275	0.429275	0.0350553		0.0144254	0.007257	0.0193641	0.0168237	3	71472	0.00419745	18	61391	0.0293203	15	69908	0.0214568	7	69739	0.0100374	13	70611	0.0184107	9	71619	0.0125665	12	68041	0.0176364	13	82916	0.0156785	4	65291	0.00612642	6	68003	0.00882314	32	65400	0.0489297	10	53377	0.0187347	11	66085	0.0166452	21	66571
d__Bacteria;p__Firmicutes;c__Bacilli;o__Lactobacillales;f__Lactobacillaceae;g__Lactobacillus	0.543442	0.543442	0.0208665		0.103285	0.145266	0.230085	0.59676	41	71472	0.0573651	283	61391	0.46098	13	69908	0.0185959	11	69739	0.0157731	7	70611	0.00991347	15	71619	0.0209442	27	68041	0.039682	25	82916	0.030151	49	65291	0.0750486	207	68003	0.304398	18	65400	0.0275229	6	53377	0.0112408	3	66085	0.00453961	6	66571
d__Bacteria;p__Firmicutes;c__Bacilli;o__Lactobacillales;f__Lactobacillaceae;g__Pediococcus	0.38005	0.38005	0.043054		0.0257668	0.0632562	0.264968	0.794904	3	71472	0.00419745	21	61391	0.034207	149	69908	0.213137	0	69739	0	0	70611	0	0	71619	0	0	68041	0	0	82916	0	4	65291	0.00612642	0	68003	0	0	65400	0	0	53377	0	0	66085	0	0	66571
d__Bacteria;p__Firmicutes;c__Bacilli;o__Lactobacillales;f__Leuconostocaceae;g__Leuconostoc	0.112371	0.112371	0.134046		0.00408627	0.00674407	0.000300431	0.000901293	3	71472	0.00419745	0	61391	0	0	69908	0	0	69739	0	0	70611	0	14	71619	0.0195479	0	68041	0	2	82916	0.00241208	0	65291	0	10	68003	0.0147052	0	65400	0	0	53377	0	0	66085	0	2	66571
d__Bacteria;p__Firmicutes;c__Bacilli;o__Lactobacillales;f__Leuconostocaceae;g__Weissella	0.727117	0.727117	0.00693152		0.0621295	0.102046	0.0850768	0.165251	195	71472	0.272834	157	61391	0.255738	0	69908	0	6	69739	0.00860351	32	70611	0.0453187	12	71619	0.0167553	15	68041	0.0220455	0	82916	0	0	65291	0	0	68003	0	2	65400	0.0030581	9	53377	0.0168612	2	66085	0.0030264	3	66571
d__Bacteria;p__Firmicutes;c__Bacilli;o__Lactobacillales;f__P5D1-392;g__P5D1-392	0.330565	0.330565	0.0526316		0	0	0.000304312	0.000912936	0	71472	0	0	61391	0	0	69908	0	0	69739	0	0	70611	0	0	71619	0	0	68041	0	0	82916	0	0	65291	0	0	68003	0	0	65400	0	0	53377	0	0	66085	0	0	66571
d__Bacteria;p__Firmicutes;c__Bacilli;o__Lactobacillales;f__Streptococcaceae	0.276334	0.276334	0.0654383		0.000572181	0.00171654	0.00369226	0.00815892	0	71472	0	0	61391	0	4	69908	0.00572181	0	69739	0	0	70611	0	0	71619	0	0	68041	0	0	82916	0	0	65291	0	0	68003	0	7	65400	0.0107034	0	53377	0	0	66085	0	0	66571
d__Bacteria;p__Firmicutes;c__Bacilli;o__Lactobacillales;f__Streptococcaceae;g__Lactococcus	0.4797	0.4797	0.0281286		0.120955	0.252247	0.329566	0.82956	119	71472	0.166499	530	61391	0.863319	55	69908	0.0786748	10	69739	0.0143392	3	70611	0.00424863	4	71619	0.00558511	34	68041	0.0499699	2	82916	0.00241208	16	65291	0.0245057	0	68003	0	122	65400	0.186544	21	53377	0.0393428	5	66085	0.00756601	0	66571
d__Bacteria;p__Firmicutes;c__Bacilli;o__Lactobacillales;f__Streptococcaceae;g__Streptococcus	0.745984	0.745984	0.00597593		0.920219	1.91543	0.676121	1.1343	132	71472	0.184688	45	61391	0.0733006	4603	69908	6.58437	103	69739	0.147694	116	70611	0.16428	10	71619	0.0139628	127	68041	0.186652	45	82916	0.0542718	464	65291	0.710665	736	68003	1.08231	2266	65400	3.46483	0	53377	0	76	66085	0.115003	26	66571
d__Bacteria;p__Firmicutes;c__Bacilli;o__Lactobacillales;f__Vagococcaceae;g__Vagococcus	0.339853	0.339853	0.0506984		0.0156375	0.0469124	0.000302641	0.000907922	0	71472	0	96	61391	0.156375	0	69908	0	0	69739	0	0	70611	0	0	71619	0	0	68041	0	0	82916	0	0	65291	0	0	68003	0	0	65400	0	0	53377	0	2	66085	0.0030264	0	66571
d__Bacteria;p__Firmicutes;c__Bacilli;o__Mycoplasmatales;f__Mycoplasmataceae;g__Mycoplasma	0.657418	0.657418	0.0111709		0.000459481	0.00137844	0.000925383	0.00277615	0	71472	0	0	61391	0	0	69908	0	0	69739	0	0	70611	0	0	71619	0	0	68041	0	0	82916	0	3	65291	0.00459481	0	68003	0	0	65400	0	0	53377	0	0	66085	0	0	66571
d__Bacteria;p__Firmicutes;c__Bacilli;o__RF39;f__RF39;g__RF39	0.907968	0.907968	0.000763041		0.0806404	0.23817	0.0698791	0.13821	2	71472	0.0027983	0	61391	0	0	69908	0	0	69739	0	6	70611	0.00849726	0	71619	0	541	68041	0.795109	0	82916	0	0	65291	0	0	68003	0	0	65400	0	0	53377	0	0	66085	0	0	66571
d__Bacteria;p__Firmicutes;c__Bacilli;o__RsaHf231;f__RsaHf231;g__RsaHf231	0.330565	0.330565	0.0526316		0.000698139	0.00209442	0	0	0	71472	0	0	61391	0	0	69908	0	0	69739	0	0	70611	0	5	71619	0.00698139	0	68041	0	0	82916	0	0	65291	0	0	68003	0	0	65400	0	0	53377	0	0	66085	0	0	66571
d__Bacteria;p__Firmicutes;c__Bacilli;o__Staphylococcales;f__Gemellaceae;g__Gemella	0.735705	0.735705	0.00648682		0.00943341	0.0162122	0.0120278	0.0158931	0	71472	0	31	61391	0.050496	0	69908	0	0	69739	0	7	70611	0.00991347	0	71619	0	0	68041	0	4	82916	0.00482416	19	65291	0.0291005	0	68003	0	17	65400	0.0259939	0	53377	0	35	66085	0.0529621	10	66571
d__Bacteria;p__Firmicutes;c__Bacilli;o__Staphylococcales;f__Staphylococcaceae;g__Jeotgalicoccus	0.330565	0.330565	0.0526316		0.00205873	0.0061762	0	0	0	71472	0	0	61391	0	0	69908	0	0	69739	0	0	70611	0	0	71619	0	0	68041	0	0	82916	0	0	65291	0	14	68003	0.0205873	0	65400	0	0	53377	0	0	66085	0	0	66571
d__Bacteria;p__Firmicutes;c__Bacilli;o__Staphylococcales;f__Staphylococcaceae;g__Macrococcus	0.330565	0.330565	0.0526316		0	0	0.00056204	0.00168612	0	71472	0	0	61391	0	0	69908	0	0	69739	0	0	70611	0	0	71619	0	0	68041	0	0	82916	0	0	65291	0	0	68003	0	0	65400	0	3	53377	0.0056204	0	66085	0	0	66571
d__Bacteria;p__Firmicutes;c__Bacilli;o__Staphylococcales;f__Staphylococcaceae;g__Staphylococcus	0.617643	0.617643	0.0141325		0.00674468	0.00732899	0.0127919	0.0349538	6	71472	0.0083949	6	61391	0.00977342	16	69908	0.0228872	2	69739	0.00286784	0	70611	0	0	71619	0	6	68041	0.00881821	0	82916	0	0	65291	0	10	68003	0.0147052	7	65400	0.0107034	0	53377	0	0	66085	0	0	66571
d__Bacteria;p__Firmicutes;c__Bacilli;o__Thermoactinomycetales;f__Thermoactinomycetaceae;g__Thermoflavimicrobium	0.330565	0.330565	0.0526316		0	0	0.000261808	0.000785423	0	71472	0	0	61391	0	0	69908	0	0	69739	0	0	70611	0	0	71619	0	0	68041	0	0	82916	0	0	65291	0	0	68003	0	0	65400	0	0	53377	0	0	66085	0	0	66571
d__Bacteria;p__Firmicutes;c__Clostridia	0.939886	0.939886	0.000324798		0.0530698	0.0527674	0.0513193	0.0439423	56	71472	0.0783524	107	61391	0.174293	19	69908	0.0271786	8	69739	0.0114713	74	70611	0.1048	5	71619	0.00698139	7	68041	0.0102879	63	82916	0.0759805	27	65291	0.0413533	0	68003	0	55	65400	0.0840979	46	53377	0.0861794	86	66085	0.130135	48	66571
d__Bacteria;p__Firmicutes;c__Clostridia;o__Caldicoprobacterales;f__Caldicoprobacteraceae;g__Caldicoprobacter	0.330565	0.330565	0.0526316		0	0	0.000261808	0.000785423	0	71472	0	0	61391	0	0	69908	0	0	69739	0	0	70611	0	0	71619	0	0	68041	0	0	82916	0	0	65291	0	0	68003	0	0	65400	0	0	53377	0	0	66085	0	0	66571
d__Bacteria;p__Firmicutes;c__Clostridia;o__Christensenellales;f__Christensenellaceae	0.808463	0.808463	0.00335082		0.00117644	0.0024223	0.0009245	0.00189001	0	71472	0	0	61391	0	0	69908	0	5	69739	0.00716959	0	70611	0	0	71619	0	0	68041	0	0	82916	0	3	65291	0.00459481	0	68003	0	0	65400	0	2	53377	0.00374693	0	66085	0	0	66571
d__Bacteria;p__Firmicutes;c__Clostridia;o__Christensenellales;f__Christensenellaceae;g__Christensenellaceae_R-7_group	0.634437	0.634437	0.0128308		0.189237	0.3087	0.298749	0.605022	0	71472	0	54	61391	0.0879608	0	69908	0	26	69739	0.0372819	749	70611	1.06074	130	71619	0.181516	237	68041	0.348319	8	82916	0.00964832	12	65291	0.0183793	101	68003	0.148523	0	65400	0	1096	53377	2.05332	0	66085	0	0	66571
d__Bacteria;p__Firmicutes;c__Clostridia;o__Christensenellales;f__Christensenellaceae;g__uncultured	0.330565	0.330565	0.0526316		0	0	0.000439846	0.00131954	0	71472	0	0	61391	0	0	69908	0	0	69739	0	0	70611	0	0	71619	0	0	68041	0	0	82916	0	0	65291	0	0	68003	0	0	65400	0	0	53377	0	0	66085	0	0	66571
d__Bacteria;p__Firmicutes;c__Clostridia;o__Clostridia;f__Hungateiclostridiaceae	0.0704067	0.0704067	0.170472		0	0	0.00579705	0.00904233	0	71472	0	0	61391	0	0	69908	0	0	69739	0	0	70611	0	0	71619	0	0	68041	0	0	82916	0	0	65291	0	0	68003	0	0	65400	0	0	53377	0	0	66085	0	0	66571
d__Bacteria;p__Firmicutes;c__Clostridia;o__Clostridia;f__Hungateiclostridiaceae;g__Ercella	0.0653063	0.0653063	0.176308		0	0	0.00759174	0.0116031	0	71472	0	0	61391	0	0	69908	0	0	69739	0	0	70611	0	0	71619	0	0	68041	0	0	82916	0	0	65291	0	0	68003	0	0	65400	0	0	53377	0	0	66085	0	0	66571
d__Bacteria;p__Firmicutes;c__Clostridia;o__Clostridia;f__Hungateiclostridiaceae;g__Fastidiosipila	0.330565	0.330565	0.0526316		0.000418883	0.00125665	0	0	0	71472	0	0	61391	0	0	69908	0	0	69739	0	0	70611	0	3	71619	0.00418883	0	68041	0	0	82916	0	0	65291	0	0	68003	0	0	65400	0	0	53377	0	0	66085	0	0	66571
d__Bacteria;p__Firmicutes;c__Clostridia;o__Clostridia;f__Hungateiclostridiaceae;g__Ruminiclostridium	0.330565	0.330565	0.0526316		0.000765802	0.00229741	0	0	0	71472	0	0	61391	0	0	69908	0	0	69739	0	0	70611	0	0	71619	0	0	68041	0	0	82916	0	5	65291	0.00765802	0	68003	0	0	65400	0	0	53377	0	0	66085	0	0	66571
d__Bacteria;p__Firmicutes;c__Clostridia;o__Clostridia_UCG-014;f__Clostridia_UCG-014;g__Clostridia_UCG-014	0.317195	0.317195	0.0555373		0.313867	0.72502	8.41651	23.616	6	71472	0.0083949	103	61391	0.167777	10	69908	0.0143045	9	69739	0.0129053	257	70611	0.363966	0	71619	0	1677	68041	2.46469	8	82916	0.00964832	47	65291	0.0719854	17	68003	0.0249989	30	65400	0.0458716	42286	53377	79.2214	25	66085	0.0378301	221	66571
d__Bacteria;p__Firmicutes;c__Clostridia;o__Clostridia_vadinBB60_group;f__Clostridia_vadinBB60_group;g__Clostridia_vadinBB60_group	0.236391	0.236391	0.0769443		0.00475966	0.00732233	0.0220436	0.0416924	0	71472	0	0	61391	0	0	69908	0	0	69739	0	0	70611	0	0	71619	0	12	68041	0.0176364	0	82916	0	9	65291	0.0137844	11	68003	0.0161758	0	65400	0	3	53377	0.0056204	0	66085	0	0	66571
d__Bacteria;p__Firmicutes;c__Clostridia;o__Clostridiales;f__Clostridiaceae;g__Candidatus_Arthromitus	0.330565	0.330565	0.0526316		0.000361812	0.00108544	0	0	0	71472	0	0	61391	0	0	69908	0	0	69739	0	0	70611	0	0	71619	0	0	68041	0	3	82916	0.00361812	0	65291	0	0	68003	0	0	65400	0	0	53377	0	0	66085	0	0	66571
d__Bacteria;p__Firmicutes;c__Clostridia;o__Clostridiales;f__Clostridiaceae;g__Clostridium_sensu_stricto_1	0.380281	0.380281	0.0430132		1.86634	2.67652	3.04369	2.87336	86	71472	0.120327	355	61391	0.578261	97	69908	0.138754	247	69739	0.354178	1843	70611	2.61007	6841	71619	9.55193	1361	68041	2.00026	868	82916	1.04684	500	65291	0.765802	1018	68003	1.49699	180	65400	0.275229	8	53377	0.0149877	1639	66085	2.48014	2625	66571
d__Bacteria;p__Firmicutes;c__Clostridia;o__Clostridiales;f__Clostridiaceae;g__Clostridium_sensu_stricto_13	0.330565	0.330565	0.0526316		0.00181516	0.00544548	0	0	0	71472	0	0	61391	0	0	69908	0	0	69739	0	0	70611	0	13	71619	0.0181516	0	68041	0	0	82916	0	0	65291	0	0	68003	0	0	65400	0	0	53377	0	0	66085	0	0	66571
d__Bacteria;p__Firmicutes;c__Clostridia;o__Clostridiales;f__Clostridiaceae;g__Clostridium_sensu_stricto_7	0.065572	0.065572	0.175993		0	0	0.00557747	0.00853375	0	71472	0	0	61391	0	0	69908	0	0	69739	0	0	70611	0	0	71619	0	0	68041	0	0	82916	0	0	65291	0	0	68003	0	0	65400	0	0	53377	0	0	66085	0	0	66571
d__Bacteria;p__Firmicutes;c__Clostridia;o__Clostridiales;f__Clostridiaceae;g__Proteiniclasticum	0.0655781	0.0655781	0.175986		0	0	0.0100815	0.0154255	0	71472	0	0	61391	0	0	69908	0	0	69739	0	0	70611	0	0	71619	0	0	68041	0	0	82916	0	0	65291	0	0	68003	0	0	65400	0	0	53377	0	0	66085	0	0	66571
d__Bacteria;p__Firmicutes;c__Clostridia;o__Clostridiales;f__Clostridiaceae;g__Sarcina	0.251979	0.251979	0.0722051		0.030995	0.0872799	0.223227	0.47937	0	71472	0	0	61391	0	0	69908	0	0	69739	0	6	70611	0.00849726	0	71619	0	6	68041	0.00881821	0	82916	0	0	65291	0	199	68003	0.292634	0	65400	0	0	53377	0	0	66085	0	0	66571
d__Bacteria;p__Firmicutes;c__Clostridia;o__Eubacteriales;f__Anaerofustaceae;g__Anaerofustis	0.197701	0.197701	0.0904049		0.00708761	0.0125969	0.00123384	0.00370153	0	71472	0	0	61391	0	0	69908	0	0	69739	0	0	70611	0	10	71619	0.0139628	4	68041	0.00587881	35	82916	0.0422114	0	65291	0	6	68003	0.00882314	0	65400	0	0	53377	0	0	66085	0	0	66571
d__Bacteria;p__Firmicutes;c__Clostridia;o__Eubacteriales;f__Eubacteriaceae;g__Acetobacterium	0.330565	0.330565	0.0526316		0	0	0.000392711	0.00117813	0	71472	0	0	61391	0	0	69908	0	0	69739	0	0	70611	0	0	71619	0	0	68041	0	0	82916	0	0	65291	0	0	68003	0	0	65400	0	0	53377	0	0	66085	0	0	66571
d__Bacteria;p__Firmicutes;c__Clostridia;o__Eubacteriales;f__Eubacteriaceae;g__Eubacterium	0.564559	0.564559	0.018777		0.00752099	0.0144018	0.0139615	0.029604	0	71472	0	8	61391	0.0130312	0	69908	0	0	69739	0	0	70611	0	34	71619	0.0474734	0	68041	0	0	82916	0	0	65291	0	10	68003	0.0147052	64	65400	0.0978593	5	53377	0.00936733	0	66085	0	0	66571
d__Bacteria;p__Firmicutes;c__Clostridia;o__Eubacteriales;f__Garciellaceae	0.0801512	0.0801512	0.16039		0	0	0.00836304	0.01353	0	71472	0	0	61391	0	0	69908	0	0	69739	0	0	70611	0	0	71619	0	0	68041	0	0	82916	0	0	65291	0	0	68003	0	0	65400	0	0	53377	0	0	66085	0	0	66571
d__Bacteria;p__Firmicutes;c__Clostridia;o__Eubacteriales;f__Garciellaceae;g__Irregularibacter	0.069602	0.069602	0.171365		0	0	0.0247377	0.0384649	0	71472	0	0	61391	0	0	69908	0	0	69739	0	0	70611	0	0	71619	0	0	68041	0	0	82916	0	0	65291	0	0	68003	0	0	65400	0	0	53377	0	0	66085	0	0	66571
d__Bacteria;p__Firmicutes;c__Clostridia;o__Lachnospirales;f__Defluviitaleaceae;g__Defluviitaleaceae_UCG-011	0.103543	0.103543	0.140426		0	0	0.00218686	0.00382581	0	71472	0	0	61391	0	0	69908	0	0	69739	0	0	70611	0	0	71619	0	0	68041	0	0	82916	0	0	65291	0	0	68003	0	0	65400	0	6	53377	0.0112408	0	66085	0	0	66571
d__Bacteria;p__Firmicutes;c__Clostridia;o__Lachnospirales;f__Lachnospiraceae	0.484965	0.484965	0.0274698		1.375	1.79547	2.428	4.05019	1103	71472	1.54326	466	61391	0.759069	39	69908	0.0557876	57	69739	0.0817333	4641	70611	6.57263	616	71619	0.860107	967	68041	1.4212	771	82916	0.929857	698	65291	1.06906	311	68003	0.457333	292	65400	0.446483	31	53377	0.0580774	1033	66085	1.56314	9519	66571
d__Bacteria;p__Firmicutes;c__Clostridia;o__Lachnospirales;f__Lachnospiraceae;g__[Bacteroides]_pectinophilus_group	0.329458	0.329458	0.0528664		0.139083	0.416269	0	0	0	71472	0	0	61391	0	0	69908	0	0	69739	0	980	70611	1.38789	0	71619	0	0	68041	0	0	82916	0	0	65291	0	2	68003	0.00294105	0	65400	0	0	53377	0	0	66085	0	0	66571
d__Bacteria;p__Firmicutes;c__Clostridia;o__Lachnospirales;f__Lachnospiraceae;g__[Eubacterium]_eligens_group	0.319019	0.319019	0.055132		0.263055	0.216349	0.614111	1.00462	0	71472	0	247	61391	0.402339	445	69908	0.636551	71	69739	0.101808	46	70611	0.0651457	56	71619	0.0781915	230	68041	0.338031	318	82916	0.383521	361	65291	0.552909	49	68003	0.0720556	0	65400	0	90	53377	0.168612	1543	66085	2.33487	1896	66571
d__Bacteria;p__Firmicutes;c__Clostridia;o__Lachnospirales;f__Lachnospiraceae;g__[Eubacterium]_fissicatena_group	0.950923	0.950923	0.000216356		0.00470355	0.0141107	0.0051154	0.0138847	0	71472	0	0	61391	0	0	69908	0	0	69739	0	0	70611	0	0	71619	0	0	68041	0	39	82916	0.0470356	0	65291	0	0	68003	0	3	65400	0.00458716	0	53377	0	0	66085	0	31	66571
d__Bacteria;p__Firmicutes;c__Clostridia;o__Lachnospirales;f__Lachnospiraceae;g__[Eubacterium]_hallii_group	0.0906772	0.0906772	0.150774		0.752564	0.54695	0.34841	0.401055	378	71472	0.528878	59	61391	0.0961053	168	69908	0.240316	6	69739	0.00860351	806	70611	1.14147	1248	71619	1.74255	550	68041	0.808336	726	82916	0.875585	964	65291	1.47647	413	68003	0.607326	290	65400	0.443425	3	53377	0.0056204	67	66085	0.101385	56	66571
d__Bacteria;p__Firmicutes;c__Clostridia;o__Lachnospirales;f__Lachnospiraceae;g__[Eubacterium]_oxidoreducens_group	0.391027	0.391027	0.0411507		0.00774316	0.0232295	0.000913742	0.00194428	0	71472	0	0	61391	0	0	69908	0	54	69739	0.0774316	0	70611	0	0	71619	0	0	68041	0	0	82916	0	0	65291	0	0	68003	0	0	65400	0	0	53377	0	4	66085	0.00605281	0	66571
d__Bacteria;p__Firmicutes;c__Clostridia;o__Lachnospirales;f__Lachnospiraceae;g__[Eubacterium]_ruminantium_group	0.213991	0.213991	0.0844099		0.665668	1.46638	0.0353333	0.067825	0	71472	0	9	61391	0.0146601	0	69908	0	0	69739	0	422	70611	0.597641	210	71619	0.293218	3415	68041	5.01903	16	82916	0.0192966	331	65291	0.506961	140	68003	0.205873	0	65400	0	0	53377	0	0	66085	0	0	66571
d__Bacteria;p__Firmicutes;c__Clostridia;o__Lachnospirales;f__Lachnospiraceae;g__[Eubacterium]_ventriosum_group	0.447262	0.447262	0.0324504		0.136706	0.123795	0.320212	0.697639	57	71472	0.0797515	61	61391	0.0993631	0	69908	0	14	69739	0.0200749	264	70611	0.373879	65	71619	0.090758	230	68041	0.338031	188	82916	0.226735	52	65291	0.0796434	40	68003	0.0588209	27	65400	0.0412844	0	53377	0	7	66085	0.0105924	1591	66571
d__Bacteria;p__Firmicutes;c__Clostridia;o__Lachnospirales;f__Lachnospiraceae;g__[Eubacterium]_xylanophilum_group	0.181383	0.181383	0.0969753		0.0943097	0.194229	0.00424927	0.00623043	0	71472	0	0	61391	0	0	69908	0	0	69739	0	456	70611	0.645792	0	71619	0	135	68041	0.19841	82	82916	0.0988953	0	65291	0	0	68003	0	0	65400	0	6	53377	0.0112408	0	66085	0	3	66571
d__Bacteria;p__Firmicutes;c__Clostridia;o__Lachnospirales;f__Lachnospiraceae;g__[Ruminococcus]_gauvreauii_group	0.761992	0.761992	0.00522569		0.136549	0.22258	0.172536	0.271517	470	71472	0.6576	29	61391	0.0472382	0	69908	0	0	69739	0	341	70611	0.482928	0	71619	0	25	68041	0.0367426	28	82916	0.0337691	70	65291	0.107212	0	68003	0	156	65400	0.238532	0	53377	0	570	66085	0.862526	0	66571
d__Bacteria;p__Firmicutes;c__Clostridia;o__Lachnospirales;f__Lachnospiraceae;g__[Ruminococcus]_gnavus_group	0.269478	0.269478	0.0672706		0.0455558	0.0815646	0.527086	1.26524	0	71472	0	58	61391	0.0944764	188	69908	0.268925	0	69739	0	0	70611	0	0	71619	0	0	68041	0	63	82916	0.0759805	0	65291	0	11	68003	0.0161758	2769	65400	4.23394	0	53377	0	610	66085	0.923054	0	66571
d__Bacteria;p__Firmicutes;c__Clostridia;o__Lachnospirales;f__Lachnospiraceae;g__[Ruminococcus]_torques_group	0.252823	0.252823	0.0719583		1.16027	1.87193	0.411933	0.327288	1791	71472	2.50588	3913	61391	6.3739	660	69908	0.944098	0	69739	0	439	70611	0.621716	127	71619	0.177327	224	68041	0.329213	286	82916	0.344927	45	65291	0.0689222	161	68003	0.236754	237	65400	0.362385	50	53377	0.0936733	543	66085	0.821669	500	66571
d__Bacteria;p__Firmicutes;c__Clostridia;o__Lachnospirales;f__Lachnospiraceae;g__Acetitomaculum	0.330565	0.330565	0.0526316		0	0	0.000679043	0.00203713	0	71472	0	0	61391	0	0	69908	0	0	69739	0	0	70611	0	0	71619	0	0	68041	0	0	82916	0	0	65291	0	0	68003	0	0	65400	0	0	53377	0	0	66085	0	0	66571
d__Bacteria;p__Firmicutes;c__Clostridia;o__Lachnospirales;f__Lachnospiraceae;g__Agathobacter	0.347633	0.347633	0.0491299		0.0540961	0.138318	0.00882505	0.0264752	0	71472	0	286	61391	0.465866	0	69908	0	0	69739	0	13	70611	0.0184107	0	71619	0	0	68041	0	47	82916	0.0566839	0	65291	0	0	68003	0	0	65400	0	0	53377	0	0	66085	0	0	66571
d__Bacteria;p__Firmicutes;c__Clostridia;o__Lachnospirales;f__Lachnospiraceae;g__Anaerostipes	0.309697	0.309697	0.0572341		0.44232	0.489261	0.255101	0.222042	182	71472	0.254645	0	61391	0	429	69908	0.613664	18	69739	0.0258105	463	70611	0.655705	0	71619	0	407	68041	0.598169	264	82916	0.318395	1124	65291	1.72152	160	68003	0.235284	112	65400	0.171254	56	53377	0.104914	34	66085	0.0514489	127	66571
d__Bacteria;p__Firmicutes;c__Clostridia;o__Lachnospirales;f__Lachnospiraceae;g__Blautia	0.587701	0.587701	0.0166494		1.63988	1.28719	2.11498	2.23805	1028	71472	1.43833	357	61391	0.581518	500	69908	0.715226	118	69739	0.169202	3205	70611	4.53895	1081	71619	1.50938	645	68041	0.947958	2899	82916	3.49631	949	65291	1.45349	1053	68003	1.54846	332	65400	0.507645	219	53377	0.410289	4823	66085	7.29818	953	66571
d__Bacteria;p__Firmicutes;c__Clostridia;o__Lachnospirales;f__Lachnospiraceae;g__Butyrivibrio	0.330565	0.330565	0.0526316		0.0154692	0.0464076	0	0	0	71472	0	0	61391	0	0	69908	0	0	69739	0	0	70611	0	0	71619	0	0	68041	0	0	82916	0	101	65291	0.154692	0	68003	0	0	65400	0	0	53377	0	0	66085	0	0	66571
d__Bacteria;p__Firmicutes;c__Clostridia;o__Lachnospirales;f__Lachnospiraceae;g__CAG-56	0.734181	0.734181	0.00656456		0.131602	0.19806	0.195655	0.520783	472	71472	0.660398	19	61391	0.0309492	0	69908	0	0	69739	0	57	70611	0.080724	0	71619	0	58	68041	0.0852427	247	82916	0.297892	105	65291	0.160818	0	68003	0	0	65400	0	0	53377	0	0	66085	0	0	66571
d__Bacteria;p__Firmicutes;c__Clostridia;o__Lachnospirales;f__Lachnospiraceae;g__Coprococcus	0.552635	0.552635	0.019939		0.859625	1.26534	0.546113	0.902516	167	71472	0.233658	7	61391	0.0114023	36	69908	0.0514963	54	69739	0.0774316	1286	70611	1.82125	36	71619	0.050266	2737	68041	4.02257	343	82916	0.413672	1250	65291	1.91451	0	68003	0	0	65400	0	2	53377	0.00374693	699	66085	1.05773	0	66571
d__Bacteria;p__Firmicutes;c__Clostridia;o__Lachnospirales;f__Lachnospiraceae;g__Dorea	0.638411	0.638411	0.0125339		0.696925	0.616918	0.852446	0.756422	1142	71472	1.59783	179	61391	0.291574	184	69908	0.263203	55	69739	0.0788655	293	70611	0.41495	296	71619	0.413298	579	68041	0.850958	362	82916	0.436586	1373	65291	2.10289	353	68003	0.519095	548	65400	0.83792	30	53377	0.056204	105	66085	0.158886	53	66571
d__Bacteria;p__Firmicutes;c__Clostridia;o__Lachnospirales;f__Lachnospiraceae;g__Eisenbergiella	0.400669	0.400669	0.0395378		0.0239167	0.0522582	0.106039	0.281394	0	71472	0	0	61391	0	0	69908	0	6	69739	0.00860351	0	70611	0	123	71619	0.171742	0	68041	0	0	82916	0	0	65291	0	40	68003	0.0588209	55	65400	0.0840979	0	53377	0	0	66085	0	0	66571
d__Bacteria;p__Firmicutes;c__Clostridia;o__Lachnospirales;f__Lachnospiraceae;g__Epulopiscium	0.579715	0.579715	0.0173651		0.00860124	0.0217699	0.0212838	0.0638514	2	71472	0.0027983	45	61391	0.0733006	0	69908	0	0	69739	0	7	70611	0.00991347	0	71619	0	0	68041	0	0	82916	0	0	65291	0	0	68003	0	0	65400	0	0	53377	0	0	66085	0	0	66571
d__Bacteria;p__Firmicutes;c__Clostridia;o__Lachnospirales;f__Lachnospiraceae;g__Fusicatenibacter	0.235314	0.235314	0.0772848		0.178116	0.215643	0.369549	0.415045	553	71472	0.77373	38	61391	0.0618983	0	69908	0	7	69739	0.0100374	75	70611	0.106216	62	71619	0.0865692	88	68041	0.129334	262	82916	0.315982	102	65291	0.156224	96	68003	0.14117	747	65400	1.1422	0	53377	0	105	66085	0.158886	693	66571
d__Bacteria;p__Firmicutes;c__Clostridia;o__Lachnospirales;f__Lachnospiraceae;g__GCA-900066575	0.21731	0.21731	0.0832504		0.0630515	0.0958158	0.0206294	0.0269828	0	71472	0	0	61391	0	0	69908	0	0	69739	0	177	70611	0.250669	0	71619	0	131	68041	0.192531	8	82916	0.00964832	116	65291	0.177666	0	68003	0	14	65400	0.0214067	0	53377	0	0	66085	0	43	66571
d__Bacteria;p__Firmicutes;c__Clostridia;o__Lachnospirales;f__Lachnospiraceae;g__Howardella	0.169946	0.169946	0.101971		0.00181889	0.00545668	0.022977	0.0440621	13	71472	0.0181889	0	61391	0	0	69908	0	0	69739	0	0	70611	0	0	71619	0	0	68041	0	0	82916	0	0	65291	0	0	68003	0	0	65400	0	78	53377	0.14613	7	66085	0.0105924	0	66571
d__Bacteria;p__Firmicutes;c__Clostridia;o__Lachnospirales;f__Lachnospiraceae;g__Hungatella	0.963954	0.963954	0.000116654		0.00247956	0.0042526	0.00259714	0.00641586	0	71472	0	8	61391	0.0130312	0	69908	0	5	69739	0.00716959	0	70611	0	0	71619	0	0	68041	0	0	82916	0	3	65291	0.00459481	0	68003	0	14	65400	0.0214067	0	53377	0	0	66085	0	0	66571
d__Bacteria;p__Firmicutes;c__Clostridia;o__Lachnospirales;f__Lachnospiraceae;g__Lachnoclostridium	0.446177	0.446177	0.0326032		0.229012	0.144943	0.399389	0.640043	146	71472	0.204276	86	61391	0.140086	31	69908	0.044344	141	69739	0.202182	373	70611	0.528246	41	71619	0.0572474	153	68041	0.224864	323	82916	0.389551	230	65291	0.352269	100	68003	0.147052	386	65400	0.590214	5	53377	0.00936733	351	66085	0.531134	181	66571
d__Bacteria;p__Firmicutes;c__Clostridia;o__Lachnospirales;f__Lachnospiraceae;g__Lachnospira	0.228749	0.228749	0.079399		0.263394	0.297841	0.465669	0.385342	212	71472	0.29662	37	61391	0.0602694	0	69908	0	0	69739	0	658	70611	0.931866	121	71619	0.16895	474	68041	0.696639	190	82916	0.229148	152	65291	0.232804	12	68003	0.0176463	43	65400	0.0657492	12	53377	0.0224816	379	66085	0.573504	412	66571
d__Bacteria;p__Firmicutes;c__Clostridia;o__Lachnospirales;f__Lachnospiraceae;g__Lachnospiraceae	0.330565	0.330565	0.0526316		0	0	0.00285198	0.00855595	0	71472	0	0	61391	0	0	69908	0	0	69739	0	0	70611	0	0	71619	0	0	68041	0	0	82916	0	0	65291	0	0	68003	0	0	65400	0	0	53377	0	0	66085	0	0	66571
d__Bacteria;p__Firmicutes;c__Clostridia;o__Lachnospirales;f__Lachnospiraceae;g__Lachnospiraceae_AC2044_group	0.330565	0.330565	0.0526316		0	0	0.00102567	0.00307701	0	71472	0	0	61391	0	0	69908	0	0	69739	0	0	70611	0	0	71619	0	0	68041	0	0	82916	0	0	65291	0	0	68003	0	0	65400	0	0	53377	0	0	66085	0	0	66571
d__Bacteria;p__Firmicutes;c__Clostridia;o__Lachnospirales;f__Lachnospiraceae;g__Lachnospiraceae_FCS020_group	0.621022	0.621022	0.0138645		0.0523057	0.0793846	0.0850323	0.178291	27	71472	0.037777	0	61391	0	0	69908	0	0	69739	0	191	70611	0.270496	27	71619	0.0376995	70	68041	0.102879	12	82916	0.0144725	39	65291	0.0597326	0	68003	0	0	65400	0	2	53377	0.00374693	0	66085	0	408	66571
d__Bacteria;p__Firmicutes;c__Clostridia;o__Lachnospirales;f__Lachnospiraceae;g__Lachnospiraceae_NC2004_group	0.412583	0.412583	0.0376176		0.00569681	0.0108695	0.0169393	0.0387121	0	71472	0	9	61391	0.0146601	0	69908	0	0	69739	0	5	70611	0.00708105	0	71619	0	0	68041	0	0	82916	0	23	65291	0.0352269	0	68003	0	0	65400	0	0	53377	0	87	66085	0.131649	6	66571
d__Bacteria;p__Firmicutes;c__Clostridia;o__Lachnospirales;f__Lachnospiraceae;g__Lachnospiraceae_ND3007_group	0.298084	0.298084	0.0599638		0.1172	0.130723	0.0615256	0.0848997	9	71472	0.0125923	0	61391	0	0	69908	0	0	69739	0	283	70611	0.400787	48	71619	0.0670213	85	68041	0.124925	221	82916	0.266535	147	65291	0.225146	51	68003	0.0749967	0	65400	0	0	53377	0	138	66085	0.208822	92	66571
d__Bacteria;p__Firmicutes;c__Clostridia;o__Lachnospirales;f__Lachnospiraceae;g__Lachnospiraceae_NK3A20_group	0.330565	0.330565	0.0526316		0.0263896	0.0791689	0	0	0	71472	0	0	61391	0	0	69908	0	0	69739	0	0	70611	0	189	71619	0.263896	0	68041	0	0	82916	0	0	65291	0	0	68003	0	0	65400	0	0	53377	0	0	66085	0	0	66571
d__Bacteria;p__Firmicutes;c__Clostridia;o__Lachnospirales;f__Lachnospiraceae;g__Lachnospiraceae_NK4A136_group	0.566629	0.566629	0.0185799		2.30758	2.9672	3.2131	3.58486	864	71472	1.20887	370	61391	0.602694	107	69908	0.153058	98	69739	0.140524	6774	70611	9.59341	808	71619	1.12819	1239	68041	1.82096	5267	82916	6.35221	426	65291	0.652464	968	68003	1.42347	85	65400	0.129969	56	53377	0.104914	398	66085	0.602255	1213	66571
d__Bacteria;p__Firmicutes;c__Clostridia;o__Lachnospirales;f__Lachnospiraceae;g__Lachnospiraceae_UCG-001	0.270592	0.270592	0.0669692		0.314559	0.69081	0.0518848	0.0585646	20	71472	0.027983	0	61391	0	0	69908	0	0	69739	0	581	70611	0.822818	8	71619	0.0111702	1534	68041	2.25452	0	82916	0	19	65291	0.0291005	0	68003	0	0	65400	0	0	53377	0	85	66085	0.128622	51	66571
d__Bacteria;p__Firmicutes;c__Clostridia;o__Lachnospirales;f__Lachnospiraceae;g__Lachnospiraceae_UCG-003	0.384099	0.384099	0.0423434		0.0195378	0.0586135	0.189422	0.568265	0	71472	0	0	61391	0	0	69908	0	0	69739	0	0	70611	0	0	71619	0	0	68041	0	162	82916	0.195378	0	65291	0	0	68003	0	0	65400	0	0	53377	0	0	66085	0	1261	66571
d__Bacteria;p__Firmicutes;c__Clostridia;o__Lachnospirales;f__Lachnospiraceae;g__Lachnospiraceae_UCG-004	0.717326	0.717326	0.00745854		0.171389	0.16773	0.220977	0.368073	98	71472	0.137117	5	61391	0.00814452	33	69908	0.0472049	15	69739	0.0215088	398	70611	0.563652	75	71619	0.104721	138	68041	0.202819	215	82916	0.259299	222	65291	0.340016	20	68003	0.0294105	9	65400	0.0137615	0	53377	0	36	66085	0.0544753	342	66571
d__Bacteria;p__Firmicutes;c__Clostridia;o__Lachnospirales;f__Lachnospiraceae;g__Lachnospiraceae_UCG-008	0.267463	0.267463	0.0678195		0.000286784	0.000860351	0.00396643	0.00960792	0	71472	0	0	61391	0	0	69908	0	2	69739	0.00286784	0	70611	0	0	71619	0	0	68041	0	0	82916	0	0	65291	0	0	68003	0	0	65400	0	0	53377	0	0	66085	0	0	66571
d__Bacteria;p__Firmicutes;c__Clostridia;o__Lachnospirales;f__Lachnospiraceae;g__Lachnospiraceae_UCG-010	0.0746137	0.0746137	0.165961		0.0211754	0.0310886	0.00138807	0.00416422	70	71472	0.0979405	0	61391	0	0	69908	0	0	69739	0	22	70611	0.0311566	23	71619	0.0321144	0	68041	0	0	82916	0	33	65291	0.050543	0	68003	0	0	65400	0	0	53377	0	0	66085	0	0	66571
d__Bacteria;p__Firmicutes;c__Clostridia;o__Lachnospirales;f__Lachnospiraceae;g__Marvinbryantia	0.655712	0.655712	0.0112894		0.0550667	0.070328	0.0385408	0.0837445	32	71472	0.0447728	0	61391	0	0	69908	0	0	69739	0	162	70611	0.229426	18	71619	0.025133	42	68041	0.0617275	48	82916	0.0578899	86	65291	0.131718	0	68003	0	0	65400	0	0	53377	0	0	66085	0	188	66571
d__Bacteria;p__Firmicutes;c__Clostridia;o__Lachnospirales;f__Lachnospiraceae;g__Roseburia	0.639402	0.639402	0.0124605		4.95582	4.72562	6.17227	6.02539	1175	71472	1.644	2261	61391	3.68295	68	69908	0.0972707	485	69739	0.69545	6052	70611	8.5709	1946	71619	2.71716	9943	68041	14.6132	5184	82916	6.25211	7108	65291	10.8866	271	68003	0.398512	1065	65400	1.62844	39	53377	0.0730652	8749	66085	13.239	4186	66571
d__Bacteria;p__Firmicutes;c__Clostridia;o__Lachnospirales;f__Lachnospiraceae;g__Sellimonas	0.311737	0.311737	0.0567675		0.0384515	0.0760465	0.0100644	0.0301933	0	71472	0	0	61391	0	0	69908	0	0	69739	0	28	70611	0.0396539	69	71619	0.0963431	0	68041	0	0	82916	0	0	65291	0	169	68003	0.248518	0	65400	0	0	53377	0	0	66085	0	67	66571
d__Bacteria;p__Firmicutes;c__Clostridia;o__Lachnospirales;f__Lachnospiraceae;g__Shuttleworthia	0.330565	0.330565	0.0526316		0.000699575	0.00209872	0	0	5	71472	0.00699575	0	61391	0	0	69908	0	0	69739	0	0	70611	0	0	71619	0	0	68041	0	0	82916	0	0	65291	0	0	68003	0	0	65400	0	0	53377	0	0	66085	0	0	66571
d__Bacteria;p__Firmicutes;c__Clostridia;o__Lachnospirales;f__Lachnospiraceae;g__Tyzzerella	0.40181	0.40181	0.0393505		0.0217704	0.0325123	0.103104	0.282295	0	71472	0	0	61391	0	16	69908	0.0228872	67	69739	0.0960725	8	70611	0.0113297	11	71619	0.0153591	0	68041	0	0	82916	0	0	65291	0	49	68003	0.0720556	50	65400	0.0764526	0	53377	0	626	66085	0.947265	0	66571
d__Bacteria;p__Firmicutes;c__Clostridia;o__Lachnospirales;f__Lachnospiraceae;g__uncultured	0.909612	0.909612	0.000735923		0.445807	0.554862	0.420772	0.342979	331	71472	0.463118	18	61391	0.0293203	93	69908	0.133032	22	69739	0.0315462	1309	70611	1.85382	36	71619	0.050266	390	68041	0.573184	205	82916	0.247238	652	65291	0.998606	53	68003	0.0779377	738	65400	1.12844	52	53377	0.0974202	309	66085	0.46758	122	66571
d__Bacteria;p__Firmicutes;c__Clostridia;o__Lachnospirales;f__uncultured;g__uncultured	0.210334	0.210334	0.0857111		0.0326296	0.0699302	0.00226929	0.00509505	2	71472	0.0027983	21	61391	0.034207	0	69908	0	3	69739	0.00430175	169	70611	0.239339	0	71619	0	0	68041	0	22	82916	0.0265329	0	65291	0	13	68003	0.0191168	0	65400	0	0	53377	0	0	66085	0	11	66571
d__Bacteria;p__Firmicutes;c__Clostridia;o__Monoglobales;f__Monoglobaceae;g__Monoglobus	0.782754	0.782754	0.00433324		0.191257	0.504058	0.1389	0.246699	9	71472	0.0125923	66	61391	0.107508	8	69908	0.0114436	25	69739	0.0358479	1201	70611	1.70087	7	71619	0.00977394	5	68041	0.00734851	4	82916	0.00482416	5	65291	0.00765802	10	68003	0.0147052	15	65400	0.0229358	4	53377	0.00749386	50	66085	0.0756601	549	66571
d__Bacteria;p__Firmicutes;c__Clostridia;o__Oscillospirales	0.246885	0.246885	0.0737162		0.0047834	0.00825839	0.0352331	0.0758753	0	71472	0	17	61391	0.0276914	0	69908	0	0	69739	0	6	70611	0.00849726	0	71619	0	3	68041	0.00440911	6	82916	0.00723624	0	65291	0	0	68003	0	0	65400	0	0	53377	0	66	66085	0.0998714	163	66571
d__Bacteria;p__Firmicutes;c__Clostridia;o__Oscillospirales;f__[Clostridium]_methylpentosum_group;g__[Clostridium]_methylpentosum_group	0.330565	0.330565	0.0526316		0	0	0.000751078	0.00225323	0	71472	0	0	61391	0	0	69908	0	0	69739	0	0	70611	0	0	71619	0	0	68041	0	0	82916	0	0	65291	0	0	68003	0	0	65400	0	0	53377	0	0	66085	0	5	66571
d__Bacteria;p__Firmicutes;c__Clostridia;o__Oscillospirales;f__[Eubacterium]_coprostanoligenes_group;g__[Eubacterium]_coprostanoligenes_group	0.381098	0.381098	0.0428691		0.291023	0.478554	0.549339	0.718254	2	71472	0.0027983	12	61391	0.0195468	0	69908	0	5	69739	0.00716959	107	70611	0.151534	384	71619	0.536171	1108	68041	1.62843	72	82916	0.0868349	262	65291	0.40128	52	68003	0.0764672	7	65400	0.0107034	58	53377	0.108661	43	66085	0.0650677	735	66571
d__Bacteria;p__Firmicutes;c__Clostridia;o__Oscillospirales;f__Butyricicoccaceae	0.30243	0.30243	0.0589275		0.0251327	0.0547955	0.0052978	0.0117876	33	71472	0.0461719	0	61391	0	0	69908	0	0	69739	0	0	70611	0	0	71619	0	125	68041	0.183713	0	82916	0	14	65291	0.0214425	0	68003	0	0	65400	0	0	53377	0	0	66085	0	0	66571
d__Bacteria;p__Firmicutes;c__Clostridia;o__Oscillospirales;f__Butyricicoccaceae;g__Butyricicoccus	0.694216	0.694216	0.0087893		0.0374545	0.0749581	0.0495815	0.0517087	0	71472	0	0	61391	0	0	69908	0	0	69739	0	179	70611	0.253502	2	71619	0.00279255	22	68041	0.0323334	56	82916	0.0675382	12	65291	0.0183793	0	68003	0	39	65400	0.059633	0	53377	0	8	66085	0.0121056	2	66571
d__Bacteria;p__Firmicutes;c__Clostridia;o__Oscillospirales;f__Butyricicoccaceae;g__UCG-009	0.650858	0.650858	0.0116308		0.00970455	0.0242094	0.00556456	0.0119227	0	71472	0	0	61391	0	0	69908	0	0	69739	0	0	70611	0	0	71619	0	11	68041	0.0161667	0	82916	0	0	65291	0	55	68003	0.0808788	0	65400	0	0	53377	0	0	66085	0	0	66571
d__Bacteria;p__Firmicutes;c__Clostridia;o__Oscillospirales;f__Oscillospiraceae	0.646135	0.646135	0.0119687		0.00918536	0.0125561	0.0063439	0.0132514	0	71472	0	0	61391	0	2	69908	0.0028609	0	69739	0	21	70611	0.0297404	25	71619	0.0349069	10	68041	0.014697	8	82916	0.00964832	0	65291	0	0	68003	0	0	65400	0	2	53377	0.00374693	0	66085	0	30	66571
d__Bacteria;p__Firmicutes;c__Clostridia;o__Oscillospirales;f__Oscillospiraceae;g__Colidextribacter	0.243969	0.243969	0.0745973		0.11795	0.271948	0.00863106	0.0130385	0	71472	0	0	61391	0	0	69908	0	0	69739	0	21	70611	0.0297404	35	71619	0.0488697	28	68041	0.0411517	0	82916	0	88	65291	0.134781	629	68003	0.924959	0	65400	0	0	53377	0	9	66085	0.0136188	3	66571
d__Bacteria;p__Firmicutes;c__Clostridia;o__Oscillospirales;f__Oscillospiraceae;g__Flavonifractor	0.406279	0.406279	0.038624		0.0122166	0.0116778	0.0209078	0.0283495	13	71472	0.0181889	22	61391	0.0358359	7	69908	0.0100132	6	69739	0.00860351	0	70611	0	0	71619	0	9	68041	0.0132273	24	82916	0.028945	0	65291	0	5	68003	0.00735262	56	65400	0.0856269	0	53377	0	28	66085	0.0423697	9	66571
d__Bacteria;p__Firmicutes;c__Clostridia;o__Oscillospirales;f__Oscillospiraceae;g__NK4A214_group	0.571533	0.571533	0.0181184		0.0425968	0.071434	0.0732977	0.142957	9	71472	0.0125923	2	61391	0.00325781	0	69908	0	0	69739	0	65	70611	0.0920536	32	71619	0.0446809	163	68041	0.239561	0	82916	0	0	65291	0	23	68003	0.033822	0	65400	0	5	53377	0.00936733	2	66085	0.0030264	0	66571
d__Bacteria;p__Firmicutes;c__Clostridia;o__Oscillospirales;f__Oscillospiraceae;g__Oscillibacter	0.487992	0.487992	0.0270961		0.00303808	0.00425464	0.00179984	0.00306985	0	71472	0	2	61391	0.00325781	0	69908	0	0	69739	0	4	70611	0.00566484	8	71619	0.0111702	7	68041	0.0102879	0	82916	0	0	65291	0	0	68003	0	0	65400	0	0	53377	0	0	66085	0	0	66571
d__Bacteria;p__Firmicutes;c__Clostridia;o__Oscillospirales;f__Oscillospiraceae;g__UCG-002	0.260057	0.260057	0.0698795		0.119619	0.201013	0.30944	0.446535	0	71472	0	19	61391	0.0309492	16	69908	0.0228872	10	69739	0.0143392	120	70611	0.169945	57	71619	0.0795878	479	68041	0.703987	3	82916	0.00361812	53	65291	0.081175	61	68003	0.0897019	8	65400	0.0122324	156	53377	0.292261	5	66085	0.00756601	5	66571
d__Bacteria;p__Firmicutes;c__Clostridia;o__Oscillospirales;f__Oscillospiraceae;g__UCG-003	0.533234	0.533234	0.02193		0.0445457	0.0733817	0.0273214	0.0350845	0	71472	0	0	61391	0	14	69908	0.0200263	0	69739	0	75	70611	0.106216	0	71619	0	58	68041	0.0852427	194	82916	0.233972	0	65291	0	0	68003	0	0	65400	0	24	53377	0.0449632	0	66085	0	75	66571
d__Bacteria;p__Firmicutes;c__Clostridia;o__Oscillospirales;f__Oscillospiraceae;g__UCG-005	0.922078	0.922078	0.00054637		0.082596	0.166818	0.0892087	0.110303	5	71472	0.00699575	9	61391	0.0146601	0	69908	0	2	69739	0.00286784	389	70611	0.550906	8	71619	0.0111702	139	68041	0.204289	24	82916	0.028945	4	65291	0.00612642	0	68003	0	0	65400	0	8	53377	0.0149877	0	66085	0	173	66571
d__Bacteria;p__Firmicutes;c__Clostridia;o__Oscillospirales;f__Oscillospiraceae;g__uncultured	0.539419	0.539419	0.0212814		0.12994	0.153556	0.0886203	0.125219	174	71472	0.243452	80	61391	0.130312	2	69908	0.0028609	0	69739	0	108	70611	0.152951	52	71619	0.0726064	27	68041	0.039682	71	82916	0.0856288	22	65291	0.0336953	366	68003	0.538212	0	65400	0	0	53377	0	35	66085	0.0529621	287	66571
d__Bacteria;p__Firmicutes;c__Clostridia;o__Oscillospirales;f__Ruminococcaceae	0.803873	0.803873	0.00351643		0.041985	0.0771234	0.0340911	0.0536761	10	71472	0.0139915	8	61391	0.0130312	9	69908	0.0128741	5	69739	0.00716959	3	70611	0.00424863	49	71619	0.0684176	4	68041	0.00587881	23	82916	0.0277389	174	65291	0.266499	0	68003	0	3	65400	0.00458716	29	53377	0.0543305	9	66085	0.0136188	0	66571
d__Bacteria;p__Firmicutes;c__Clostridia;o__Oscillospirales;f__Ruminococcaceae;g__[Eubacterium]_siraeum_group	0.751853	0.751853	0.0056945		0.00561847	0.00794949	0.00846703	0.0254011	8	71472	0.0111932	0	61391	0	0	69908	0	16	69739	0.0229427	0	70611	0	0	71619	0	11	68041	0.0161667	0	82916	0	0	65291	0	4	68003	0.00588209	0	65400	0	0	53377	0	0	66085	0	0	66571
d__Bacteria;p__Firmicutes;c__Clostridia;o__Oscillospirales;f__Ruminococcaceae;g__Anaerofilum	0.497143	0.497143	0.0259886		0.00325728	0.00977185	0.000912936	0.00273881	0	71472	0	0	61391	0	0	69908	0	0	69739	0	23	70611	0.0325728	0	71619	0	0	68041	0	0	82916	0	0	65291	0	0	68003	0	0	65400	0	0	53377	0	0	66085	0	0	66571
d__Bacteria;p__Firmicutes;c__Clostridia;o__Oscillospirales;f__Ruminococcaceae;g__Anaerotruncus	0.15442	0.15442	0.109354		0.00186567	0.00376491	0	0	0	71472	0	2	61391	0.00325781	0	69908	0	0	69739	0	2	70611	0.00283242	9	71619	0.0125665	0	68041	0	0	82916	0	0	65291	0	0	68003	0	0	65400	0	0	53377	0	0	66085	0	0	66571
d__Bacteria;p__Firmicutes;c__Clostridia;o__Oscillospirales;f__Ruminococcaceae;g__CAG-352	0.330565	0.330565	0.0526316		0	0	0.000293049	0.000879147	0	71472	0	0	61391	0	0	69908	0	0	69739	0	0	70611	0	0	71619	0	0	68041	0	0	82916	0	0	65291	0	0	68003	0	0	65400	0	0	53377	0	0	66085	0	0	66571
d__Bacteria;p__Firmicutes;c__Clostridia;o__Oscillospirales;f__Ruminococcaceae;g__Candidatus_Soleaferrea	0.330565	0.330565	0.0526316		0	0	0.000329884	0.000989653	0	71472	0	0	61391	0	0	69908	0	0	69739	0	0	70611	0	0	71619	0	0	68041	0	0	82916	0	0	65291	0	0	68003	0	0	65400	0	0	53377	0	0	66085	0	0	66571
d__Bacteria;p__Firmicutes;c__Clostridia;o__Oscillospirales;f__Ruminococcaceae;g__Caproiciproducens	0.152992	0.152992	0.110072		0.00107655	0.0021645	0	0	0	71472	0	3	61391	0.00488671	0	69908	0	0	69739	0	0	70611	0	0	71619	0	4	68041	0.00587881	0	82916	0	0	65291	0	0	68003	0	0	65400	0	0	53377	0	0	66085	0	0	66571
d__Bacteria;p__Firmicutes;c__Clostridia;o__Oscillospirales;f__Ruminococcaceae;g__DTU089	0.190893	0.190893	0.0930723		0.000984922	0.00217402	0	0	0	71472	0	0	61391	0	0	69908	0	2	69739	0.00286784	0	70611	0	5	71619	0.00698139	0	68041	0	0	82916	0	0	65291	0	0	68003	0	0	65400	0	0	53377	0	0	66085	0	0	66571
d__Bacteria;p__Firmicutes;c__Clostridia;o__Oscillospirales;f__Ruminococcaceae;g__Faecalibacterium	0.605991	0.605991	0.0150815		10.0857	11.893	7.69645	6.70508	1799	71472	2.51707	958	61391	1.56049	245	69908	0.350461	4736	69739	6.79104	2489	70611	3.52495	2711	71619	3.78531	20685	68041	30.4008	8777	82916	10.5854	23388	65291	35.8212	3754	68003	5.52034	351	65400	0.536697	494	53377	0.925492	13330	66085	20.171	9031	66571
d__Bacteria;p__Firmicutes;c__Clostridia;o__Oscillospirales;f__Ruminococcaceae;g__Incertae_Sedis	0.658926	0.658926	0.0110666		0.0153835	0.015333	0.0205729	0.0311145	0	71472	0	34	61391	0.0553827	10	69908	0.0143045	17	69739	0.0243766	13	70611	0.0184107	5	71619	0.00698139	4	68041	0.00587881	9	82916	0.0108544	0	65291	0	12	68003	0.0176463	16	65400	0.0244648	3	53377	0.0056204	0	66085	0	58	66571
d__Bacteria;p__Firmicutes;c__Clostridia;o__Oscillospirales;f__Ruminococcaceae;g__Negativibacillus	0.152067	0.152067	0.110541		0.014018	0.0230844	0.00238469	0.0034044	0	71472	0	9	61391	0.0146601	0	69908	0	0	69739	0	0	70611	0	32	71619	0.0446809	48	68041	0.0705457	0	82916	0	0	65291	0	7	68003	0.0102937	0	65400	0	0	53377	0	3	66085	0.00453961	0	66571
d__Bacteria;p__Firmicutes;c__Clostridia;o__Oscillospirales;f__Ruminococcaceae;g__Paludicola	0.350651	0.350651	0.0485337		0.00140597	0.00287745	0.000407426	0.00122228	6	71472	0.0083949	0	61391	0	0	69908	0	0	69739	0	4	70611	0.00566484	0	71619	0	0	68041	0	0	82916	0	0	65291	0	0	68003	0	0	65400	0	0	53377	0	0	66085	0	0	66571
d__Bacteria;p__Firmicutes;c__Clostridia;o__Oscillospirales;f__Ruminococcaceae;g__Ruminococcus	0.240879	0.240879	0.0755442		0.802842	0.954309	0.342013	0.623431	8	71472	0.0111932	232	61391	0.377906	13	69908	0.0185959	51	69739	0.0731298	1741	70611	2.46562	143	71619	0.199668	459	68041	0.674593	2104	82916	2.53751	1006	65291	1.54079	88	68003	0.129406	14	65400	0.0214067	10	53377	0.0187347	3	66085	0.00453961	1410	66571
d__Bacteria;p__Firmicutes;c__Clostridia;o__Oscillospirales;f__Ruminococcaceae;g__Subdoligranulum	0.0725706	0.0725706	0.16812		15.735	18.9674	3.12073	5.8232	38786	71472	54.2674	229	61391	0.373019	47	69908	0.0672312	1058	69739	1.51709	1657	70611	2.34666	14167	71619	19.7811	1803	68041	2.64987	20805	82916	25.0917	3846	65291	5.89055	30850	68003	45.3656	751	65400	1.14832	263	53377	0.492722	795	66085	1.203	168	66571
d__Bacteria;p__Firmicutes;c__Clostridia;o__Oscillospirales;f__Ruminococcaceae;g__UBA1819	0.549645	0.549645	0.0202375		0.0542461	0.112398	0.0300993	0.0384819	0	71472	0	12	61391	0.0195468	0	69908	0	5	69739	0.00716959	27	70611	0.0382377	278	71619	0.388165	13	68041	0.0191061	18	82916	0.0217087	0	65291	0	33	68003	0.0485273	12	65400	0.0183486	4	53377	0.00749386	8	66085	0.0121056	53	66571
d__Bacteria;p__Firmicutes;c__Clostridia;o__Oscillospirales;f__Ruminococcaceae;g__uncultured	0.500697	0.500697	0.0255672		0.144277	0.167288	0.096396	0.125314	2	71472	0.0027983	35	61391	0.0570116	0	69908	0	0	69739	0	379	70611	0.536744	206	71619	0.287633	177	68041	0.260137	22	82916	0.0265329	46	65291	0.0704538	137	68003	0.201462	0	65400	0	7	53377	0.0131143	18	66085	0.0272376	16	66571
d__Bacteria;p__Firmicutes;c__Clostridia;o__Oscillospirales;f__UCG-010;g__UCG-010	0.853938	0.853938	0.00193398		0.00451863	0.010669	0.00366069	0.00872359	0	71472	0	0	61391	0	0	69908	0	0	69739	0	7	70611	0.00991347	0	71619	0	24	68041	0.0352729	0	82916	0	0	65291	0	0	68003	0	0	65400	0	0	53377	0	0	66085	0	0	66571
d__Bacteria;p__Firmicutes;c__Clostridia;o__Oscillospirales;f__uncultured;g__uncultured	0.122417	0.122417	0.127376		0	0	0.00634536	0.0117439	0	71472	0	0	61391	0	0	69908	0	0	69739	0	0	70611	0	0	71619	0	0	68041	0	0	82916	0	0	65291	0	0	68003	0	0	65400	0	0	53377	0	3	66085	0.00453961	22	66571
d__Bacteria;p__Firmicutes;c__Clostridia;o__Peptococcales;f__Peptococcaceae;g__Peptococcus	0.293551	0.293551	0.0610646		0.00257592	0.00571491	0.000456468	0.0013694	0	71472	0	0	61391	0	0	69908	0	0	69739	0	13	70611	0.0184107	0	71619	0	5	68041	0.00734851	0	82916	0	0	65291	0	0	68003	0	0	65400	0	0	53377	0	0	66085	0	0	66571
d__Bacteria;p__Firmicutes;c__Clostridia;o__Peptococcales;f__Peptococcaceae;g__uncultured	0.468628	0.468628	0.0295521		0.0182128	0.03686	0.00843581	0.014521	0	71472	0	0	61391	0	0	69908	0	0	69739	0	0	70611	0	5	71619	0.00698139	35	68041	0.0514396	0	82916	0	3	65291	0.00459481	81	68003	0.119112	0	65400	0	2	53377	0.00374693	0	66085	0	0	66571
d__Bacteria;p__Firmicutes;c__Clostridia;o__Peptostreptococcales-Tissierellales	0.170352	0.170352	0.101787		0.00137098	0.00287979	0	0	0	71472	0	3	61391	0.00488671	0	69908	0	0	69739	0	0	70611	0	0	71619	0	0	68041	0	0	82916	0	0	65291	0	6	68003	0.00882314	0	65400	0	0	53377	0	0	66085	0	0	66571
d__Bacteria;p__Firmicutes;c__Clostridia;o__Peptostreptococcales-Tissierellales;f__Anaerovoracaceae	0.255818	0.255818	0.0710892		0.0312858	0.0626377	0.00645381	0.0102565	0	71472	0	0	61391	0	0	69908	0	0	69739	0	115	70611	0.162864	0	71619	0	0	68041	0	0	82916	0	0	65291	0	102	68003	0.149993	0	65400	0	2	53377	0.00374693	0	66085	0	0	66571
d__Bacteria;p__Firmicutes;c__Clostridia;o__Peptostreptococcales-Tissierellales;f__Anaerovoracaceae;g__[Eubacterium]_brachy_group	0.31043	0.31043	0.057066		0.11066	0.237619	0.0242142	0.0726426	0	71472	0	9	61391	0.0146601	0	69908	0	0	69739	0	0	70611	0	198	71619	0.276463	17	68041	0.0249849	8	82916	0.00964832	0	65291	0	531	68003	0.780848	0	65400	0	0	53377	0	0	66085	0	0	66571
d__Bacteria;p__Firmicutes;c__Clostridia;o__Peptostreptococcales-Tissierellales;f__Anaerovoracaceae;g__[Eubacterium]_nodatum_group	0.293656	0.293656	0.0610388		0.0200557	0.0491491	0.00224133	0.00502759	3	71472	0.00419745	5	61391	0.00814452	0	69908	0	0	69739	0	0	70611	0	119	71619	0.166157	0	68041	0	0	82916	0	0	65291	0	15	68003	0.0220579	4	65400	0.00611621	0	53377	0	0	66085	0	0	66571
d__Bacteria;p__Firmicutes;c__Clostridia;o__Peptostreptococcales-Tissierellales;f__Anaerovoracaceae;g__Anaerovorax	0.330565	0.330565	0.0526316		0	0	0.000916326	0.00274898	0	71472	0	0	61391	0	0	69908	0	0	69739	0	0	70611	0	0	71619	0	0	68041	0	0	82916	0	0	65291	0	0	68003	0	0	65400	0	0	53377	0	0	66085	0	0	66571
d__Bacteria;p__Firmicutes;c__Clostridia;o__Peptostreptococcales-Tissierellales;f__Anaerovoracaceae;g__Family_XIII_AD3011_group	0.279697	0.279697	0.0645589		0.214653	0.404247	0.0597954	0.101598	0	71472	0	13	61391	0.0211757	0	69908	0	0	69739	0	107	70611	0.151534	140	71619	0.195479	20	68041	0.029394	160	82916	0.192966	99	65291	0.151629	955	68003	1.40435	0	65400	0	0	53377	0	0	66085	0	3	66571
d__Bacteria;p__Firmicutes;c__Clostridia;o__Peptostreptococcales-Tissierellales;f__Anaerovoracaceae;g__Family_XIII_UCG-001	0.333276	0.333276	0.0520602		0.0532107	0.0922237	0.0199569	0.0395277	0	71472	0	0	61391	0	0	69908	0	0	69739	0	210	70611	0.297404	10	71619	0.0139628	21	68041	0.0308637	0	82916	0	27	65291	0.0413533	101	68003	0.148523	0	65400	0	0	53377	0	0	66085	0	0	66571
d__Bacteria;p__Firmicutes;c__Clostridia;o__Peptostreptococcales-Tissierellales;f__Anaerovoracaceae;g__Mogibacterium	0.427365	0.427365	0.0353411		0.0241375	0.0690852	0.00531229	0.00799283	0	71472	0	142	61391	0.231304	0	69908	0	0	69739	0	0	70611	0	3	71619	0.00418883	0	68041	0	0	82916	0	0	65291	0	4	68003	0.00588209	0	65400	0	4	53377	0.00749386	0	66085	0	0	66571
d__Bacteria;p__Firmicutes;c__Clostridia;o__Peptostreptococcales-Tissierellales;f__Anaerovoracaceae;g__uncultured	0.330565	0.330565	0.0526316		0	0	0.000271617	0.000814852	0	71472	0	0	61391	0	0	69908	0	0	69739	0	0	70611	0	0	71619	0	0	68041	0	0	82916	0	0	65291	0	0	68003	0	0	65400	0	0	53377	0	0	66085	0	0	66571
d__Bacteria;p__Firmicutes;c__Clostridia;o__Peptostreptococcales-Tissierellales;f__Dethiosulfatibacteraceae;g__Dethiosulfatibacter	0.0706248	0.0706248	0.170232		0	0	0.0104356	0.0162914	0	71472	0	0	61391	0	0	69908	0	0	69739	0	0	70611	0	0	71619	0	0	68041	0	0	82916	0	0	65291	0	0	68003	0	0	65400	0	0	53377	0	0	66085	0	0	66571
d__Bacteria;p__Firmicutes;c__Clostridia;o__Peptostreptococcales-Tissierellales;f__Peptostreptococcaceae	0.597721	0.597721	0.0157784		0.0745608	0.148279	0.0414718	0.110279	0	71472	0	0	61391	0	0	69908	0	0	69739	0	17	70611	0.0240756	104	71619	0.145213	23	68041	0.0338031	416	82916	0.501713	18	65291	0.0275689	9	68003	0.0132347	0	65400	0	4	53377	0.00749386	0	66085	0	0	66571
d__Bacteria;p__Firmicutes;c__Clostridia;o__Peptostreptococcales-Tissierellales;f__Peptostreptococcaceae;g__Acetoanaerobium	0.0764101	0.0764101	0.164111		0	0	0.0381245	0.0608407	0	71472	0	0	61391	0	0	69908	0	0	69739	0	0	70611	0	0	71619	0	0	68041	0	0	82916	0	0	65291	0	0	68003	0	0	65400	0	0	53377	0	0	66085	0	0	66571
d__Bacteria;p__Firmicutes;c__Clostridia;o__Peptostreptococcales-Tissierellales;f__Peptostreptococcaceae;g__Intestinibacter	0.551014	0.551014	0.0201004		0.95107	1.54989	0.533492	1.35947	0	71472	0	24	61391	0.0390937	0	69908	0	86	69739	0.123317	706	70611	0.999844	2186	71619	3.05226	49	68041	0.0720154	95	82916	0.114574	233	65291	0.356864	3232	68003	4.75273	67	65400	0.102446	0	53377	0	0	66085	0	10	66571
d__Bacteria;p__Firmicutes;c__Clostridia;o__Peptostreptococcales-Tissierellales;f__Peptostreptococcaceae;g__Paeniclostridium	0.589974	0.589974	0.0164492		0.0343668	0.0495898	0.0558169	0.106285	0	71472	0	15	61391	0.0244335	0	69908	0	50	69739	0.0716959	90	70611	0.127459	86	71619	0.12008	0	68041	0	0	82916	0	0	65291	0	0	68003	0	12	65400	0.0183486	0	53377	0	0	66085	0	0	66571
d__Bacteria;p__Firmicutes;c__Clostridia;o__Peptostreptococcales-Tissierellales;f__Peptostreptococcaceae;g__Paraclostridium	0.334409	0.334409	0.0518232		0.0290886	0.0445678	0.298167	0.812633	0	71472	0	0	61391	0	30	69908	0.0429135	0	69739	0	104	70611	0.147286	36	71619	0.050266	0	68041	0	0	82916	0	31	65291	0.0474797	2	68003	0.00294105	0	65400	0	0	53377	0	0	66085	0	0	66571
d__Bacteria;p__Firmicutes;c__Clostridia;o__Peptostreptococcales-Tissierellales;f__Peptostreptococcaceae;g__Peptoclostridium	0.330565	0.330565	0.0526316		0	0	0.0029052	0.0087156	0	71472	0	0	61391	0	0	69908	0	0	69739	0	0	70611	0	0	71619	0	0	68041	0	0	82916	0	0	65291	0	0	68003	0	19	65400	0.029052	0	53377	0	0	66085	0	0	66571
d__Bacteria;p__Firmicutes;c__Clostridia;o__Peptostreptococcales-Tissierellales;f__Peptostreptococcaceae;g__Peptostreptococcus	0.480693	0.480693	0.0280035		0.000843746	0.00168754	0.00182169	0.00370811	0	71472	0	0	61391	0	0	69908	0	0	69739	0	3	70611	0.00424863	3	71619	0.00418883	0	68041	0	0	82916	0	0	65291	0	0	68003	0	0	65400	0	0	53377	0	5	66085	0.00756601	0	66571
d__Bacteria;p__Firmicutes;c__Clostridia;o__Peptostreptococcales-Tissierellales;f__Peptostreptococcaceae;g__Romboutsia	0.905398	0.905398	0.000806443		5.23374	6.71959	4.71896	10.9095	99	71472	0.138516	5812	61391	9.46719	113	69908	0.161641	228	69739	0.326933	1191	70611	1.68671	16928	71619	23.6362	2339	68041	3.43763	4217	82916	5.08587	3251	65291	4.97925	2324	68003	3.4175	168	65400	0.256881	181	53377	0.339097	1387	66085	2.09881	125	66571
d__Bacteria;p__Firmicutes;c__Clostridia;o__Peptostreptococcales-Tissierellales;f__Peptostreptococcaceae;g__Terrisporobacter	0.719853	0.719853	0.00732045		0.225349	0.445286	0.152286	0.40455	0	71472	0	0	61391	0	0	69908	0	0	69739	0	0	70611	0	344	71619	0.480319	0	68041	0	24	82916	0.028945	966	65291	1.47953	180	68003	0.264694	0	65400	0	0	53377	0	0	66085	0	0	66571
d__Bacteria;p__Firmicutes;c__Clostridia;o__Peptostreptococcales-Tissierellales;f__Peptostreptococcaceae;g__uncultured	0.897899	0.897899	0.000940031		0.00176364	0.00529093	0.00146524	0.00439573	0	71472	0	0	61391	0	0	69908	0	0	69739	0	0	70611	0	0	71619	0	12	68041	0.0176364	0	82916	0	0	65291	0	0	68003	0	0	65400	0	0	53377	0	0	66085	0	0	66571
d__Bacteria;p__Firmicutes;c__Clostridia;o__Peptostreptococcales-Tissierellales;f__Peptostreptococcales-Tissierellales	0.0692067	0.0692067	0.171807		0	0	0.0314288	0.048793	0	71472	0	0	61391	0	0	69908	0	0	69739	0	0	70611	0	0	71619	0	0	68041	0	0	82916	0	0	65291	0	0	68003	0	0	65400	0	0	53377	0	0	66085	0	0	66571
d__Bacteria;p__Firmicutes;c__Clostridia;o__Peptostreptococcales-Tissierellales;f__Peptostreptococcales-Tissierellales;g__Brassicibacter	0.159074	0.159074	0.107062		0	0	0.00160518	0.00327794	0	71472	0	0	61391	0	0	69908	0	0	69739	0	0	70611	0	0	71619	0	0	68041	0	0	82916	0	0	65291	0	0	68003	0	0	65400	0	0	53377	0	0	66085	0	0	66571
d__Bacteria;p__Firmicutes;c__Clostridia;o__Peptostreptococcales-Tissierellales;f__Peptostreptococcales-Tissierellales;g__Clostridiisalibacter	0.330565	0.330565	0.0526316		0	0	0.000679043	0.00203713	0	71472	0	0	61391	0	0	69908	0	0	69739	0	0	70611	0	0	71619	0	0	68041	0	0	82916	0	0	65291	0	0	68003	0	0	65400	0	0	53377	0	0	66085	0	0	66571
d__Bacteria;p__Firmicutes;c__Clostridia;o__Peptostreptococcales-Tissierellales;f__Peptostreptococcales-Tissierellales;g__Fenollaria	0.330565	0.330565	0.0526316		0	0	0.000271617	0.000814852	0	71472	0	0	61391	0	0	69908	0	0	69739	0	0	70611	0	0	71619	0	0	68041	0	0	82916	0	0	65291	0	0	68003	0	0	65400	0	0	53377	0	0	66085	0	0	66571
d__Bacteria;p__Firmicutes;c__Clostridia;o__Peptostreptococcales-Tissierellales;f__Peptostreptococcales-Tissierellales;g__Gallicola	0.330565	0.330565	0.0526316		0.000279256	0.000837767	0	0	0	71472	0	0	61391	0	0	69908	0	0	69739	0	0	70611	0	2	71619	0.00279255	0	68041	0	0	82916	0	0	65291	0	0	68003	0	0	65400	0	0	53377	0	0	66085	0	0	66571
d__Bacteria;p__Firmicutes;c__Clostridia;o__Peptostreptococcales-Tissierellales;f__Peptostreptococcales-Tissierellales;g__Gottschalkia	0.330565	0.330565	0.0526316		0.00125665	0.00376995	0	0	0	71472	0	0	61391	0	0	69908	0	0	69739	0	0	70611	0	9	71619	0.0125665	0	68041	0	0	82916	0	0	65291	0	0	68003	0	0	65400	0	0	53377	0	0	66085	0	0	66571
d__Bacteria;p__Firmicutes;c__Clostridia;o__Peptostreptococcales-Tissierellales;f__Peptostreptococcales-Tissierellales;g__Parvimonas	0.299751	0.299751	0.0595642		0.00291326	0.00582667	0.000765332	0.00157195	0	71472	0	9	61391	0.0146601	0	69908	0	0	69739	0	0	70611	0	0	71619	0	0	68041	0	12	82916	0.0144725	0	65291	0	0	68003	0	0	65400	0	0	53377	0	2	66085	0.0030264	0	66571
d__Bacteria;p__Firmicutes;c__Clostridia;o__Peptostreptococcales-Tissierellales;f__Peptostreptococcales-Tissierellales;g__Peptoniphilus	0.777691	0.777691	0.0045426		0.00168846	0.00506537	0.0011415	0.00266852	0	71472	0	0	61391	0	0	69908	0	0	69739	0	0	70611	0	0	71619	0	0	68041	0	14	82916	0.0168846	0	65291	0	0	68003	0	0	65400	0	0	53377	0	0	66085	0	0	66571
d__Bacteria;p__Firmicutes;c__Clostridia;o__Peptostreptococcales-Tissierellales;f__Peptostreptococcales-Tissierellales;g__Tepidimicrobium	0.330565	0.330565	0.0526316		0	0	0.000439846	0.00131954	0	71472	0	0	61391	0	0	69908	0	0	69739	0	0	70611	0	0	71619	0	0	68041	0	0	82916	0	0	65291	0	0	68003	0	0	65400	0	0	53377	0	0	66085	0	0	66571
d__Bacteria;p__Firmicutes;c__Clostridia;o__Peptostreptococcales-Tissierellales;f__Peptostreptococcales-Tissierellales;g__Tissierella	0.67608	0.67608	0.00992171		0.00184223	0.00459724	0.00288572	0.00576151	0	71472	0	0	61391	0	0	69908	0	0	69739	0	0	70611	0	11	71619	0.0153591	0	68041	0	0	82916	0	2	65291	0.00306321	0	68003	0	0	65400	0	0	53377	0	0	66085	0	0	66571
d__Bacteria;p__Firmicutes;c__Clostridia;o__Peptostreptococcales-Tissierellales;f__Peptostreptococcales-Tissierellales;g__uncultured	0.0744121	0.0744121	0.166172		0	0	0.0394652	0.0625113	0	71472	0	0	61391	0	0	69908	0	0	69739	0	0	70611	0	0	71619	0	0	68041	0	0	82916	0	0	65291	0	0	68003	0	0	65400	0	0	53377	0	0	66085	0	0	66571
d__Bacteria;p__Firmicutes;c__Clostridia;o__Proteinivoracales;f__uncultured;g__uncultured	0.071191	0.071191	0.169612		0	0	0.0704748	0.110263	0	71472	0	0	61391	0	0	69908	0	0	69739	0	0	70611	0	0	71619	0	0	68041	0	0	82916	0	0	65291	0	0	68003	0	0	65400	0	0	53377	0	0	66085	0	0	66571
d__Bacteria;p__Firmicutes;c__Desulfitobacteriia;o__Desulfitobacteriales;f__Desulfitobacteriales;g__TC1	0.330565	0.330565	0.0526316		0	0	0.000407426	0.00122228	0	71472	0	0	61391	0	0	69908	0	0	69739	0	0	70611	0	0	71619	0	0	68041	0	0	82916	0	0	65291	0	0	68003	0	0	65400	0	0	53377	0	0	66085	0	0	66571
d__Bacteria;p__Firmicutes;c__Limnochordia;o__MBA03;f__MBA03;g__MBA03	0.114559	0.114559	0.132544		0	0	0.0016942	0.00306474	0	71472	0	0	61391	0	0	69908	0	0	69739	0	0	70611	0	0	71619	0	0	68041	0	0	82916	0	0	65291	0	0	68003	0	0	65400	0	0	53377	0	0	66085	0	0	66571
d__Bacteria;p__Firmicutes;c__Moorellia;o__Desulfitibacterales;f__Desulfitibacteraceae;g__Desulfitibacter	0.0787285	0.0787285	0.161785		0	0	0.00264653	0.00425961	0	71472	0	0	61391	0	0	69908	0	0	69739	0	0	70611	0	0	71619	0	0	68041	0	0	82916	0	0	65291	0	0	68003	0	0	65400	0	0	53377	0	0	66085	0	0	66571
d__Bacteria;p__Firmicutes;c__Negativicutes	0.330565	0.330565	0.0526316		0.000429135	0.00128741	0	0	0	71472	0	0	61391	0	3	69908	0.00429135	0	69739	0	0	70611	0	0	71619	0	0	68041	0	0	82916	0	0	65291	0	0	68003	0	0	65400	0	0	53377	0	0	66085	0	0	66571
d__Bacteria;p__Firmicutes;c__Negativicutes;o__Acidaminococcales;f__Acidaminococcaceae	0.330565	0.330565	0.0526316		0.00237855	0.00713566	0	0	17	71472	0.0237855	0	61391	0	0	69908	0	0	69739	0	0	70611	0	0	71619	0	0	68041	0	0	82916	0	0	65291	0	0	68003	0	0	65400	0	0	53377	0	0	66085	0	0	66571
d__Bacteria;p__Firmicutes;c__Negativicutes;o__Acidaminococcales;f__Acidaminococcaceae;g__Acidaminococcus	0.330565	0.330565	0.0526316		0.00600399	0.018012	0	0	0	71472	0	0	61391	0	0	69908	0	0	69739	0	0	70611	0	43	71619	0.0600399	0	68041	0	0	82916	0	0	65291	0	0	68003	0	0	65400	0	0	53377	0	0	66085	0	0	66571
d__Bacteria;p__Firmicutes;c__Negativicutes;o__Acidaminococcales;f__Acidaminococcaceae;g__Phascolarctobacterium	0.481986	0.481986	0.0278412		0.874891	1.09515	0.490687	1.1738	1390	71472	1.94482	142	61391	0.231304	38	69908	0.0543572	1908	69739	2.73592	1939	70611	2.74603	8	71619	0.0111702	598	68041	0.878882	63	82916	0.0759805	46	65291	0.0704538	0	68003	0	28	65400	0.0428135	0	53377	0	95	66085	0.143754	2666	66571
d__Bacteria;p__Firmicutes;c__Negativicutes;o__Veillonellales-Selenomonadales;f__Selenomonadaceae;g__Anaerovibrio	0.330565	0.330565	0.0526316		0.00195479	0.00586437	0	0	0	71472	0	0	61391	0	0	69908	0	0	69739	0	0	70611	0	14	71619	0.0195479	0	68041	0	0	82916	0	0	65291	0	0	68003	0	0	65400	0	0	53377	0	0	66085	0	0	66571
d__Bacteria;p__Firmicutes;c__Negativicutes;o__Veillonellales-Selenomonadales;f__Selenomonadaceae;g__Megamonas	0.318139	0.318139	0.0553272		0.0397631	0.0460124	1.81534	5.18775	5	71472	0.00699575	0	61391	0	97	69908	0.138754	0	69739	0	0	70611	0	35	71619	0.0488697	46	68041	0.0676063	0	82916	0	26	65291	0.0398217	65	68003	0.095584	0	65400	0	0	53377	0	18	66085	0.0272376	0	66571
d__Bacteria;p__Firmicutes;c__Negativicutes;o__Veillonellales-Selenomonadales;f__Selenomonadaceae;g__Mitsuokella	0.317422	0.317422	0.0554868		0.00390958	0.0117287	0.677297	1.9645	0	71472	0	0	61391	0	0	69908	0	0	69739	0	0	70611	0	28	71619	0.0390958	0	68041	0	0	82916	0	0	65291	0	0	68003	0	0	65400	0	28	53377	0.0524571	0	66085	0	0	66571
d__Bacteria;p__Firmicutes;c__Negativicutes;o__Veillonellales-Selenomonadales;f__Selenomonadaceae;g__Schwartzia	0.330565	0.330565	0.0526316		0.00205758	0.00617275	0	0	0	71472	0	0	61391	0	0	69908	0	0	69739	0	0	70611	0	0	71619	0	14	68041	0.0205758	0	82916	0	0	65291	0	0	68003	0	0	65400	0	0	53377	0	0	66085	0	0	66571
d__Bacteria;p__Firmicutes;c__Negativicutes;o__Veillonellales-Selenomonadales;f__Selenomonadaceae;g__Selenomonas	0.330565	0.330565	0.0526316		0	0	0.000219923	0.000659768	0	71472	0	0	61391	0	0	69908	0	0	69739	0	0	70611	0	0	71619	0	0	68041	0	0	82916	0	0	65291	0	0	68003	0	0	65400	0	0	53377	0	0	66085	0	0	66571
d__Bacteria;p__Firmicutes;c__Negativicutes;o__Veillonellales-Selenomonadales;f__Veillonellaceae;g__Allisonella	0.036694	0.036694	0.22054		0.0119629	0.0148948	0.000659768	0.00197931	6	71472	0.0083949	0	61391	0	0	69908	0	0	69739	0	34	70611	0.0481511	11	71619	0.0153591	12	68041	0.0176364	3	82916	0.00361812	0	65291	0	18	68003	0.0264694	0	65400	0	0	53377	0	0	66085	0	0	66571
d__Bacteria;p__Firmicutes;c__Negativicutes;o__Veillonellales-Selenomonadales;f__Veillonellaceae;g__Dialister	0.210824	0.210824	0.0855355		0.174691	0.261856	2.09859	4.44041	7	71472	0.00979404	161	61391	0.262253	0	69908	0	0	69739	0	0	70611	0	146	71619	0.203857	564	68041	0.828912	2	82916	0.00241208	0	65291	0	299	68003	0.439686	0	65400	0	83	53377	0.155498	0	66085	0	0	66571
d__Bacteria;p__Firmicutes;c__Negativicutes;o__Veillonellales-Selenomonadales;f__Veillonellaceae;g__Megasphaera	0.553284	0.553284	0.0198745		0.0939652	0.231864	0.245237	0.714486	0	71472	0	0	61391	0	0	69908	0	0	69739	0	0	70611	0	119	71619	0.166157	0	68041	0	0	82916	0	0	65291	0	526	68003	0.773495	0	65400	0	0	53377	0	0	66085	0	0	66571
d__Bacteria;p__Firmicutes;c__Negativicutes;o__Veillonellales-Selenomonadales;f__Veillonellaceae;g__Veillonella	0.228536	0.228536	0.0794687		0.0159993	0.0345827	0.0476835	0.0679582	16	71472	0.0223864	6	61391	0.00977342	0	69908	0	0	69739	0	83	70611	0.117545	0	71619	0	7	68041	0.0102879	0	82916	0	0	65291	0	0	68003	0	0	65400	0	0	53377	0	0	66085	0	10	66571
d__Bacteria;p__Firmicutes;c__Syntrophomonadia;o__Syntrophomonadales;f__Syntrophomonadaceae;g__uncultured	0.163797	0.163797	0.104806		0	0	0.00106194	0.00219458	0	71472	0	0	61391	0	0	69908	0	0	69739	0	0	70611	0	0	71619	0	0	68041	0	0	82916	0	0	65291	0	0	68003	0	0	65400	0	0	53377	0	0	66085	0	0	66571
d__Bacteria;p__Firmicutes;c__uncultured;o__uncultured;f__uncultured;g__uncultured	0.330565	0.330565	0.0526316		0	0	0.000543235	0.0016297	0	71472	0	0	61391	0	0	69908	0	0	69739	0	0	70611	0	0	71619	0	0	68041	0	0	82916	0	0	65291	0	0	68003	0	0	65400	0	0	53377	0	0	66085	0	0	66571
d__Bacteria;p__Fusobacteriota;c__Fusobacteriia;o__Fusobacteriales;f__Fusobacteriaceae;g__Cetobacterium	0.255414	0.255414	0.0712059		0.0086113	0.0179754	0.199707	0.487689	39	71472	0.0545668	0	61391	0	0	69908	0	22	69739	0.0315462	0	70611	0	0	71619	0	0	68041	0	0	82916	0	0	65291	0	0	68003	0	240	65400	0.366972	0	53377	0	0	66085	0	3	66571
d__Bacteria;p__Fusobacteriota;c__Fusobacteriia;o__Fusobacteriales;f__Fusobacteriaceae;g__Fusobacterium	0.571239	0.571239	0.0181458		6.23055	15.4122	3.08123	5.54971	12	71472	0.0167898	73	61391	0.11891	6026	69908	8.6199	36149	69739	51.8347	29	70611	0.0410701	16	71619	0.0223404	51	68041	0.0749548	1280	82916	1.54373	13	65291	0.0199109	9	68003	0.0132347	1701	65400	2.60092	31	53377	0.0580774	12684	66085	19.1935	1919	66571
d__Bacteria;p__Fusobacteriota;c__Fusobacteriia;o__Fusobacteriales;f__Leptotrichiaceae;g__Sneathia	0.330565	0.330565	0.0526316		0.00279399	0.00838198	0	0	0	71472	0	0	61391	0	0	69908	0	0	69739	0	0	70611	0	0	71619	0	0	68041	0	0	82916	0	0	65291	0	19	68003	0.0279399	0	65400	0	0	53377	0	0	66085	0	0	66571
d__Bacteria;p__GAL15;c__GAL15;o__GAL15;f__GAL15;g__GAL15	0.330565	0.330565	0.0526316		0	0	0.00117813	0.0035344	0	71472	0	0	61391	0	0	69908	0	0	69739	0	0	70611	0	0	71619	0	0	68041	0	0	82916	0	0	65291	0	0	68003	0	0	65400	0	0	53377	0	0	66085	0	0	66571
d__Bacteria;p__Gemmatimonadota;c__Gemmatimonadetes;o__Gemmatimonadales;f__Gemmatimonadaceae	0.330565	0.330565	0.0526316		0	0	0.000392711	0.00117813	0	71472	0	0	61391	0	0	69908	0	0	69739	0	0	70611	0	0	71619	0	0	68041	0	0	82916	0	0	65291	0	0	68003	0	0	65400	0	0	53377	0	0	66085	0	0	66571
d__Bacteria;p__Gemmatimonadota;c__Gemmatimonadetes;o__Gemmatimonadales;f__Gemmatimonadaceae;g__Gemmatimonas	0.485731	0.485731	0.0273748		0.00102937	0.0030881	0.000271617	0.000814852	0	71472	0	0	61391	0	0	69908	0	0	69739	0	0	70611	0	0	71619	0	0	68041	0	0	82916	0	0	65291	0	7	68003	0.0102937	0	65400	0	0	53377	0	0	66085	0	0	66571
d__Bacteria;p__Gemmatimonadota;c__Gemmatimonadetes;o__Gemmatimonadales;f__Gemmatimonadaceae;g__uncultured	0.12961	0.12961	0.122934		0.00299985	0.00683922	0.021814	0.0348701	0	71472	0	0	61391	0	0	69908	0	0	69739	0	0	70611	0	16	71619	0.0223404	0	68041	0	0	82916	0	5	65291	0.00765802	0	68003	0	0	65400	0	0	53377	0	0	66085	0	0	66571
d__Bacteria;p__Halanaerobiaeota;c__Halanaerobiia;o__Halanaerobiales;f__Halanaerobiaceae;g__Halanaerobium	0.865618	0.865618	0.00163443		0.0141075	0.0104288	0.0130976	0.0142386	0	71472	0	19	61391	0.0309492	18	69908	0.0257481	8	69739	0.0114713	5	70611	0.00708105	0	71619	0	11	68041	0.0161667	11	82916	0.0132664	18	65291	0.0275689	6	68003	0.00882314	15	65400	0.0229358	0	53377	0	7	66085	0.0105924	13	66571
d__Bacteria;p__Halanaerobiaeota;c__Halanaerobiia;o__Halanaerobiales;f__Halanaerobiaceae;g__Halocella	0.599184	0.599184	0.0156536		0.000698139	0.00209442	0.000293049	0.000879147	0	71472	0	0	61391	0	0	69908	0	0	69739	0	0	70611	0	5	71619	0.00698139	0	68041	0	0	82916	0	0	65291	0	0	68003	0	0	65400	0	0	53377	0	0	66085	0	0	66571
d__Bacteria;p__Latescibacterota;c__Latescibacterota;o__Latescibacterota;f__Latescibacterota;g__Latescibacterota	0.330565	0.330565	0.0526316		0	0	0.00122228	0.00366683	0	71472	0	0	61391	0	0	69908	0	0	69739	0	0	70611	0	0	71619	0	0	68041	0	0	82916	0	0	65291	0	0	68003	0	0	65400	0	0	53377	0	0	66085	0	0	66571
d__Bacteria;p__MBNT15;c__MBNT15;o__MBNT15;f__MBNT15;g__MBNT15	0.330565	0.330565	0.0526316		0	0	0.000329884	0.000989653	0	71472	0	0	61391	0	0	69908	0	0	69739	0	0	70611	0	0	71619	0	0	68041	0	0	82916	0	0	65291	0	0	68003	0	0	65400	0	0	53377	0	0	66085	0	0	66571
d__Bacteria;p__Methylomirabilota;c__Methylomirabilia;o__Rokubacteriales;f__Rokubacteriales;g__Rokubacteriales	0.0867784	0.0867784	0.154201		0	0	0.00385541	0.00638478	0	71472	0	0	61391	0	0	69908	0	0	69739	0	0	70611	0	0	71619	0	0	68041	0	0	82916	0	0	65291	0	0	68003	0	0	65400	0	0	53377	0	0	66085	0	0	66571
d__Bacteria;p__Myxococcota;c__Myxococcia;o__Myxococcales;f__27F-1492R;g__27F-1492R	0.330565	0.330565	0.0526316		0	0	0.000679043	0.00203713	0	71472	0	0	61391	0	0	69908	0	0	69739	0	0	70611	0	0	71619	0	0	68041	0	0	82916	0	0	65291	0	0	68003	0	0	65400	0	0	53377	0	0	66085	0	0	66571
d__Bacteria;p__Myxococcota;c__Myxococcia;o__Myxococcales;f__Anaeromyxobacteraceae;g__Anaeromyxobacter	0.330565	0.330565	0.0526316		0	0	0.000439846	0.00131954	0	71472	0	0	61391	0	0	69908	0	0	69739	0	0	70611	0	0	71619	0	0	68041	0	0	82916	0	0	65291	0	0	68003	0	0	65400	0	0	53377	0	0	66085	0	0	66571
d__Bacteria;p__Myxococcota;c__Myxococcia;o__Myxococcales;f__Myxococcaceae	0.330565	0.330565	0.0526316		0	0	0.00176551	0.00529654	0	71472	0	0	61391	0	0	69908	0	0	69739	0	0	70611	0	0	71619	0	0	68041	0	0	82916	0	0	65291	0	0	68003	0	0	65400	0	0	53377	0	0	66085	0	0	66571
d__Bacteria;p__Myxococcota;c__Myxococcia;o__Myxococcales;f__Myxococcaceae;g__P3OB-42	0.255945	0.255945	0.0710527		0	0	0.00152896	0.00390919	0	71472	0	0	61391	0	0	69908	0	0	69739	0	0	70611	0	0	71619	0	0	68041	0	0	82916	0	0	65291	0	0	68003	0	0	65400	0	0	53377	0	0	66085	0	0	66571
d__Bacteria;p__Myxococcota;c__Polyangia;o__Haliangiales;f__Haliangiaceae;g__Haliangium	0.408785	0.408785	0.0382213		0.00139628	0.00418883	0.00643146	0.017362	0	71472	0	0	61391	0	0	69908	0	0	69739	0	0	70611	0	10	71619	0.0139628	0	68041	0	0	82916	0	0	65291	0	0	68003	0	0	65400	0	0	53377	0	0	66085	0	0	66571
d__Bacteria;p__Myxococcota;c__Polyangia;o__mle1-27;f__mle1-27;g__mle1-27	0.330565	0.330565	0.0526316		0	0	0.000271617	0.000814852	0	71472	0	0	61391	0	0	69908	0	0	69739	0	0	70611	0	0	71619	0	0	68041	0	0	82916	0	0	65291	0	0	68003	0	0	65400	0	0	53377	0	0	66085	0	0	66571
d__Bacteria;p__Myxococcota;c__Polyangia;o__Polyangiales;f__Phaselicystidaceae;g__Phaselicystis	0.330565	0.330565	0.0526316		0	0	0.00122228	0.00366683	0	71472	0	0	61391	0	0	69908	0	0	69739	0	0	70611	0	0	71619	0	0	68041	0	0	82916	0	0	65291	0	0	68003	0	0	65400	0	0	53377	0	0	66085	0	0	66571
d__Bacteria;p__Myxococcota;c__Polyangia;o__Polyangiales;f__Polyangiaceae	0.330565	0.330565	0.0526316		0	0	0.00108647	0.00325941	0	71472	0	0	61391	0	0	69908	0	0	69739	0	0	70611	0	0	71619	0	0	68041	0	0	82916	0	0	65291	0	0	68003	0	0	65400	0	0	53377	0	0	66085	0	0	66571
d__Bacteria;p__Myxococcota;c__Polyangia;o__Polyangiales;f__Polyangiaceae;g__Pajaroellobacter	0.330565	0.330565	0.0526316		0	0	0.0014939	0.00448169	0	71472	0	0	61391	0	0	69908	0	0	69739	0	0	70611	0	0	71619	0	0	68041	0	0	82916	0	0	65291	0	0	68003	0	0	65400	0	0	53377	0	0	66085	0	0	66571
d__Bacteria;p__Myxococcota;c__Polyangia;o__Polyangiales;f__Sandaracinaceae;g__uncultured	0.330565	0.330565	0.0526316		0	0	0.000407426	0.00122228	0	71472	0	0	61391	0	0	69908	0	0	69739	0	0	70611	0	0	71619	0	0	68041	0	0	82916	0	0	65291	0	0	68003	0	0	65400	0	0	53377	0	0	66085	0	0	66571
d__Bacteria;p__Nitrospirota;c__Nitrospiria;o__Nitrospirales;f__Nitrospiraceae;g__Nitrospira	0.580574	0.580574	0.0172872		0.00350922	0.00841813	0.00601889	0.0103998	0	71472	0	0	61391	0	5	69908	0.00715226	0	69739	0	0	70611	0	0	71619	0	0	68041	0	0	82916	0	0	65291	0	19	68003	0.0279399	0	65400	0	0	53377	0	0	66085	0	0	66571
d__Bacteria;p__Patescibacteria;c__Parcubacteria;o__Candidatus_Adlerbacteria;f__Candidatus_Adlerbacteria;g__Candidatus_Adlerbacteria	0.330565	0.330565	0.0526316		0.000612642	0.00183793	0	0	0	71472	0	0	61391	0	0	69908	0	0	69739	0	0	70611	0	0	71619	0	0	68041	0	0	82916	0	4	65291	0.00612642	0	68003	0	0	65400	0	0	53377	0	0	66085	0	0	66571
d__Bacteria;p__Patescibacteria;c__Saccharimonadia;o__Saccharimonadales;f__Saccharimonadaceae;g__TM7a	0.330565	0.330565	0.0526316		0.00321804	0.00965413	0	0	23	71472	0.0321804	0	61391	0	0	69908	0	0	69739	0	0	70611	0	0	71619	0	0	68041	0	0	82916	0	0	65291	0	0	68003	0	0	65400	0	0	53377	0	0	66085	0	0	66571
d__Bacteria;p__Patescibacteria;c__Saccharimonadia;o__Saccharimonadales;f__Saccharimonadaceae;g__TM7x	0.255738	0.255738	0.0711123		0.0122796	0.0275213	0.00138807	0.00416422	67	71472	0.093743	0	61391	0	5	69908	0.00715226	0	69739	0	0	70611	0	0	71619	0	0	68041	0	8	82916	0.00964832	8	65291	0.0122528	0	68003	0	0	65400	0	0	53377	0	0	66085	0	0	66571
d__Bacteria;p__Patescibacteria;c__Saccharimonadia;o__Saccharimonadales;f__Saccharimonadales;g__Saccharimonadales	0.282603	0.282603	0.0638092		0.00171872	0.00387478	0.00475527	0.00725449	9	71472	0.0125923	0	61391	0	0	69908	0	0	69739	0	0	70611	0	0	71619	0	0	68041	0	0	82916	0	3	65291	0.00459481	0	68003	0	0	65400	0	0	53377	0	0	66085	0	0	66571
d__Bacteria;p__Patescibacteria;c__Saccharimonadia;o__Saccharimonadales;f__WWH38;g__WWH38	0.330565	0.330565	0.0526316		0	0	0.000271617	0.000814852	0	71472	0	0	61391	0	0	69908	0	0	69739	0	0	70611	0	0	71619	0	0	68041	0	0	82916	0	0	65291	0	0	68003	0	0	65400	0	0	53377	0	0	66085	0	0	66571
d__Bacteria;p__Planctomycetota;c__Phycisphaerae;o__Tepidisphaerales;f__WD2101_soil_group;g__WD2101_soil_group	0.330565	0.330565	0.0526316		0	0	0.000261808	0.000785423	0	71472	0	0	61391	0	0	69908	0	0	69739	0	0	70611	0	0	71619	0	0	68041	0	0	82916	0	0	65291	0	0	68003	0	0	65400	0	0	53377	0	0	66085	0	0	66571
d__Bacteria;p__Planctomycetota;c__Planctomycetes;o__Pirellulales;f__Pirellulaceae;g__uncultured	0.330565	0.330565	0.0526316		0	0	0.000271617	0.000814852	0	71472	0	0	61391	0	0	69908	0	0	69739	0	0	70611	0	0	71619	0	0	68041	0	0	82916	0	0	65291	0	0	68003	0	0	65400	0	0	53377	0	0	66085	0	0	66571
d__Bacteria;p__Proteobacteria;c__Alphaproteobacteria	0.330565	0.330565	0.0526316		0	0	0.00176551	0.00529654	0	71472	0	0	61391	0	0	69908	0	0	69739	0	0	70611	0	0	71619	0	0	68041	0	0	82916	0	0	65291	0	0	68003	0	0	65400	0	0	53377	0	0	66085	0	0	66571
d__Bacteria;p__Proteobacteria;c__Alphaproteobacteria;o__Acetobacterales;f__Acetobacteraceae	0.330565	0.330565	0.0526316		0	0	0.00122228	0.00366683	0	71472	0	0	61391	0	0	69908	0	0	69739	0	0	70611	0	0	71619	0	0	68041	0	0	82916	0	0	65291	0	0	68003	0	0	65400	0	0	53377	0	0	66085	0	0	66571
d__Bacteria;p__Proteobacteria;c__Alphaproteobacteria;o__Acetobacterales;f__Acetobacteraceae;g__Acetobacter	0.223087	0.223087	0.0812776		0.00622461	0.014798	0	0	0	71472	0	0	61391	0	0	69908	0	0	69739	0	0	70611	0	0	71619	0	0	68041	0	0	82916	0	32	65291	0.0490113	9	68003	0.0132347	0	65400	0	0	53377	0	0	66085	0	0	66571
d__Bacteria;p__Proteobacteria;c__Alphaproteobacteria;o__Acetobacterales;f__Acetobacteraceae;g__Rubritepida	0.330565	0.330565	0.0526316		0.000587881	0.00176364	0	0	0	71472	0	0	61391	0	0	69908	0	0	69739	0	0	70611	0	0	71619	0	4	68041	0.00587881	0	82916	0	0	65291	0	0	68003	0	0	65400	0	0	53377	0	0	66085	0	0	66571
d__Bacteria;p__Proteobacteria;c__Alphaproteobacteria;o__Acetobacterales;f__Acetobacteraceae;g__uncultured	0.281883	0.281883	0.0639941		0.00259405	0.00701507	0	0	0	71472	0	0	61391	0	0	69908	0	0	69739	0	0	70611	0	0	71619	0	0	68041	0	2	82916	0.00241208	0	65291	0	16	68003	0.0235284	0	65400	0	0	53377	0	0	66085	0	0	66571
d__Bacteria;p__Proteobacteria;c__Alphaproteobacteria;o__Azospirillales;f__Inquilinaceae;g__Inquilinus	0.091407	0.091407	0.150149		0	0	0.0010658	0.00179295	0	71472	0	0	61391	0	0	69908	0	0	69739	0	0	70611	0	0	71619	0	0	68041	0	0	82916	0	0	65291	0	0	68003	0	0	65400	0	0	53377	0	2	66085	0.0030264	0	66571
d__Bacteria;p__Proteobacteria;c__Alphaproteobacteria;o__Caulobacterales;f__Caulobacteraceae;g__Brevundimonas	0.330565	0.330565	0.0526316		0.000765802	0.00229741	0	0	0	71472	0	0	61391	0	0	69908	0	0	69739	0	0	70611	0	0	71619	0	0	68041	0	0	82916	0	5	65291	0.00765802	0	68003	0	0	65400	0	0	53377	0	0	66085	0	0	66571
d__Bacteria;p__Proteobacteria;c__Alphaproteobacteria;o__Caulobacterales;f__Hyphomonadaceae;g__Hirschia	0.330565	0.330565	0.0526316		0	0	0.000407426	0.00122228	0	71472	0	0	61391	0	0	69908	0	0	69739	0	0	70611	0	0	71619	0	0	68041	0	0	82916	0	0	65291	0	0	68003	0	0	65400	0	0	53377	0	0	66085	0	0	66571
d__Bacteria;p__Proteobacteria;c__Alphaproteobacteria;o__Caulobacterales;f__Hyphomonadaceae;g__SWB02	0.172431	0.172431	0.100856		0	0	0.0018768	0.00396248	0	71472	0	0	61391	0	0	69908	0	0	69739	0	0	70611	0	0	71619	0	0	68041	0	0	82916	0	0	65291	0	0	68003	0	0	65400	0	0	53377	0	0	66085	0	0	66571
d__Bacteria;p__Proteobacteria;c__Alphaproteobacteria;o__Elsterales;f__uncultured;g__uncultured	0.10854	0.10854	0.13675		0	0	0.0055477	0.00985602	0	71472	0	0	61391	0	0	69908	0	0	69739	0	0	70611	0	0	71619	0	0	68041	0	0	82916	0	0	65291	0	0	68003	0	0	65400	0	0	53377	0	0	66085	0	0	66571
d__Bacteria;p__Proteobacteria;c__Alphaproteobacteria;o__Micropepsales;f__Micropepsaceae;g__uncultured	0.151689	0.151689	0.110734		0	0	0.00360307	0.00721995	0	71472	0	0	61391	0	0	69908	0	0	69739	0	0	70611	0	0	71619	0	0	68041	0	0	82916	0	0	65291	0	0	68003	0	0	65400	0	0	53377	0	0	66085	0	0	66571
d__Bacteria;p__Proteobacteria;c__Alphaproteobacteria;o__Paracaedibacterales;f__Paracaedibacteraceae;g__Candidatus_Paracaedibacter	0.330565	0.330565	0.0526316		0	0	0.000271617	0.000814852	0	71472	0	0	61391	0	0	69908	0	0	69739	0	0	70611	0	0	71619	0	0	68041	0	0	82916	0	0	65291	0	0	68003	0	0	65400	0	0	53377	0	0	66085	0	0	66571
d__Bacteria;p__Proteobacteria;c__Alphaproteobacteria;o__Puniceispirillales;f__SAR116_clade;g__SAR116_clade	0.791168	0.791168	0.00399694		0.00120604	0.00361812	0.000814852	0.00244456	0	71472	0	0	61391	0	0	69908	0	0	69739	0	0	70611	0	0	71619	0	0	68041	0	10	82916	0.0120604	0	65291	0	0	68003	0	0	65400	0	0	53377	0	0	66085	0	0	66571
d__Bacteria;p__Proteobacteria;c__Alphaproteobacteria;o__Reyranellales;f__Reyranellaceae;g__Reyranella	0.153421	0.153421	0.109856		0	0	0.00465781	0.00937529	0	71472	0	0	61391	0	0	69908	0	0	69739	0	0	70611	0	0	71619	0	0	68041	0	0	82916	0	0	65291	0	0	68003	0	0	65400	0	0	53377	0	0	66085	0	0	66571
d__Bacteria;p__Proteobacteria;c__Alphaproteobacteria;o__Rhizobiales	0.330565	0.330565	0.0526316		0	0	0.000261808	0.000785423	0	71472	0	0	61391	0	0	69908	0	0	69739	0	0	70611	0	0	71619	0	0	68041	0	0	82916	0	0	65291	0	0	68003	0	0	65400	0	0	53377	0	0	66085	0	0	66571
d__Bacteria;p__Proteobacteria;c__Alphaproteobacteria;o__Rhizobiales;f__A0839;g__A0839	0.45464	0.45464	0.0314264		0.000918963	0.00275689	0.00241513	0.00518608	0	71472	0	0	61391	0	0	69908	0	0	69739	0	0	70611	0	0	71619	0	0	68041	0	0	82916	0	6	65291	0.00918963	0	68003	0	0	65400	0	0	53377	0	0	66085	0	0	66571
d__Bacteria;p__Proteobacteria;c__Alphaproteobacteria;o__Rhizobiales;f__Beijerinckiaceae	0.330565	0.330565	0.0526316		0	0	0.00170175	0.00510525	0	71472	0	0	61391	0	0	69908	0	0	69739	0	0	70611	0	0	71619	0	0	68041	0	0	82916	0	0	65291	0	0	68003	0	0	65400	0	0	53377	0	0	66085	0	0	66571
d__Bacteria;p__Proteobacteria;c__Alphaproteobacteria;o__Rhizobiales;f__Beijerinckiaceae;g__1174-901-12	0.330565	0.330565	0.0526316		0	0	0.000814852	0.00244456	0	71472	0	0	61391	0	0	69908	0	0	69739	0	0	70611	0	0	71619	0	0	68041	0	0	82916	0	0	65291	0	0	68003	0	0	65400	0	0	53377	0	0	66085	0	0	66571
d__Bacteria;p__Proteobacteria;c__Alphaproteobacteria;o__Rhizobiales;f__Beijerinckiaceae;g__alphaI_cluster	0.330565	0.330565	0.0526316		0	0	0.000543235	0.0016297	0	71472	0	0	61391	0	0	69908	0	0	69739	0	0	70611	0	0	71619	0	0	68041	0	0	82916	0	0	65291	0	0	68003	0	0	65400	0	0	53377	0	0	66085	0	0	66571
d__Bacteria;p__Proteobacteria;c__Alphaproteobacteria;o__Rhizobiales;f__Beijerinckiaceae;g__Bosea	0.330565	0.330565	0.0526316		0	0	0.000219923	0.000659768	0	71472	0	0	61391	0	0	69908	0	0	69739	0	0	70611	0	0	71619	0	0	68041	0	0	82916	0	0	65291	0	0	68003	0	0	65400	0	0	53377	0	0	66085	0	0	66571
d__Bacteria;p__Proteobacteria;c__Alphaproteobacteria;o__Rhizobiales;f__Beijerinckiaceae;g__Methylocystis	0.330565	0.330565	0.0526316		0	0	0.000456468	0.0013694	0	71472	0	0	61391	0	0	69908	0	0	69739	0	0	70611	0	0	71619	0	0	68041	0	0	82916	0	0	65291	0	0	68003	0	0	65400	0	0	53377	0	0	66085	0	0	66571
d__Bacteria;p__Proteobacteria;c__Alphaproteobacteria;o__Rhizobiales;f__Beijerinckiaceae;g__Roseiarcus	0.330565	0.330565	0.0526316		0	0	0.00117813	0.0035344	0	71472	0	0	61391	0	0	69908	0	0	69739	0	0	70611	0	0	71619	0	0	68041	0	0	82916	0	0	65291	0	0	68003	0	0	65400	0	0	53377	0	0	66085	0	0	66571
d__Bacteria;p__Proteobacteria;c__Alphaproteobacteria;o__Rhizobiales;f__Beijerinckiaceae;g__uncultured	0.330565	0.330565	0.0526316		0	0	0.0016297	0.00488911	0	71472	0	0	61391	0	0	69908	0	0	69739	0	0	70611	0	0	71619	0	0	68041	0	0	82916	0	0	65291	0	0	68003	0	0	65400	0	0	53377	0	0	66085	0	0	66571
d__Bacteria;p__Proteobacteria;c__Alphaproteobacteria;o__Rhizobiales;f__Devosiaceae;g__Devosia	0.330565	0.330565	0.0526316		0	0	0.000329884	0.000989653	0	71472	0	0	61391	0	0	69908	0	0	69739	0	0	70611	0	0	71619	0	0	68041	0	0	82916	0	0	65291	0	0	68003	0	0	65400	0	0	53377	0	0	66085	0	0	66571
d__Bacteria;p__Proteobacteria;c__Alphaproteobacteria;o__Rhizobiales;f__Hyphomicrobiaceae;g__Hyphomicrobium	0.577522	0.577522	0.0175649		0.00535184	0.011601	0.00881368	0.0141622	0	71472	0	0	61391	0	0	69908	0	0	69739	0	0	70611	0	12	71619	0.0167553	0	68041	0	0	82916	0	0	65291	0	25	68003	0.0367631	0	65400	0	0	53377	0	0	66085	0	0	66571
d__Bacteria;p__Proteobacteria;c__Alphaproteobacteria;o__Rhizobiales;f__Hyphomicrobiaceae;g__Pedomicrobium	0.170688	0.170688	0.101636		0	0	0.00294855	0.00619864	0	71472	0	0	61391	0	0	69908	0	0	69739	0	0	70611	0	0	71619	0	0	68041	0	0	82916	0	0	65291	0	0	68003	0	0	65400	0	0	53377	0	0	66085	0	0	66571
d__Bacteria;p__Proteobacteria;c__Alphaproteobacteria;o__Rhizobiales;f__KF-JG30-B3;g__KF-JG30-B3	0.0854545	0.0854545	0.155399		0	0	0.00565957	0.00932976	0	71472	0	0	61391	0	0	69908	0	0	69739	0	0	70611	0	0	71619	0	0	68041	0	0	82916	0	0	65291	0	0	68003	0	0	65400	0	0	53377	0	0	66085	0	0	66571
d__Bacteria;p__Proteobacteria;c__Alphaproteobacteria;o__Rhizobiales;f__Labraceae;g__Labrys	0.815296	0.815296	0.00311206		0.000765802	0.00229741	0.000543235	0.0016297	0	71472	0	0	61391	0	0	69908	0	0	69739	0	0	70611	0	0	71619	0	0	68041	0	0	82916	0	5	65291	0.00765802	0	68003	0	0	65400	0	0	53377	0	0	66085	0	0	66571
d__Bacteria;p__Proteobacteria;c__Alphaproteobacteria;o__Rhizobiales;f__Methyloligellaceae;g__uncultured	0.200973	0.200973	0.0891585		0	0	0.00166212	0.00375654	0	71472	0	0	61391	0	0	69908	0	0	69739	0	0	70611	0	0	71619	0	0	68041	0	0	82916	0	0	65291	0	0	68003	0	0	65400	0	0	53377	0	0	66085	0	0	66571
d__Bacteria;p__Proteobacteria;c__Alphaproteobacteria;o__Rhizobiales;f__Rhizobiaceae	0.177423	0.177423	0.0986662		0.0046197	0.0098732	0	0	0	71472	0	0	61391	0	0	69908	0	0	69739	0	0	70611	0	0	71619	0	0	68041	0	0	82916	0	10	65291	0.015316	21	68003	0.030881	0	65400	0	0	53377	0	0	66085	0	0	66571
d__Bacteria;p__Proteobacteria;c__Alphaproteobacteria;o__Rhizobiales;f__Rhizobiaceae;g__Allorhizobium-Neorhizobium-Pararhizobium-Rhizobium	0.15143	0.15143	0.110866		0.00908909	0.0182008	0	0	0	71472	0	0	61391	0	0	69908	0	0	69739	0	0	70611	0	34	71619	0.0474734	0	68041	0	36	82916	0.0434174	0	65291	0	0	68003	0	0	65400	0	0	53377	0	0	66085	0	0	66571
d__Bacteria;p__Proteobacteria;c__Alphaproteobacteria;o__Rhizobiales;f__Rhizobiaceae;g__Mesorhizobium	0.330565	0.330565	0.0526316		0	0	0.00143994	0.00431982	0	71472	0	0	61391	0	0	69908	0	0	69739	0	0	70611	0	0	71619	0	0	68041	0	0	82916	0	0	65291	0	0	68003	0	0	65400	0	0	53377	0	0	66085	0	0	66571
d__Bacteria;p__Proteobacteria;c__Alphaproteobacteria;o__Rhizobiales;f__Rhizobiaceae;g__Ochrobactrum	0.330565	0.330565	0.0526316		0	0	0.000450647	0.00135194	0	71472	0	0	61391	0	0	69908	0	0	69739	0	0	70611	0	0	71619	0	0	68041	0	0	82916	0	0	65291	0	0	68003	0	0	65400	0	0	53377	0	0	66085	0	3	66571
d__Bacteria;p__Proteobacteria;c__Alphaproteobacteria;o__Rhizobiales;f__Rhizobiaceae;g__Phyllobacterium	0.330565	0.330565	0.0526316		0.00265838	0.00797515	0	0	19	71472	0.0265838	0	61391	0	0	69908	0	0	69739	0	0	70611	0	0	71619	0	0	68041	0	0	82916	0	0	65291	0	0	68003	0	0	65400	0	0	53377	0	0	66085	0	0	66571
d__Bacteria;p__Proteobacteria;c__Alphaproteobacteria;o__Rhizobiales;f__Rhizobiaceae;g__Shinella	0.330565	0.330565	0.0526316		0.00223404	0.00670213	0	0	0	71472	0	0	61391	0	0	69908	0	0	69739	0	0	70611	0	16	71619	0.0223404	0	68041	0	0	82916	0	0	65291	0	0	68003	0	0	65400	0	0	53377	0	0	66085	0	0	66571
d__Bacteria;p__Proteobacteria;c__Alphaproteobacteria;o__Rhizobiales;f__Rhizobiales_Incertae_Sedis;g__Bauldia	0.330565	0.330565	0.0526316		0	0	0.000814852	0.00244456	0	71472	0	0	61391	0	0	69908	0	0	69739	0	0	70611	0	0	71619	0	0	68041	0	0	82916	0	0	65291	0	0	68003	0	0	65400	0	0	53377	0	0	66085	0	0	66571
d__Bacteria;p__Proteobacteria;c__Alphaproteobacteria;o__Rhizobiales;f__Rhizobiales_Incertae_Sedis;g__Nordella	0.206279	0.206279	0.0871834		0	0	0.000874442	0.00200074	0	71472	0	0	61391	0	0	69908	0	0	69739	0	0	70611	0	0	71619	0	0	68041	0	0	82916	0	0	65291	0	0	68003	0	0	65400	0	0	53377	0	0	66085	0	0	66571
d__Bacteria;p__Proteobacteria;c__Alphaproteobacteria;o__Rhizobiales;f__Rhizobiales_Incertae_Sedis;g__Phreatobacter	0.330565	0.330565	0.0526316		0.000306321	0.000918963	0	0	0	71472	0	0	61391	0	0	69908	0	0	69739	0	0	70611	0	0	71619	0	0	68041	0	0	82916	0	2	65291	0.00306321	0	68003	0	0	65400	0	0	53377	0	0	66085	0	0	66571
d__Bacteria;p__Proteobacteria;c__Alphaproteobacteria;o__Rhizobiales;f__Rhizobiales_Incertae_Sedis;g__uncultured	0.125712	0.125712	0.125309		0.000306321	0.000918963	0.00226495	0.00354182	0	71472	0	0	61391	0	0	69908	0	0	69739	0	0	70611	0	0	71619	0	0	68041	0	0	82916	0	2	65291	0.00306321	0	68003	0	0	65400	0	0	53377	0	0	66085	0	0	66571
d__Bacteria;p__Proteobacteria;c__Alphaproteobacteria;o__Rhizobiales;f__uncultured;g__uncultured	0.330565	0.330565	0.0526316		0	0	0.000219923	0.000659768	0	71472	0	0	61391	0	0	69908	0	0	69739	0	0	70611	0	0	71619	0	0	68041	0	0	82916	0	0	65291	0	0	68003	0	0	65400	0	0	53377	0	0	66085	0	0	66571
d__Bacteria;p__Proteobacteria;c__Alphaproteobacteria;o__Rhizobiales;f__Xanthobacteraceae	0.154687	0.154687	0.109221		0	0	0.00279312	0.00564036	0	71472	0	0	61391	0	0	69908	0	0	69739	0	0	70611	0	0	71619	0	0	68041	0	0	82916	0	0	65291	0	0	68003	0	0	65400	0	0	53377	0	0	66085	0	0	66571
d__Bacteria;p__Proteobacteria;c__Alphaproteobacteria;o__Rhizobiales;f__Xanthobacteraceae;g__Bradyrhizobium	0.599047	0.599047	0.0156653		0.0103792	0.0248272	0.0168351	0.0263261	0	71472	0	0	61391	0	0	69908	0	0	69739	0	0	70611	0	0	71619	0	0	68041	0	0	82916	0	14	65291	0.0214425	56	68003	0.0823493	0	65400	0	0	53377	0	0	66085	0	0	66571
d__Bacteria;p__Proteobacteria;c__Alphaproteobacteria;o__Rhizobiales;f__Xanthobacteraceae;g__Pseudolabrys	0.0743347	0.0743347	0.166253		0	0	0.00432601	0.00685023	0	71472	0	0	61391	0	0	69908	0	0	69739	0	0	70611	0	0	71619	0	0	68041	0	0	82916	0	0	65291	0	0	68003	0	0	65400	0	0	53377	0	0	66085	0	0	66571
d__Bacteria;p__Proteobacteria;c__Alphaproteobacteria;o__Rhizobiales;f__Xanthobacteraceae;g__uncultured	0.115276	0.115276	0.132057		0.00133569	0.00312253	0.0285724	0.0492758	0	71472	0	0	61391	0	0	69908	0	0	69739	0	0	70611	0	0	71619	0	0	68041	0	0	82916	0	2	65291	0.00306321	7	68003	0.0102937	0	65400	0	0	53377	0	0	66085	0	0	66571
d__Bacteria;p__Proteobacteria;c__Alphaproteobacteria;o__Rhizobiales;f__Xanthobacteraceae;g__Xanthobacter	0.330565	0.330565	0.0526316		0.00588209	0.0176463	0	0	0	71472	0	0	61391	0	0	69908	0	0	69739	0	0	70611	0	0	71619	0	0	68041	0	0	82916	0	0	65291	0	40	68003	0.0588209	0	65400	0	0	53377	0	0	66085	0	0	66571
d__Bacteria;p__Proteobacteria;c__Alphaproteobacteria;o__Rhodobacterales;f__Rhodobacteraceae	0.151474	0.151474	0.110843		0	0	0.00207612	0.00415788	0	71472	0	0	61391	0	0	69908	0	0	69739	0	0	70611	0	0	71619	0	0	68041	0	0	82916	0	0	65291	0	0	68003	0	0	65400	0	0	53377	0	0	66085	0	0	66571
d__Bacteria;p__Proteobacteria;c__Alphaproteobacteria;o__Rhodobacterales;f__Rhodobacteraceae;g__Aestuariicoccus	0.330565	0.330565	0.0526316		0	0	0.00176551	0.00529654	0	71472	0	0	61391	0	0	69908	0	0	69739	0	0	70611	0	0	71619	0	0	68041	0	0	82916	0	0	65291	0	0	68003	0	0	65400	0	0	53377	0	0	66085	0	0	66571
d__Bacteria;p__Proteobacteria;c__Alphaproteobacteria;o__Rhodobacterales;f__Rhodobacteraceae;g__Defluviimonas	0.151233	0.151233	0.110966		0	0	0.00253132	0.00506635	0	71472	0	0	61391	0	0	69908	0	0	69739	0	0	70611	0	0	71619	0	0	68041	0	0	82916	0	0	65291	0	0	68003	0	0	65400	0	0	53377	0	0	66085	0	0	66571
d__Bacteria;p__Proteobacteria;c__Alphaproteobacteria;o__Rhodobacterales;f__Rhodobacteraceae;g__Gemmobacter	0.330565	0.330565	0.0526316		0.00111702	0.00335107	0	0	0	71472	0	0	61391	0	0	69908	0	0	69739	0	0	70611	0	8	71619	0.0111702	0	68041	0	0	82916	0	0	65291	0	0	68003	0	0	65400	0	0	53377	0	0	66085	0	0	66571
d__Bacteria;p__Proteobacteria;c__Alphaproteobacteria;o__Rhodobacterales;f__Rhodobacteraceae;g__HIMB11	0.330565	0.330565	0.0526316		0	0	0.0112721	0.0338164	0	71472	0	0	61391	0	0	69908	0	0	69739	0	0	70611	0	0	71619	0	0	68041	0	0	82916	0	0	65291	0	0	68003	0	0	65400	0	0	53377	0	0	66085	0	0	66571
d__Bacteria;p__Proteobacteria;c__Alphaproteobacteria;o__Rhodobacterales;f__Rhodobacteraceae;g__Marivita	0.330565	0.330565	0.0526316		0	0	0.00122228	0.00366683	0	71472	0	0	61391	0	0	69908	0	0	69739	0	0	70611	0	0	71619	0	0	68041	0	0	82916	0	0	65291	0	0	68003	0	0	65400	0	0	53377	0	0	66085	0	0	66571
d__Bacteria;p__Proteobacteria;c__Alphaproteobacteria;o__Rhodobacterales;f__Rhodobacteraceae;g__Nautella	0.330565	0.330565	0.0526316		0	0	0.00258036	0.00774109	0	71472	0	0	61391	0	0	69908	0	0	69739	0	0	70611	0	0	71619	0	0	68041	0	0	82916	0	0	65291	0	0	68003	0	0	65400	0	0	53377	0	0	66085	0	0	66571
d__Bacteria;p__Proteobacteria;c__Alphaproteobacteria;o__Rhodobacterales;f__Rhodobacteraceae;g__Paracoccus	0.868757	0.868757	0.00155834		0.00467108	0.00934371	0.00402197	0.00690452	0	71472	0	0	61391	0	0	69908	0	0	69739	0	0	70611	0	17	71619	0.0237367	0	68041	0	0	82916	0	15	65291	0.0229741	0	68003	0	0	65400	0	0	53377	0	0	66085	0	0	66571
d__Bacteria;p__Proteobacteria;c__Alphaproteobacteria;o__Rhodobacterales;f__Rhodobacteraceae;g__Rhodobacter	0.143956	0.143956	0.114784		0	0	0.00398367	0.00782263	0	71472	0	0	61391	0	0	69908	0	0	69739	0	0	70611	0	0	71619	0	0	68041	0	0	82916	0	0	65291	0	0	68003	0	0	65400	0	0	53377	0	0	66085	0	0	66571
d__Bacteria;p__Proteobacteria;c__Alphaproteobacteria;o__Rhodospirillales;f__Magnetospirillaceae;g__Magnetospirillum	0.330565	0.330565	0.0526316		0.00488697	0.0146609	0	0	0	71472	0	0	61391	0	0	69908	0	0	69739	0	0	70611	0	35	71619	0.0488697	0	68041	0	0	82916	0	0	65291	0	0	68003	0	0	65400	0	0	53377	0	0	66085	0	0	66571
d__Bacteria;p__Proteobacteria;c__Alphaproteobacteria;o__Rhodospirillales;f__Rhodospirillaceae;g__uncultured	0.933382	0.933382	0.000399031		0.000459481	0.00137844	0.000407426	0.00122228	0	71472	0	0	61391	0	0	69908	0	0	69739	0	0	70611	0	0	71619	0	0	68041	0	0	82916	0	3	65291	0.00459481	0	68003	0	0	65400	0	0	53377	0	0	66085	0	0	66571
d__Bacteria;p__Proteobacteria;c__Alphaproteobacteria;o__Rhodospirillales;f__uncultured;g__uncultured	0.327875	0.327875	0.0532044		0.00720376	0.0145015	0.0637833	0.168147	0	71472	0	0	61391	0	0	69908	0	0	69739	0	0	70611	0	0	71619	0	22	68041	0.0323334	0	82916	0	0	65291	0	27	68003	0.0397041	0	65400	0	0	53377	0	0	66085	0	377	66571
d__Bacteria;p__Proteobacteria;c__Alphaproteobacteria;o__Sphingomonadales;f__Sphingomonadaceae	0.330565	0.330565	0.0526316		0.00102937	0.0030881	0	0	0	71472	0	0	61391	0	0	69908	0	0	69739	0	0	70611	0	0	71619	0	0	68041	0	0	82916	0	0	65291	0	7	68003	0.0102937	0	65400	0	0	53377	0	0	66085	0	0	66571
d__Bacteria;p__Proteobacteria;c__Alphaproteobacteria;o__Sphingomonadales;f__Sphingomonadaceae;g__Altererythrobacter	0.186814	0.186814	0.0947202		0.00738088	0.0161348	0	0	0	71472	0	0	61391	0	0	69908	0	0	69739	0	0	70611	0	16	71619	0.0223404	0	68041	0	0	82916	0	0	65291	0	35	68003	0.0514683	0	65400	0	0	53377	0	0	66085	0	0	66571
d__Bacteria;p__Proteobacteria;c__Alphaproteobacteria;o__Sphingomonadales;f__Sphingomonadaceae;g__Novosphingobium	0.151442	0.151442	0.11086		0.0011723	0.00234759	0	0	4	71472	0.0055966	0	61391	0	0	69908	0	0	69739	0	0	70611	0	0	71619	0	0	68041	0	0	82916	0	4	65291	0.00612642	0	68003	0	0	65400	0	0	53377	0	0	66085	0	0	66571
d__Bacteria;p__Proteobacteria;c__Alphaproteobacteria;o__Sphingomonadales;f__Sphingomonadaceae;g__Sphingomonas	0.401781	0.401781	0.0393553		0.00506962	0.0101268	0.0107743	0.017165	0	71472	0	0	61391	0	0	69908	0	0	69739	0	0	70611	0	0	71619	0	0	68041	0	8	82916	0.00964832	22	65291	0.0336953	5	68003	0.00735262	0	65400	0	0	53377	0	0	66085	0	0	66571
d__Bacteria;p__Proteobacteria;c__Alphaproteobacteria;o__Sphingomonadales;f__Sphingomonadaceae;g__Sphingopyxis	0.330565	0.330565	0.0526316		0.000612642	0.00183793	0	0	0	71472	0	0	61391	0	0	69908	0	0	69739	0	0	70611	0	0	71619	0	0	68041	0	0	82916	0	4	65291	0.00612642	0	68003	0	0	65400	0	0	53377	0	0	66085	0	0	66571
d__Bacteria;p__Proteobacteria;c__Alphaproteobacteria;o__uncultured;f__uncultured;g__uncultured	0.264759	0.264759	0.0685638		0.000587881	0.00176364	0.00306867	0.00622033	0	71472	0	0	61391	0	0	69908	0	0	69739	0	0	70611	0	0	71619	0	4	68041	0.00587881	0	82916	0	0	65291	0	0	68003	0	0	65400	0	0	53377	0	0	66085	0	0	66571
d__Bacteria;p__Proteobacteria;c__Gammaproteobacteria	0.475248	0.475248	0.0286949		0.0152438	0.0319696	0.041148	0.101661	72	71472	0.100739	30	61391	0.0488671	0	69908	0	0	69739	0	2	70611	0.00283242	0	71619	0	0	68041	0	0	82916	0	0	65291	0	0	68003	0	225	65400	0.344037	0	53377	0	0	66085	0	0	66571
d__Bacteria;p__Proteobacteria;c__Gammaproteobacteria;o__Aeromonadales;f__Aeromonadaceae;g__Aeromonas	0.820522	0.820522	0.00293569		0.00384412	0.00670641	0.00307631	0.00742532	0	71472	0	13	61391	0.0211757	0	69908	0	0	69739	0	0	70611	0	0	71619	0	0	68041	0	7	82916	0.00844228	0	65291	0	6	68003	0.00882314	0	65400	0	0	53377	0	0	66085	0	0	66571
d__Bacteria;p__Proteobacteria;c__Gammaproteobacteria;o__Aeromonadales;f__Succinivibrionaceae;g__Succinivibrio	0.0908389	0.0908389	0.150636		0.11837	0.323818	2.32256	3.68679	0	71472	0	7	61391	0.0114023	0	69908	0	4	69739	0.00573567	13	70611	0.0184107	780	71619	1.0891	0	68041	0	35	82916	0.0422114	11	65291	0.0168477	0	68003	0	2585	65400	3.9526	4381	53377	8.20765	303	66085	0.4585	0	66571
d__Bacteria;p__Proteobacteria;c__Gammaproteobacteria;o__Alteromonadales;f__Alteromonadaceae	0.330565	0.330565	0.0526316		0	0	0.0047533	0.0142599	0	71472	0	0	61391	0	0	69908	0	0	69739	0	0	70611	0	0	71619	0	0	68041	0	0	82916	0	0	65291	0	0	68003	0	0	65400	0	0	53377	0	0	66085	0	0	66571
d__Bacteria;p__Proteobacteria;c__Gammaproteobacteria;o__Alteromonadales;f__Idiomarinaceae;g__Aliidiomarina	0.330565	0.330565	0.0526316		0	0	0.000219923	0.000659768	0	71472	0	0	61391	0	0	69908	0	0	69739	0	0	70611	0	0	71619	0	0	68041	0	0	82916	0	0	65291	0	0	68003	0	0	65400	0	0	53377	0	0	66085	0	0	66571
d__Bacteria;p__Proteobacteria;c__Gammaproteobacteria;o__Alteromonadales;f__Pseudoalteromonadaceae;g__Pseudoalteromonas	0.330565	0.330565	0.0526316		0	0	0.000407426	0.00122228	0	71472	0	0	61391	0	0	69908	0	0	69739	0	0	70611	0	0	71619	0	0	68041	0	0	82916	0	0	65291	0	0	68003	0	0	65400	0	0	53377	0	0	66085	0	0	66571
d__Bacteria;p__Proteobacteria;c__Gammaproteobacteria;o__Alteromonadales;f__Shewanellaceae;g__Shewanella	0.195454	0.195454	0.0912742		0.00100345	0.00223885	0	0	2	71472	0.0027983	0	61391	0	0	69908	0	0	69739	0	0	70611	0	0	71619	0	0	68041	0	6	82916	0.00723624	0	65291	0	0	68003	0	0	65400	0	0	53377	0	0	66085	0	0	66571
d__Bacteria;p__Proteobacteria;c__Gammaproteobacteria;o__Burkholderiales	0.526246	0.526246	0.0226789		0.00407226	0.0122168	0.00135304	0.00317354	0	71472	0	25	61391	0.0407226	0	69908	0	0	69739	0	0	70611	0	0	71619	0	0	68041	0	0	82916	0	0	65291	0	0	68003	0	2	65400	0.0030581	0	53377	0	0	66085	0	0	66571
d__Bacteria;p__Proteobacteria;c__Gammaproteobacteria;o__Burkholderiales;f__A21b;g__A21b	0.073062	0.073062	0.167596		0	0	0.00126583	0.00199479	0	71472	0	0	61391	0	0	69908	0	0	69739	0	0	70611	0	0	71619	0	0	68041	0	0	82916	0	0	65291	0	0	68003	0	0	65400	0	0	53377	0	0	66085	0	0	66571
d__Bacteria;p__Proteobacteria;c__Gammaproteobacteria;o__Burkholderiales;f__Aquaspirillaceae;g__Microvirgula	0.330565	0.330565	0.0526316		0	0	0.000771153	0.00231346	0	71472	0	0	61391	0	0	69908	0	0	69739	0	0	70611	0	0	71619	0	0	68041	0	0	82916	0	0	65291	0	0	68003	0	0	65400	0	0	53377	0	0	66085	0	0	66571
d__Bacteria;p__Proteobacteria;c__Gammaproteobacteria;o__Burkholderiales;f__Burkholderiaceae;g__Burkholderia-Caballeronia-Paraburkholderia	0.169448	0.169448	0.102196		0	0	0.00254603	0.00533607	0	71472	0	0	61391	0	0	69908	0	0	69739	0	0	70611	0	0	71619	0	0	68041	0	0	82916	0	0	65291	0	0	68003	0	0	65400	0	0	53377	0	0	66085	0	0	66571
d__Bacteria;p__Proteobacteria;c__Gammaproteobacteria;o__Burkholderiales;f__Burkholderiaceae;g__Cupriavidus	0.330565	0.330565	0.0526316		0.00167898	0.00503694	0	0	12	71472	0.0167898	0	61391	0	0	69908	0	0	69739	0	0	70611	0	0	71619	0	0	68041	0	0	82916	0	0	65291	0	0	68003	0	0	65400	0	0	53377	0	0	66085	0	0	66571
d__Bacteria;p__Proteobacteria;c__Gammaproteobacteria;o__Burkholderiales;f__Comamonadaceae	0.934101	0.934101	0.000390451		0.00901186	0.018056	0.00977762	0.0206059	0	71472	0	0	61391	0	0	69908	0	0	69739	0	0	70611	0	34	71619	0.0474734	0	68041	0	0	82916	0	0	65291	0	29	68003	0.0426452	0	65400	0	0	53377	0	0	66085	0	0	66571
d__Bacteria;p__Proteobacteria;c__Gammaproteobacteria;o__Burkholderiales;f__Comamonadaceae;g__Caenimonas	0.330565	0.330565	0.0526316		0.000734851	0.00220455	0	0	0	71472	0	0	61391	0	0	69908	0	0	69739	0	0	70611	0	0	71619	0	5	68041	0.00734851	0	82916	0	0	65291	0	0	68003	0	0	65400	0	0	53377	0	0	66085	0	0	66571
d__Bacteria;p__Proteobacteria;c__Gammaproteobacteria;o__Burkholderiales;f__Comamonadaceae;g__Comamonas	0.40187	0.40187	0.0393407		0.43882	1.28764	0.0683122	0.134394	0	71472	0	7	61391	0.0114023	0	69908	0	0	69739	0	6	70611	0.00849726	48	71619	0.0670213	0	68041	0	0	82916	0	0	65291	0	2925	68003	4.30128	0	65400	0	0	53377	0	5	66085	0.00756601	0	66571
d__Bacteria;p__Proteobacteria;c__Gammaproteobacteria;o__Burkholderiales;f__Comamonadaceae;g__Delftia	0.330565	0.330565	0.0526316		0.00122528	0.00367585	0	0	0	71472	0	0	61391	0	0	69908	0	0	69739	0	0	70611	0	0	71619	0	0	68041	0	0	82916	0	8	65291	0.0122528	0	68003	0	0	65400	0	0	53377	0	0	66085	0	0	66571
d__Bacteria;p__Proteobacteria;c__Gammaproteobacteria;o__Burkholderiales;f__Comamonadaceae;g__Methylibium	0.330565	0.330565	0.0526316		0.00029394	0.000881821	0	0	0	71472	0	0	61391	0	0	69908	0	0	69739	0	0	70611	0	0	71619	0	2	68041	0.0029394	0	82916	0	0	65291	0	0	68003	0	0	65400	0	0	53377	0	0	66085	0	0	66571
d__Bacteria;p__Proteobacteria;c__Gammaproteobacteria;o__Burkholderiales;f__Comamonadaceae;g__Ottowia	0.330565	0.330565	0.0526316		0	0	0.000407426	0.00122228	0	71472	0	0	61391	0	0	69908	0	0	69739	0	0	70611	0	0	71619	0	0	68041	0	0	82916	0	0	65291	0	0	68003	0	0	65400	0	0	53377	0	0	66085	0	0	66571
d__Bacteria;p__Proteobacteria;c__Gammaproteobacteria;o__Burkholderiales;f__Comamonadaceae;g__Rhizobacter	0.330565	0.330565	0.0526316		0	0	0.00230875	0.00692624	0	71472	0	0	61391	0	0	69908	0	0	69739	0	0	70611	0	0	71619	0	0	68041	0	0	82916	0	0	65291	0	0	68003	0	0	65400	0	0	53377	0	0	66085	0	0	66571
d__Bacteria;p__Proteobacteria;c__Gammaproteobacteria;o__Burkholderiales;f__Comamonadaceae;g__Variovorax	0.172431	0.172431	0.100856		0	0	0.00375359	0.00792495	0	71472	0	0	61391	0	0	69908	0	0	69739	0	0	70611	0	0	71619	0	0	68041	0	0	82916	0	0	65291	0	0	68003	0	0	65400	0	0	53377	0	0	66085	0	0	66571
d__Bacteria;p__Proteobacteria;c__Gammaproteobacteria;o__Burkholderiales;f__Hydrogenophilaceae;g__Hydrogenophilus	0.330565	0.330565	0.0526316		0	0	0.00325941	0.00977822	0	71472	0	0	61391	0	0	69908	0	0	69739	0	0	70611	0	0	71619	0	0	68041	0	0	82916	0	0	65291	0	0	68003	0	0	65400	0	0	53377	0	0	66085	0	0	66571
d__Bacteria;p__Proteobacteria;c__Gammaproteobacteria;o__Burkholderiales;f__Neisseriaceae;g__Neisseria	0.330565	0.330565	0.0526316		0.00501871	0.0150561	0	0	0	71472	0	0	61391	0	0	69908	0	35	69739	0.0501871	0	70611	0	0	71619	0	0	68041	0	0	82916	0	0	65291	0	0	68003	0	0	65400	0	0	53377	0	0	66085	0	0	66571
d__Bacteria;p__Proteobacteria;c__Gammaproteobacteria;o__Burkholderiales;f__Neisseriaceae;g__uncultured	0.330565	0.330565	0.0526316		0.000418883	0.00125665	0	0	0	71472	0	0	61391	0	0	69908	0	0	69739	0	0	70611	0	3	71619	0.00418883	0	68041	0	0	82916	0	0	65291	0	0	68003	0	0	65400	0	0	53377	0	0	66085	0	0	66571
d__Bacteria;p__Proteobacteria;c__Gammaproteobacteria;o__Burkholderiales;f__Nitrosomonadaceae;g__Ellin6067	0.923578	0.923578	0.000525489		0.00514683	0.0154405	0.0057582	0.0108188	0	71472	0	0	61391	0	0	69908	0	0	69739	0	0	70611	0	0	71619	0	0	68041	0	0	82916	0	0	65291	0	35	68003	0.0514683	0	65400	0	0	53377	0	0	66085	0	0	66571
d__Bacteria;p__Proteobacteria;c__Gammaproteobacteria;o__Burkholderiales;f__Nitrosomonadaceae;g__IS-44	0.0714321	0.0714321	0.169349		0	0	0.00443597	0.00694691	0	71472	0	0	61391	0	0	69908	0	0	69739	0	0	70611	0	0	71619	0	0	68041	0	0	82916	0	0	65291	0	0	68003	0	0	65400	0	0	53377	0	0	66085	0	0	66571
d__Bacteria;p__Proteobacteria;c__Gammaproteobacteria;o__Burkholderiales;f__Nitrosomonadaceae;g__mle1-7	0.330565	0.330565	0.0526316		0	0	0.00130904	0.00392711	0	71472	0	0	61391	0	0	69908	0	0	69739	0	0	70611	0	0	71619	0	0	68041	0	0	82916	0	0	65291	0	0	68003	0	0	65400	0	0	53377	0	0	66085	0	0	66571
d__Bacteria;p__Proteobacteria;c__Gammaproteobacteria;o__Burkholderiales;f__Nitrosomonadaceae;g__MND1	0.0913899	0.0913899	0.150164		0	0	0.0108881	0.0183157	0	71472	0	0	61391	0	0	69908	0	0	69739	0	0	70611	0	0	71619	0	0	68041	0	0	82916	0	0	65291	0	0	68003	0	0	65400	0	0	53377	0	0	66085	0	0	66571
d__Bacteria;p__Proteobacteria;c__Gammaproteobacteria;o__Burkholderiales;f__Nitrosomonadaceae;g__Nitrosospira	0.170897	0.170897	0.101542		0	0	0.00153289	0.00322419	0	71472	0	0	61391	0	0	69908	0	0	69739	0	0	70611	0	0	71619	0	0	68041	0	0	82916	0	0	65291	0	0	68003	0	0	65400	0	0	53377	0	0	66085	0	0	66571
d__Bacteria;p__Proteobacteria;c__Gammaproteobacteria;o__Burkholderiales;f__Oxalobacteraceae	0.440697	0.440697	0.0333831		0.00111932	0.00335796	0.000219923	0.000659768	8	71472	0.0111932	0	61391	0	0	69908	0	0	69739	0	0	70611	0	0	71619	0	0	68041	0	0	82916	0	0	65291	0	0	68003	0	0	65400	0	0	53377	0	0	66085	0	0	66571
d__Bacteria;p__Proteobacteria;c__Gammaproteobacteria;o__Burkholderiales;f__Oxalobacteraceae;g__Collimonas	0.330565	0.330565	0.0526316		0	0	0.000523615	0.00157084	0	71472	0	0	61391	0	0	69908	0	0	69739	0	0	70611	0	0	71619	0	0	68041	0	0	82916	0	0	65291	0	0	68003	0	0	65400	0	0	53377	0	0	66085	0	0	66571
d__Bacteria;p__Proteobacteria;c__Gammaproteobacteria;o__Burkholderiales;f__Oxalobacteraceae;g__Massilia	0.714856	0.714856	0.00759493		0.000699575	0.00209872	0.00122228	0.00366683	5	71472	0.00699575	0	61391	0	0	69908	0	0	69739	0	0	70611	0	0	71619	0	0	68041	0	0	82916	0	0	65291	0	0	68003	0	0	65400	0	0	53377	0	0	66085	0	0	66571
d__Bacteria;p__Proteobacteria;c__Gammaproteobacteria;o__Burkholderiales;f__Oxalobacteraceae;g__Noviherbaspirillum	0.330565	0.330565	0.0526316		0.00558487	0.0167546	0	0	0	71472	0	0	61391	0	0	69908	0	0	69739	0	0	70611	0	0	71619	0	38	68041	0.0558487	0	82916	0	0	65291	0	0	68003	0	0	65400	0	0	53377	0	0	66085	0	0	66571
d__Bacteria;p__Proteobacteria;c__Gammaproteobacteria;o__Burkholderiales;f__Oxalobacteraceae;g__Oxalobacter	0.330565	0.330565	0.0526316		0.00882314	0.0264694	0	0	0	71472	0	0	61391	0	0	69908	0	0	69739	0	0	70611	0	0	71619	0	0	68041	0	0	82916	0	0	65291	0	60	68003	0.0882314	0	65400	0	0	53377	0	0	66085	0	0	66571
d__Bacteria;p__Proteobacteria;c__Gammaproteobacteria;o__Burkholderiales;f__Oxalobacteraceae;g__uncultured	0.330565	0.330565	0.0526316		0	0	0.000439846	0.00131954	0	71472	0	0	61391	0	0	69908	0	0	69739	0	0	70611	0	0	71619	0	0	68041	0	0	82916	0	0	65291	0	0	68003	0	0	65400	0	0	53377	0	0	66085	0	0	66571
d__Bacteria;p__Proteobacteria;c__Gammaproteobacteria;o__Burkholderiales;f__Oxalobacteraceae;g__Undibacterium	0.330565	0.330565	0.0526316		0.000918963	0.00275689	0	0	0	71472	0	0	61391	0	0	69908	0	0	69739	0	0	70611	0	0	71619	0	0	68041	0	0	82916	0	6	65291	0.00918963	0	68003	0	0	65400	0	0	53377	0	0	66085	0	0	66571
d__Bacteria;p__Proteobacteria;c__Gammaproteobacteria;o__Burkholderiales;f__Rhodocyclaceae;g__Azoarcus	0.330565	0.330565	0.0526316		0	0	0.000219923	0.000659768	0	71472	0	0	61391	0	0	69908	0	0	69739	0	0	70611	0	0	71619	0	0	68041	0	0	82916	0	0	65291	0	0	68003	0	0	65400	0	0	53377	0	0	66085	0	0	66571
d__Bacteria;p__Proteobacteria;c__Gammaproteobacteria;o__Burkholderiales;f__Rhodocyclaceae;g__Azospira	0.330565	0.330565	0.0526316		0.00114023	0.0034207	0	0	0	71472	0	7	61391	0.0114023	0	69908	0	0	69739	0	0	70611	0	0	71619	0	0	68041	0	0	82916	0	0	65291	0	0	68003	0	0	65400	0	0	53377	0	0	66085	0	0	66571
d__Bacteria;p__Proteobacteria;c__Gammaproteobacteria;o__Burkholderiales;f__Rhodocyclaceae;g__Dechloromonas	0.330565	0.330565	0.0526316		0	0	0.00135809	0.00407426	0	71472	0	0	61391	0	0	69908	0	0	69739	0	0	70611	0	0	71619	0	0	68041	0	0	82916	0	0	65291	0	0	68003	0	0	65400	0	0	53377	0	0	66085	0	0	66571
d__Bacteria;p__Proteobacteria;c__Gammaproteobacteria;o__Burkholderiales;f__Rhodocyclaceae;g__Propionivibrio	0.330565	0.330565	0.0526316		0.000837767	0.0025133	0	0	0	71472	0	0	61391	0	0	69908	0	0	69739	0	0	70611	0	6	71619	0.00837766	0	68041	0	0	82916	0	0	65291	0	0	68003	0	0	65400	0	0	53377	0	0	66085	0	0	66571
d__Bacteria;p__Proteobacteria;c__Gammaproteobacteria;o__Burkholderiales;f__Rhodocyclaceae;g__Thauera	0.330565	0.330565	0.0526316		0.000735262	0.00220579	0	0	0	71472	0	0	61391	0	0	69908	0	0	69739	0	0	70611	0	0	71619	0	0	68041	0	0	82916	0	0	65291	0	5	68003	0.00735262	0	65400	0	0	53377	0	0	66085	0	0	66571
d__Bacteria;p__Proteobacteria;c__Gammaproteobacteria;o__Burkholderiales;f__Rhodocyclaceae;g__Zoogloea	0.330565	0.330565	0.0526316		0.00544094	0.0163228	0	0	0	71472	0	0	61391	0	0	69908	0	0	69739	0	0	70611	0	0	71619	0	0	68041	0	0	82916	0	0	65291	0	37	68003	0.0544094	0	65400	0	0	53377	0	0	66085	0	0	66571
d__Bacteria;p__Proteobacteria;c__Gammaproteobacteria;o__Burkholderiales;f__SC-I-84;g__SC-I-84	0.441585	0.441585	0.0332557		0.0033822	0.0101466	0.00746408	0.0117993	0	71472	0	0	61391	0	0	69908	0	0	69739	0	0	70611	0	0	71619	0	0	68041	0	0	82916	0	0	65291	0	23	68003	0.033822	0	65400	0	0	53377	0	0	66085	0	0	66571
d__Bacteria;p__Proteobacteria;c__Gammaproteobacteria;o__Burkholderiales;f__Sutterellaceae;g__Parasutterella	0.283094	0.283094	0.0636833		0.0663068	0.0886127	2.1372	5.6142	30	71472	0.0419745	17	61391	0.0276914	10	69908	0.0143045	161	69739	0.230861	0	70611	0	33	71619	0.0460772	171	68041	0.251319	26	82916	0.031357	6	65291	0.00918963	7	68003	0.0102937	0	65400	0	40	53377	0.0749386	9	66085	0.0136188	12562	66571
d__Bacteria;p__Proteobacteria;c__Gammaproteobacteria;o__Burkholderiales;f__Sutterellaceae;g__Sutterella	0.187677	0.187677	0.0943681		0.592841	0.731206	2.78398	4.74372	245	71472	0.342792	167	61391	0.272027	63	69908	0.0901184	1818	69739	2.60686	253	70611	0.358301	75	71619	0.104721	219	68041	0.321865	692	82916	0.83458	628	65291	0.961848	24	68003	0.0352926	46	65400	0.0703364	34	53377	0.0636978	4110	66085	6.21926	309	66571
d__Bacteria;p__Proteobacteria;c__Gammaproteobacteria;o__Burkholderiales;f__Sutterellaceae;g__uncultured	0.15222	0.15222	0.110463		0	0	0.00292893	0.00587715	0	71472	0	0	61391	0	0	69908	0	0	69739	0	0	70611	0	0	71619	0	0	68041	0	0	82916	0	0	65291	0	0	68003	0	0	65400	0	0	53377	0	0	66085	0	0	66571
d__Bacteria;p__Proteobacteria;c__Gammaproteobacteria;o__Burkholderiales;f__T34;g__T34	0.330565	0.330565	0.0526316		0	0	0.000392711	0.00117813	0	71472	0	0	61391	0	0	69908	0	0	69739	0	0	70611	0	0	71619	0	0	68041	0	0	82916	0	0	65291	0	0	68003	0	0	65400	0	0	53377	0	0	66085	0	0	66571
d__Bacteria;p__Proteobacteria;c__Gammaproteobacteria;o__Burkholderiales;f__TRA3-20;g__TRA3-20	0.403823	0.403823	0.0390219		0.000459481	0.00137844	0.00168797	0.00408448	0	71472	0	0	61391	0	0	69908	0	0	69739	0	0	70611	0	0	71619	0	0	68041	0	0	82916	0	3	65291	0.00459481	0	68003	0	0	65400	0	0	53377	0	0	66085	0	0	66571
d__Bacteria;p__Proteobacteria;c__Gammaproteobacteria;o__CCD24;f__CCD24;g__CCD24	0.822894	0.822894	0.00285742		0.00102937	0.0030881	0.00133881	0.00267797	0	71472	0	0	61391	0	0	69908	0	0	69739	0	0	70611	0	0	71619	0	0	68041	0	0	82916	0	0	65291	0	7	68003	0.0102937	0	65400	0	0	53377	0	0	66085	0	0	66571
d__Bacteria;p__Proteobacteria;c__Gammaproteobacteria;o__CCM19a;f__CCM19a;g__CCM19a	0.330565	0.330565	0.0526316		0	0	0.000261808	0.000785423	0	71472	0	0	61391	0	0	69908	0	0	69739	0	0	70611	0	0	71619	0	0	68041	0	0	82916	0	0	65291	0	0	68003	0	0	65400	0	0	53377	0	0	66085	0	0	66571
d__Bacteria;p__Proteobacteria;c__Gammaproteobacteria;o__Cellvibrionales;f__Spongiibacteraceae;g__BD1-7_clade	0.330565	0.330565	0.0526316		0.00060302	0.00180906	0	0	0	71472	0	0	61391	0	0	69908	0	0	69739	0	0	70611	0	0	71619	0	0	68041	0	5	82916	0.0060302	0	65291	0	0	68003	0	0	65400	0	0	53377	0	0	66085	0	0	66571
d__Bacteria;p__Proteobacteria;c__Gammaproteobacteria;o__Chromatiales;f__Chromatiaceae;g__Candidatus_Thiobios	0.330565	0.330565	0.0526316		0	0	0.00217294	0.00651882	0	71472	0	0	61391	0	0	69908	0	0	69739	0	0	70611	0	0	71619	0	0	68041	0	0	82916	0	0	65291	0	0	68003	0	0	65400	0	0	53377	0	0	66085	0	0	66571
d__Bacteria;p__Proteobacteria;c__Gammaproteobacteria;o__Coxiellales;f__Coxiellaceae;g__Coxiella	0.330565	0.330565	0.0526316		0	0	0.000407426	0.00122228	0	71472	0	0	61391	0	0	69908	0	0	69739	0	0	70611	0	0	71619	0	0	68041	0	0	82916	0	0	65291	0	0	68003	0	0	65400	0	0	53377	0	0	66085	0	0	66571
d__Bacteria;p__Proteobacteria;c__Gammaproteobacteria;o__Enterobacterales	0.330565	0.330565	0.0526316		0.00215088	0.00645263	0	0	0	71472	0	0	61391	0	0	69908	0	15	69739	0.0215088	0	70611	0	0	71619	0	0	68041	0	0	82916	0	0	65291	0	0	68003	0	0	65400	0	0	53377	0	0	66085	0	0	66571
d__Bacteria;p__Proteobacteria;c__Gammaproteobacteria;o__Enterobacterales;f__Enterobacteriaceae	0.886716	0.886716	0.00115858		0.242675	0.235891	0.276879	0.669819	116	71472	0.162301	453	61391	0.737893	76	69908	0.108714	444	69739	0.63666	130	70611	0.184107	156	71619	0.217819	81	68041	0.119046	206	82916	0.248444	0	65291	0	8	68003	0.0117642	0	65400	0	4	53377	0.00749386	34	66085	0.0514489	84	66571
d__Bacteria;p__Proteobacteria;c__Gammaproteobacteria;o__Enterobacterales;f__Enterobacteriaceae;g__Cedecea	0.330565	0.330565	0.0526316		0	0	0.00524384	0.0157315	0	71472	0	0	61391	0	0	69908	0	0	69739	0	0	70611	0	0	71619	0	0	68041	0	0	82916	0	0	65291	0	0	68003	0	0	65400	0	0	53377	0	0	66085	0	0	66571
d__Bacteria;p__Proteobacteria;c__Gammaproteobacteria;o__Enterobacterales;f__Enterobacteriaceae;g__Citrobacter	0.336937	0.336937	0.051298		0.0166941	0.0376067	0.0785866	0.184413	32	71472	0.0447728	75	61391	0.122168	0	69908	0	0	69739	0	0	70611	0	0	71619	0	0	68041	0	0	82916	0	0	65291	0	0	68003	0	95	65400	0.14526	0	53377	0	0	66085	0	16	66571
d__Bacteria;p__Proteobacteria;c__Gammaproteobacteria;o__Enterobacterales;f__Enterobacteriaceae;g__Cronobacter	0.330565	0.330565	0.0526316		0	0	0.00570653	0.0171196	0	71472	0	0	61391	0	0	69908	0	0	69739	0	0	70611	0	0	71619	0	0	68041	0	0	82916	0	0	65291	0	0	68003	0	0	65400	0	0	53377	0	0	66085	0	0	66571
d__Bacteria;p__Proteobacteria;c__Gammaproteobacteria;o__Enterobacterales;f__Enterobacteriaceae;g__Enterobacter	0.285377	0.285377	0.0631019		1.64245	2.53499	0.63813	1.03041	320	71472	0.447728	638	61391	1.03924	68	69908	0.0972707	5450	69739	7.81485	727	70611	1.02958	3765	71619	5.25698	249	68041	0.365956	109	82916	0.131458	76	65291	0.116402	85	68003	0.124994	0	65400	0	259	53377	0.485228	42	66085	0.0635545	190	66571
d__Bacteria;p__Proteobacteria;c__Gammaproteobacteria;o__Enterobacterales;f__Enterobacteriaceae;g__Escherichia-Shigella	0.658245	0.658245	0.0111136		4.72137	10.8574	2.97648	4.19185	757	71472	1.05916	22494	61391	36.6405	19	69908	0.0271786	294	69739	0.421572	344	70611	0.487176	5411	71619	7.55526	69	68041	0.101409	623	82916	0.751363	15	65291	0.0229741	100	68003	0.147052	2918	65400	4.46177	156	53377	0.292261	103	66085	0.15586	106	66571
d__Bacteria;p__Proteobacteria;c__Gammaproteobacteria;o__Enterobacterales;f__Enterobacteriaceae;g__Klebsiella	0.986962	0.986962	1.53e-05		3.82628	4.84415	3.87276	6.87973	1384	71472	1.93642	4358	61391	7.09876	151	69908	0.215998	10556	69739	15.1364	311	70611	0.440441	2092	71619	2.92101	436	68041	0.64079	7801	82916	9.40832	144	65291	0.220551	166	68003	0.244107	273	65400	0.417431	97	53377	0.181726	173	66085	0.261784	622	66571
d__Bacteria;p__Proteobacteria;c__Gammaproteobacteria;o__Enterobacterales;f__Enterobacteriaceae;g__Kluyvera	0.215127	0.215127	0.084011		0.0264975	0.0534295	0.00323884	0.00971652	0	71472	0	72	61391	0.117281	0	69908	0	103	69739	0.147694	0	70611	0	0	71619	0	0	68041	0	0	82916	0	0	65291	0	0	68003	0	0	65400	0	0	53377	0	0	66085	0	0	66571
d__Bacteria;p__Proteobacteria;c__Gammaproteobacteria;o__Enterobacterales;f__Enterobacteriaceae;g__Raoultella	0.288457	0.288457	0.0623262		0	0	0.0422613	0.115909	0	71472	0	0	61391	0	0	69908	0	0	69739	0	0	70611	0	0	71619	0	0	68041	0	0	82916	0	0	65291	0	0	68003	0	0	65400	0	0	53377	0	0	66085	0	0	66571
d__Bacteria;p__Proteobacteria;c__Gammaproteobacteria;o__Enterobacterales;f__Enterobacteriaceae;g__Salmonella	0.330565	0.330565	0.0526316		0.0026908	0.0080724	0	0	0	71472	0	0	61391	0	0	69908	0	0	69739	0	19	70611	0.026908	0	71619	0	0	68041	0	0	82916	0	0	65291	0	0	68003	0	0	65400	0	0	53377	0	0	66085	0	0	66571
d__Bacteria;p__Proteobacteria;c__Gammaproteobacteria;o__Enterobacterales;f__Enterobacteriaceae;g__Shimwellia	0.330565	0.330565	0.0526316		0.00114023	0.0034207	0	0	0	71472	0	7	61391	0.0114023	0	69908	0	0	69739	0	0	70611	0	0	71619	0	0	68041	0	0	82916	0	0	65291	0	0	68003	0	0	65400	0	0	53377	0	0	66085	0	0	66571
d__Bacteria;p__Proteobacteria;c__Gammaproteobacteria;o__Enterobacterales;f__Erwiniaceae	0.330565	0.330565	0.0526316		0	0	0.000586098	0.00175829	0	71472	0	0	61391	0	0	69908	0	0	69739	0	0	70611	0	0	71619	0	0	68041	0	0	82916	0	0	65291	0	0	68003	0	0	65400	0	0	53377	0	0	66085	0	0	66571
d__Bacteria;p__Proteobacteria;c__Gammaproteobacteria;o__Enterobacterales;f__Morganellaceae;g__Morganella	0.330565	0.330565	0.0526316		0.00146601	0.00439804	0	0	0	71472	0	9	61391	0.0146601	0	69908	0	0	69739	0	0	70611	0	0	71619	0	0	68041	0	0	82916	0	0	65291	0	0	68003	0	0	65400	0	0	53377	0	0	66085	0	0	66571
d__Bacteria;p__Proteobacteria;c__Gammaproteobacteria;o__Enterobacterales;f__Morganellaceae;g__Proteus	0.356412	0.356412	0.0474135		0.0916274	0.274882	0.00478115	0.0143434	0	71472	0	0	61391	0	0	69908	0	639	69739	0.916274	0	70611	0	0	71619	0	0	68041	0	0	82916	0	0	65291	0	0	68003	0	0	65400	0	0	53377	0	0	66085	0	0	66571
d__Bacteria;p__Proteobacteria;c__Gammaproteobacteria;o__Enterobacterales;f__Yersiniaceae;g__Serratia	0.330565	0.330565	0.0526316		0	0	0.00122228	0.00366683	0	71472	0	0	61391	0	0	69908	0	0	69739	0	0	70611	0	0	71619	0	0	68041	0	0	82916	0	0	65291	0	0	68003	0	0	65400	0	0	53377	0	0	66085	0	0	66571
d__Bacteria;p__Proteobacteria;c__Gammaproteobacteria;o__Gammaproteobacteria_Incertae_Sedis;f__Unknown_Family;g__Acidibacter	0.128099	0.128099	0.123846		0.00124822	0.0025756	0.0133985	0.0227062	0	71472	0	0	61391	0	0	69908	0	0	69739	0	0	70611	0	0	71619	0	0	68041	0	4	82916	0.00482416	5	65291	0.00765802	0	68003	0	0	65400	0	0	53377	0	0	66085	0	0	66571
d__Bacteria;p__Proteobacteria;c__Gammaproteobacteria;o__JG36-TzT-191;f__JG36-TzT-191;g__JG36-TzT-191	0.164832	0.164832	0.104322		0	0	0.00358345	0.00742464	0	71472	0	0	61391	0	0	69908	0	0	69739	0	0	70611	0	0	71619	0	0	68041	0	0	82916	0	0	65291	0	0	68003	0	0	65400	0	0	53377	0	0	66085	0	0	66571
d__Bacteria;p__Proteobacteria;c__Gammaproteobacteria;o__Methylococcales;f__Methylococcaceae;g__Methylocaldum	0.330565	0.330565	0.0526316		0	0	0.000439846	0.00131954	0	71472	0	0	61391	0	0	69908	0	0	69739	0	0	70611	0	0	71619	0	0	68041	0	0	82916	0	0	65291	0	0	68003	0	0	65400	0	0	53377	0	0	66085	0	0	66571
d__Bacteria;p__Proteobacteria;c__Gammaproteobacteria;o__Nitrococcales;f__Nitrococcaceae;g__Halopeptonella	0.330565	0.330565	0.0526316		0.00132347	0.00397041	0	0	0	71472	0	0	61391	0	0	69908	0	0	69739	0	0	70611	0	0	71619	0	0	68041	0	0	82916	0	0	65291	0	9	68003	0.0132347	0	65400	0	0	53377	0	0	66085	0	0	66571
d__Bacteria;p__Proteobacteria;c__Gammaproteobacteria;o__Oceanospirillales;f__Alcanivoracaceae1;g__Alcanivorax	0.330565	0.330565	0.0526316		0	0	0.000392711	0.00117813	0	71472	0	0	61391	0	0	69908	0	0	69739	0	0	70611	0	0	71619	0	0	68041	0	0	82916	0	0	65291	0	0	68003	0	0	65400	0	0	53377	0	0	66085	0	0	66571
d__Bacteria;p__Proteobacteria;c__Gammaproteobacteria;o__Oceanospirillales;f__Halomonadaceae;g__Halomonas	0.0871277	0.0871277	0.153888		0	0	0.0685419	0.113646	0	71472	0	0	61391	0	0	69908	0	0	69739	0	0	70611	0	0	71619	0	0	68041	0	0	82916	0	0	65291	0	0	68003	0	0	65400	0	0	53377	0	0	66085	0	0	66571
d__Bacteria;p__Proteobacteria;c__Gammaproteobacteria;o__Oceanospirillales;f__Litoricolaceae;g__Litoricola	0.330565	0.330565	0.0526316		0	0	0.00448169	0.0134451	0	71472	0	0	61391	0	0	69908	0	0	69739	0	0	70611	0	0	71619	0	0	68041	0	0	82916	0	0	65291	0	0	68003	0	0	65400	0	0	53377	0	0	66085	0	0	66571
d__Bacteria;p__Proteobacteria;c__Gammaproteobacteria;o__Oceanospirillales;f__Nitrincolaceae;g__Marinobacterium	0.0897382	0.0897382	0.151586		0	0	0.071673	0.119899	0	71472	0	0	61391	0	0	69908	0	0	69739	0	0	70611	0	0	71619	0	0	68041	0	0	82916	0	0	65291	0	0	68003	0	0	65400	0	0	53377	0	0	66085	0	0	66571
d__Bacteria;p__Proteobacteria;c__Gammaproteobacteria;o__Oceanospirillales;f__Nitrincolaceae;g__Neptuniibacter	0.330565	0.330565	0.0526316		0	0	0.000679043	0.00203713	0	71472	0	0	61391	0	0	69908	0	0	69739	0	0	70611	0	0	71619	0	0	68041	0	0	82916	0	0	65291	0	0	68003	0	0	65400	0	0	53377	0	0	66085	0	0	66571
d__Bacteria;p__Proteobacteria;c__Gammaproteobacteria;o__Pasteurellales;f__Pasteurellaceae	0.330565	0.330565	0.0526316		0	0	0.00030581	0.000917431	0	71472	0	0	61391	0	0	69908	0	0	69739	0	0	70611	0	0	71619	0	0	68041	0	0	82916	0	0	65291	0	0	68003	0	2	65400	0.0030581	0	53377	0	0	66085	0	0	66571
d__Bacteria;p__Proteobacteria;c__Gammaproteobacteria;o__Pasteurellales;f__Pasteurellaceae;g__Actinobacillus	0.330565	0.330565	0.0526316		0	0	0.000616922	0.00185077	0	71472	0	0	61391	0	0	69908	0	0	69739	0	0	70611	0	0	71619	0	0	68041	0	0	82916	0	0	65291	0	0	68003	0	0	65400	0	0	53377	0	0	66085	0	0	66571
d__Bacteria;p__Proteobacteria;c__Gammaproteobacteria;o__Pasteurellales;f__Pasteurellaceae;g__Aggregatibacter	0.330565	0.330565	0.0526316		0	0	0.000616922	0.00185077	0	71472	0	0	61391	0	0	69908	0	0	69739	0	0	70611	0	0	71619	0	0	68041	0	0	82916	0	0	65291	0	0	68003	0	0	65400	0	0	53377	0	0	66085	0	0	66571
d__Bacteria;p__Proteobacteria;c__Gammaproteobacteria;o__Pasteurellales;f__Pasteurellaceae;g__Haemophilus	0.0951342	0.0951342	0.147032		0.0412543	0.0563797	0.114745	0.111746	27	71472	0.037777	27	61391	0.0439804	9	69908	0.0128741	142	69739	0.203616	13	70611	0.0184107	0	71619	0	33	68041	0.0485002	21	82916	0.0253268	0	65291	0	15	68003	0.0220579	97	65400	0.148318	17	53377	0.0318489	128	66085	0.19369	186	66571
d__Bacteria;p__Proteobacteria;c__Gammaproteobacteria;o__PLTA13;f__PLTA13;g__PLTA13	0.330565	0.330565	0.0526316		0	0	0.00135809	0.00407426	0	71472	0	0	61391	0	0	69908	0	0	69739	0	0	70611	0	0	71619	0	0	68041	0	0	82916	0	0	65291	0	0	68003	0	0	65400	0	0	53377	0	0	66085	0	0	66571
d__Bacteria;p__Proteobacteria;c__Gammaproteobacteria;o__Pseudomonadales;f__Moraxellaceae;g__Acinetobacter	0.241486	0.241486	0.0753571		0.0100343	0.0122705	0.0046472	0.00524195	18	71472	0.0251847	0	61391	0	0	69908	0	7	69739	0.0100374	0	70611	0	0	71619	0	12	68041	0.0176364	0	82916	0	7	65291	0.0107212	25	68003	0.0367631	0	65400	0	0	53377	0	6	66085	0.00907922	9	66571
d__Bacteria;p__Proteobacteria;c__Gammaproteobacteria;o__Pseudomonadales;f__Moraxellaceae;g__Enhydrobacter	0.184171	0.184171	0.0958089		0.00142031	0.0030853	0	0	7	71472	0.00979404	0	61391	0	0	69908	0	0	69739	0	0	70611	0	0	71619	0	3	68041	0.00440911	0	82916	0	0	65291	0	0	68003	0	0	65400	0	0	53377	0	0	66085	0	0	66571
d__Bacteria;p__Proteobacteria;c__Gammaproteobacteria;o__Pseudomonadales;f__Moraxellaceae;g__Moraxella	0.330565	0.330565	0.0526316		0	0	0.00123384	0.00370153	0	71472	0	0	61391	0	0	69908	0	0	69739	0	0	70611	0	0	71619	0	0	68041	0	0	82916	0	0	65291	0	0	68003	0	0	65400	0	0	53377	0	0	66085	0	0	66571
d__Bacteria;p__Proteobacteria;c__Gammaproteobacteria;o__Pseudomonadales;f__Moraxellaceae;g__Psychrobacter	0.557491	0.557491	0.0194602		0.00166453	0.00412903	0.000732622	0.00219787	0	71472	0	0	61391	0	2	69908	0.0028609	0	69739	0	0	70611	0	0	71619	0	0	68041	0	0	82916	0	9	65291	0.0137844	0	68003	0	0	65400	0	0	53377	0	0	66085	0	0	66571
d__Bacteria;p__Proteobacteria;c__Gammaproteobacteria;o__Pseudomonadales;f__Moraxellaceae;g__uncultured	0.330565	0.330565	0.0526316		0	0	0.000543235	0.0016297	0	71472	0	0	61391	0	0	69908	0	0	69739	0	0	70611	0	0	71619	0	0	68041	0	0	82916	0	0	65291	0	0	68003	0	0	65400	0	0	53377	0	0	66085	0	0	66571
d__Bacteria;p__Proteobacteria;c__Gammaproteobacteria;o__Pseudomonadales;f__Pseudomonadaceae;g__Oblitimonas	0.330565	0.330565	0.0526316		0.00107212	0.00321637	0	0	0	71472	0	0	61391	0	0	69908	0	0	69739	0	0	70611	0	0	71619	0	0	68041	0	0	82916	0	7	65291	0.0107212	0	68003	0	0	65400	0	0	53377	0	0	66085	0	0	66571
d__Bacteria;p__Proteobacteria;c__Gammaproteobacteria;o__Pseudomonadales;f__Pseudomonadaceae;g__Pseudomonas	0.0689253	0.0689253	0.172124		0.0114869	0.0129525	0.0026704	0.00437824	17	71472	0.0237855	0	61391	0	16	69908	0.0228872	0	69739	0	0	70611	0	6	71619	0.00837766	0	68041	0	2	82916	0.00241208	25	65291	0.0382901	13	68003	0.0191168	0	65400	0	0	53377	0	0	66085	0	0	66571
d__Bacteria;p__Proteobacteria;c__Gammaproteobacteria;o__R7C24;f__R7C24;g__R7C24	0.330565	0.330565	0.0526316		0.000306321	0.000918963	0	0	0	71472	0	0	61391	0	0	69908	0	0	69739	0	0	70611	0	0	71619	0	0	68041	0	0	82916	0	2	65291	0.00306321	0	68003	0	0	65400	0	0	53377	0	0	66085	0	0	66571
[truncated: 45 more rows]
[truncated: 19 more columns]
